# Supplementary material for: Functional Genetic Diversity among Mycobacterium tuberculosis Complex Clinical Isolates: Delineation of Conserved Core and Lineage-Specific Transcriptomes during Intracellular Survival
Source: PLoS Pathog. 2010 Jul 8;6(7):e1000988. doi: 10.1371/journal.ppat.1000988 (PMC2900310; doi:10.1371/journal.ppat.1000988)
Supplement: Table S1 — Clade specific gene expression in vitro (93 genes, Clade 1>Clade 2). This list was based on one-way ANOVA analysis of in vitro transcriptome data from log phase bacteria (using Benjamini and Hochberg False Discovery Rate p<0.01). The values indicate expression ratios relative to the CDC1551 reference strain. (0.05 MB XLS) [file ppat.1000988.s011.xls]

## Sheet: Table S1
Table S1
Clade specific gene expression in vitro - Clade 1 > Clade 2 (93 genes)
One-way ANOVA (using Benjamini and Hochberg False Discovery Rate p<0.01) of in vitro transcriptome data from log phase bacteria identified 156 genes with significant differences in basal expression levels between clade 1 and clade 2 strains.
Strain ID	9679/00	2336/02	4130/02	9532/03	2169/99	2191/99	2333/99	12594/02	1500/03	1934/03	1797/03	4850/03	947/01	10514/01	10517/01	5468/02
Genotype	H37Rv	Haarlem	Haarlem	Haarlem	Uganda	Uganda	Uganda	Beijing	Beijing	Beijing	EAI	EAI	EAI	Afri 2	Afri 2	Afri 2
adhd	1.1449	1.33914	1.36805	1.31435	1.01032	1.30271	1.21945	1.09142	1.0411	0.981051	0.799165	0.974737	0.754544	1.01949	0.975472	1.10243
arsb	1.18997	1.35068	1.35853	1.27166	1.23778	1.11203	1.40327	1.2374	1.28801	1.23919	1.06627	1.24068	1.17558	1.1292	1.10596	0.881441
fadd13	1.25352	1.40752	1.52798	1.39501	1.09806	1.52562	1.17067	0.933544	0.91212	0.962578	0.775178	0.876675	0.780421	1.04474	1.02347	1.1126
fadd27	0.84687	0.665107	0.780369	0.828556	0.958596	0.921622	0.831429	0.794051	0.869307	0.874112	0.420009	0.496943	0.531001	0.465083	0.488655	0.368011
fadd31	0.870094	0.895068	0.809472	0.813267	0.879678	0.908682	1.02681	0.797353	0.813677	0.845944	0.348755	0.45321	0.499246	0.425263	0.460035	0.327663
fadd32	1.12653	0.908323	1.15474	1.03367	1.10015	1.06357	1.1139	1.08424	1.08386	1.05372	0.812419	0.755455	0.929957	0.942026	0.925238	0.895933
fadd9	1.60241	1.4261	1.61011	1.3434	1.37583	1.05222	1.38404	1.33383	1.32085	1.24082	1.11454	1.27611	1.16305	1.18837	1.03825	0.893814
galt'	1.17813	0.986997	1.12986	1.00217	1.12484	1.06261	1.20828	1.04252	1.087	0.970125	0.767152	0.937594	0.80242	0.797014	0.986639	0.797128
gcvh	1.01837	1.16846	1.06539	0.99159	1.01247	0.962322	1.10129	1.10238	1.13068	1.12899	0.749482	0.804413	0.778334	0.86387	0.774525	0.811546
lppw	1.40322	1.05373	1.13202	1.03383	1.49506	1.02067	1.33081	0.955222	1.07971	0.92528	0.725145	0.701032	0.765121	0.73142	0.816236	0.793467
mure	0.855321	1.23224	0.5431	1.08192	0.884321	1.08247	1.01379	0.493336	0.526803	0.495159	0.448607	0.475374	0.494763	0.474365	0.584699	0.406298
narg	1.15496	1.05668	1.07903	0.999767	1.14491	0.970311	1.24285	1.17802	1.16662	1.09771	0.873062	0.677716	0.852978	0.674993	0.789533	0.522336
narh	1.02237	1.13513	1.11501	1.08624	1.07132	1.00542	0.982374	1.14819	1.04235	1.05326	0.825637	0.713171	0.819453	0.780512	0.847615	0.637152
nari	0.920212	1.15854	1.04396	1.04981	0.833704	0.779024	0.792812	1.10783	1.01693	1.10777	0.855436	0.701541	0.761379	0.705584	0.701561	0.590831
narj	1.09508	1.12472	1.17226	1.07162	0.887114	0.897177	0.894558	1.27027	1.27413	1.21555	0.878389	0.755175	0.910144	0.66692	0.746794	0.554956
nrde	0.987261	1.09008	1.06248	1.03569	0.979563	0.964159	0.906596	1.08868	1.01165	1.12121	0.81965	0.942344	0.805416	0.797876	0.813739	0.784814
nrdh	1.19092	1.05118	1.16764	1.1432	1.05566	1.1551	1.08089	1.19747	1.1716	1.15872	0.937637	0.958619	0.945241	0.950198	0.941835	0.86637
nrdi	0.882959	0.998346	0.929315	0.986822	0.994486	0.986007	0.877229	0.993509	0.931759	1.04488	0.798244	0.760219	0.766673	0.642263	0.747634	0.661532
oxca	1.71977	2.14868	2.14889	1.6466	1.64113	1.33052	1.87386	1.53108	1.44429	1.29687	0.985084	1.36324	1.67196	1.14449	1.42306	1.01676
papa1	1.12646	1.33863	1.22652	1.09779	1.33779	1.07094	0.785564	1.29793	1.17957	1.31004	0.851281	1.00303	0.95158	0.587602	0.685337	0.566192
pks2	1.66047	1.78804	2.0024	1.34047	2.08354	1.33464	1.72901	1.77133	1.79548	1.61138	1.02823	1.07139	1.38929	0.860052	0.934902	0.709801
MT1054.1	0.853985	0.786498	0.836082	0.929684	0.930976	0.825321	1.07637	0.409215	0.463426	0.42099	0.409212	0.476241	0.332052	0.389397	0.451016	0.325335
MT1360	0.662095	1.24462	1.35194	1.16809	1.19045	1.05985	1.28974	1.22423	1.22359	1.27419	0.621151	0.686672	0.59971	0.828554	0.682794	0.865464
MT1650.1	1.01558	1.37372	1.09011	1.07796	1.11175	0.970472	1.26351	1.14179	1.10542	1.15706	1.0871	0.962342	0.607647	0.75186	0.563882	0.736809
MT1676	1.53214	2.24247	1.74259	1.48752	1.3736	1.41366	1.40907	1.44564	1.37718	1.44213	1.22415	1.46778	1.24663	1.06816	0.985554	1.01745
MT2423.1	1.03853	1.12815	1.0949	1.02935	1.16149	0.949956	1.23898	1.05249	1.14192	1.16136	0.92279	0.782769	0.485663	0.738842	0.48866	0.735162
MT3220.2	0.807312	0.883272	0.954222	0.977967	0.937709	0.924634	0.667459	0.856633	0.821795	0.837108	0.573693	0.744451	0.53156	0.678313	0.695992	0.674085
MT3412	1.57584	1.5185	1.5012	1.26675	1.5457	1.28062	1.50682	1.32958	1.40461	1.2676	1.12052	1.28212	1.12945	1.04842	1.05857	1.22546
Rv0010c	1.10423	0.994053	1.10093	0.997348	1.1254	1.11615	1.22739	1.08903	1.07989	1.05861	0.826184	0.830912	0.960202	1.0247	0.949784	1.02042
Rv0114	1.33018	1.36553	1.49517	1.2328	1.67009	1.27557	1.28223	1.35838	1.31979	1.3098	0.981379	1.19066	1.12422	0.99622	1.06679	1.08253
Rv0115	1.06782	1.04661	1.01947	1.06969	1.14962	1.00742	0.895885	0.961258	1.05105	1.04437	0.912037	1.03221	0.863996	0.78438	0.897519	0.928974
Rv0144	1.18513	1.65346	1.28566	1.2218	1.16217	1.08865	1.20899	1.26912	1.23502	1.2295	0.926134	1.04798	1.01765	0.975951	0.923438	1.06824
Rv0272c	0.964788	1.15401	1.06825	1.05014	0.935138	1.06554	0.978439	1.01152	1.05603	1.06105	0.844142	1.03209	0.780799	0.882839	0.904606	0.914698
Rv0273c	1.05746	1.04925	1.09558	1.01376	1.04094	1.02339	1.12749	1.05364	1.07187	1.02764	0.752044	0.861757	0.93365	0.834546	0.828086	0.788297
Rv0276	0.90674	1.11738	0.966942	0.985352	0.869628	1.0985	0.838627	0.968356	0.99988	1.04689	0.431928	0.589475	0.482942	0.490939	0.446251	0.392204
Rv0398c	1.0384	1.02682	1.03976	1.03365	1.10626	1.04353	1.04373	1.00865	1.02992	1.0293	0.765924	0.763724	0.810913	0.975518	0.912894	0.973835
Rv0686	1.04418	1.15784	1.14479	1.13995	1.1864	1.14471	1.17145	1.14318	1.14724	1.16001	0.681604	0.749681	0.761242	1.00898	0.824243	1.05357
Rv0826	0.801918	0.758595	1.03694	0.927901	1.24214	1.11663	1.12537	1.35426	1.26416	1.1936	0.702342	0.809065	0.675128	0.803114	0.802771	0.716164
Rv0841c	1.14663	0.93406	0.993945	0.88342	1.42775	0.914733	1.2937	0.939855	0.92921	0.939685	0.628719	0.697349	0.751128	0.629636	0.587316	0.655969
Rv1006	1.14108	1.28225	1.25023	1.30539	1.06743	1.19134	1.37621	1.2769	1.24313	1.26607	0.907693	1.14914	1.00125	1.16274	1.14074	1.05084
Rv1101c	1.11495	1.24363	1.36503	1.2105	1.14111	1.10944	1.45606	0.781411	0.856099	0.792249	0.744525	0.705644	0.760447	0.685877	0.744755	0.644469
Rv1102c	1.13428	1.2803	1.16696	1.24978	0.941061	1.12107	1.26473	0.853955	0.910041	0.917124	0.84815	0.876249	0.854103	0.80367	0.858351	0.759646
Rv1103c	0.844052	1.16189	0.999694	1.08728	0.809132	1.01052	0.841032	0.571328	0.612651	0.746175	0.652043	0.672133	0.676745	0.606588	0.60779	0.558916
Rv1117	0.950136	1.07708	1.13881	1.05019	1.28981	1.17516	1.72455	1.43739	1.42351	1.45744	0.905172	0.865519	1.12874	1.04861	0.901714	0.925108
Rv1165	1.1548	1.00504	1.06924	1.12307	1.13657	1.08161	1.14475	1.25788	1.2784	1.2427	1.06834	0.845458	0.85478	0.8086	0.972846	0.778147
Rv1262c	1.07173	1.26313	1.15835	1.10834	1.0621	1.02945	1.03933	1.03099	1.11641	1.15001	0.799657	0.856679	0.811035	0.751656	0.733823	0.707316
Rv1313c	1.26658	1.56835	1.47921	1.24377	1.28414	1.23215	1.70361	1.43475	1.38559	1.31099	0.986393	1.04879	1.12752	1.04801	0.934902	1.02082
Rv1396c	1.05786	1.24826	1.05114	1.0263	1.03317	0.879441	1.15535	1.03559	0.963995	1.05381	0.684572	0.639814	0.710197	0.70891	0.67363	0.630352
Rv1397c	1.20156	1.57045	1.368	1.21199	1.2426	1.28375	1.53661	1.34442	1.27105	1.24856	0.861424	0.83556	0.983371	0.87538	0.877641	0.757216
Rv1634	0.88354	0.8633	0.885192	0.836138	0.912599	0.820383	0.920296	0.928542	0.922559	0.885835	0.659224	0.679921	0.749724	0.766717	0.72286	0.659275
Rv1782	0.982212	1.05061	1.11926	0.971755	1.05256	1.07715	1.12019	1.02148	1.00903	0.975711	0.800034	0.789247	0.825574	0.825449	0.941551	0.834824
Rv1924c	0.952431	1.24756	1.07445	1.03484	1.0648	1.04654	1.03284	1.03984	1.01102	0.9811	0.863396	0.8897	0.819568	0.939803	0.82379	0.90384
Rv2160c	0.837299	1.13617	0.382212	1.11065	0.654899	0.900592	0.929927	0.325799	0.320433	0.330299	0.292911	0.341487	0.27376	0.273533	0.31224	0.227542
Rv2161c	1.11055	1.24109	1.18652	1.17851	1.18655	1.03335	1.34876	0.621338	0.644515	0.580544	0.451334	0.497162	0.44402	0.527827	0.555927	0.455011
Rv2162c	0.997514	1.08894	1.0476	1.06771	1.08631	1.14594	1.19155	0.954096	0.980752	0.999339	0.546913	0.78232	0.632029	0.737194	0.638717	0.619164
Rv2168c	1.5239	3.84032	2.2757	1.64746	2.76394	2.43946	3.19483	2.12516	2.20126	2.1545	0.645175	0.936421	1.83159	1.80489	1.54283	2.4453
Rv2257c	1.07727	1.24492	1.19097	1.10112	1.10919	1.07627	1.24528	0.662048	0.713058	0.634162	0.588636	0.574036	0.546492	0.615371	0.658715	0.546936
Rv2358	0.957497	0.823852	0.868557	0.915825	0.9943	0.960695	0.98102	0.957649	0.95706	0.943287	0.881786	0.798041	0.584094	0.809611	0.701598	0.773015
Rv2479c	1.37994	1.82046	1.45566	1.34228	1.5058	1.42906	1.5059	1.68704	1.47704	1.4218	0.513268	0.99328	1.23583	1.31833	1.20334	1.64122
Rv2549c	1.87473	1.22574	1.31092	1.22745	1.25249	1.16097	1.31968	1.14003	1.17795	1.05831	1.02326	0.891526	0.919037	1.00968	0.943472	1.06967
Rv2550c	1.11804	1.23457	1.21702	1.08309	1.09234	1.0037	1.22226	1.15572	1.15377	1.08889	0.884754	0.833719	0.985101	1.03911	0.883079	1.0371
Rv2622	0.883153	1.22395	1.34975	1.26064	1.19235	0.90527	0.66837	0.913537	0.929552	0.83269	0.865094	0.673137	0.829641	0.728832	0.850603	0.693492
Rv2645	1.05907	1.002	1.08054	1.05625	1.29999	1.11902	1.17986	0.999948	1.06763	1.02309	0.906216	0.79459	0.851076	0.901243	0.946071	0.899215
Rv2646	1.08428	0.995421	1.10291	1.04063	1.36021	0.983442	1.06562	1.09891	1.11644	1.08583	0.695493	0.631008	0.676014	0.628526	0.659231	0.482
Rv2647	1.07322	0.750884	0.778937	0.830007	0.842365	0.898364	0.816649	0.902363	0.862451	0.890072	0.699052	0.579112	0.642303	0.527782	0.669045	0.524224
Rv2651c	0.848491	0.678248	0.791989	0.876195	0.667747	0.822315	0.757385	0.711586	0.672142	0.703804	0.601789	0.594912	0.448681	0.460544	0.61384	0.415268
Rv2652c	0.977565	0.948073	0.949167	0.916992	0.842096	1.1184	0.785394	0.94437	0.825734	0.973261	0.695056	0.605826	0.653295	0.467465	0.580567	0.472773
Rv2657c	1.06793	1.29043	1.20249	1.20828	1.05004	1.13942	1.6438	1.19309	1.28016	1.3036	0.575205	0.591082	0.684142	0.540877	0.614712	0.412996
Rv2658c	0.956447	0.655332	0.558104	0.853472	0.682547	1.13429	0.762091	0.611502	0.625536	0.605755	0.446732	0.565073	0.392012	0.438095	0.50885	0.332886
Rv2776c	1.00015	1.15639	1.10361	1.1333	0.995631	1.18279	1.07538	1.04398	1.03114	1.1207	0.936465	0.98685	0.893486	0.813237	0.846963	0.848901
Rv2777c	1.18289	1.24845	1.3629	1.17662	1.24844	1.25138	1.34759	1.19773	1.11535	1.16453	1.07905	1.02938	1.07876	0.991049	1.0767	0.989557
Rv2859c	0.867254	0.992006	0.915178	0.905437	0.861934	0.85071	0.770267	0.977708	0.925377	0.948991	0.755463	0.782109	0.803667	0.750963	0.786694	0.673964
Rv2994	1.12491	1.26467	1.20911	1.20755	1.192	1.14054	1.19404	1.18869	1.17785	1.12302	0.692919	0.81325	0.724486	0.999251	0.874135	1.01971
Rv3050c	1.10859	0.984651	1.06793	0.998807	1.06546	1.11819	1.06138	1.10698	1.06921	1.0623	0.933356	0.918567	0.860061	0.883089	0.953916	0.9015
Rv3083	1.34978	1.63712	1.74175	1.5853	1.00975	1.59571	1.26862	1.10757	0.855679	0.943286	0.535622	0.63127	0.486301	0.981302	0.720715	1.18197
Rv3085	1.42854	1.76914	1.95138	1.71114	1.21642	1.63169	1.57098	1.21154	1.06143	1.22587	0.579736	0.704717	0.634946	1.02586	0.868513	1.34432
Rv3182	1.04996	1.72554	1.8121	1.50951	0.845313	1.05932	1.04753	1.55099	1.43102	1.52503	1.13096	1.00272	0.928422	0.93407	0.931455	0.829969
Rv3189	1.25463	1.13781	1.28863	1.17224	1.23297	1.34573	1.31114	1.14384	1.25755	1.15643	1.08588	1.15346	1.07646	1.05532	1.09455	1.05484
Rv3233c	1.11565	1.18544	1.19802	1.11995	1.17242	1.16147	1.31507	1.28671	1.26486	1.25427	0.781243	0.842421	0.87206	1.16358	0.902555	1.15545
Rv3380c	1.45789	2.46451	1.45579	1.28491	1.81239	1.44803	1.71856	2.15927	1.70898	1.644	0.666531	1.21932	1.31956	1.29674	1.14618	1.50476
Rv3475	1.46758	1.57095	1.4294	1.33555	1.62786	1.4542	1.72996	1.85454	1.62528	1.56584	0.695725	1.20138	1.29827	1.34526	1.24863	1.61438
Rv3612c	1.50362	2.24563	1.74438	1.36608	1.67437	1.11849	1.5788	1.32611	0.802702	0.971654	0.541982	0.577632	1.0302	1.06609	0.729728	1.13841
Rv3613c	1.68691	2.33644	1.92048	1.53515	1.70023	1.54202	2.21011	1.44373	1.15935	1.22583	0.669372	0.916544	1.23265	1.32125	1.04247	1.44235
Rv3615c	1.39458	2.19831	1.89726	1.45197	1.46417	1.50887	1.67954	1.21326	0.995377	1.13468	0.579605	0.987052	1.05569	1.13073	0.969053	1.24741
Rv3616c	1.22858	1.4949	1.57238	1.33183	1.47289	1.29365	1.50176	1.19548	0.902393	1.05216	0.571193	0.937432	1.01274	1.02788	0.83775	1.08012
Rv3680	0.862535	0.914246	0.957217	0.94823	0.866193	0.899069	0.909774	1.00291	1.00072	1.04688	0.493841	0.501402	0.541959	0.546526	0.486276	0.453308
Rv3685c	1.46333	1.43485	1.51612	1.28322	1.47106	1.2594	1.68969	1.33586	1.34684	1.22753	1.02003	1.28314	1.28667	1.15532	1.24275	1.12102
Rv3695	1.0182	1.01228	0.955809	1.06121	1.06524	0.979665	1.01508	1.00631	1.03768	1.05568	0.715841	0.894986	0.698459	0.891092	0.813193	0.898395
Rv3726	1.11703	1.38545	1.31602	1.18321	1.08707	1.2474	1.24445	0.798887	0.841872	0.752814	0.776317	0.849965	0.698537	0.877945	0.867947	0.912775
Rv3848	0.951692	1.5365	1.1191	1.1509	1.04954	0.937869	1.12559	0.871099	0.825021	0.761426	0.646484	0.624715	0.589387	0.760807	0.689354	0.794852
Rv3849	1.46442	1.76601	1.41406	1.1739	1.49105	1.34533	1.72938	1.31907	1.20382	1.18223	1.00194	1.11309	1.08399	1.15948	1.06103	1.16022
Rv3866	0.879538	1.40629	1.37797	1.15989	1.20907	1.153	1.30178	1.21025	1.18538	1.13522	1.08105	1.22599	0.854368	0.849924	0.92874	0.922546
Rv3873	0.833584	1.4997	1.33086	1.27916	1.07157	1.16937	1.18129	1.32265	1.23394	1.21406	1.09637	1.18229	0.871197	0.899527	0.86225	0.883664
