# Supplementary material for: Functional Genetic Diversity among Mycobacterium tuberculosis Complex Clinical Isolates: Delineation of Conserved Core and Lineage-Specific Transcriptomes during Intracellular Survival
Source: PLoS Pathog. 2010 Jul 8;6(7):e1000988. doi: 10.1371/journal.ppat.1000988 (PMC2900310; doi:10.1371/journal.ppat.1000988)
Supplement: Table S3 — Universally induced genes in resting and activated macrophages. Identification of genes with conserved expression and regulation inside macrophage phagosome across global panel of MTC clinical isolates. Global gene expression profiles of 17 MTC strains 24h post-infection of resting and activated macrophages were determined by microarray. Normalized expression ratios for each strain were determined by comparison of RNA from intracellular bacteria versus control bacteria of the same strain treated identically except for phagocytosis by macrophages. “Universal genes” were selected based on trending up or down in all strains (up >1.2-fold in 15 of 17 strains) and significantly being induced in >50% of strains (up >1.5× in 8 of 17 strains) in each macrophage type. The starting gene list for this analysis included only genes flagged as present in the majority of samples from both macrophage types. Shown are the 168 genes universally induced in resting and activated macrophages (Figure 4a, white). (0.13 MB XLS) [file ppat.1000988.s013.xls]

## Sheet: Table S3
Table S3
Universal Up in resting and activated macrophages
The MTC universal intracellular transcriptome: identification of genes with conserved expression and regulation inside macrophage phagosome across global panel of MTC clinical isolates. Global gene expression profiles of 17 MTC strains 24h post-infection of resting and activated macrophages were determined by microarray. Normalized expression ratios for each strain were determined by comparison o…
“Universal genes” were selected based on trending up in all strains (up >1.2-fold in 15 of 17 strains) and significantly being induced in >50% of strains (up or down >1.5X in 8 of 17 strains) in each macrophage type. The starting gene list for this analysis included only genes flagged as present in the majority of samples from both macrophage types.
Shown are the 168 genes universally induced in resting and activated macrophages - Figure 4a, white.
Strain ID	CDC1551	CDC1551	9679/00	9679/00	2336/02	2336/02	4130/02	4130/02	9532/03	9532/03	2169/99	2169/99	2191/99	2191/99	2333/99	2333/99	12594/02	12594/02	1500/03	1500/03	1934/03	1934/03	1797/03	1797/03	947/01	947/01	4850/03	4850/03	10514/01	10514/01	10517/01	10517/01	5468/02	5468/02
Genotype	CDC1551	CDC1551	H37Rv	H37Rv	Haarlem	Haarlem	Haarlem	Haarlem	Haarlem	Haarlem	Uganda	Uganda	Uganda	Uganda	Uganda	Uganda	Beijing	Beijing	Beijing	Beijing	Beijing	Beijing	EAI	EAI	EAI	EAI	EAI	EAI	Afri 2	Afri 2	Afri 2	Afri 2	Afri 2	Afri 2
Macophages	active	resting	active	resting	active	resting	active	resting	active	resting	active	resting	active	resting	active	resting	active	resting	active	resting	active	resting	active	resting	active	resting	active	resting	active	resting	active	resting	active	resting
35kd_ag	1.51007	2.03805	1.95169	1.76328	1.27626	1.93143	1.40421	1.75276	1.80527	2.12457	1.50425	1.59613	1.50165	2.05118	1.38893	1.66707	1.90804	1.95554	1.93345	2.2167	1.64385	2.21728	1.29107	1.31315	1.51245	2.10978	1.2882	1.44927	1.1724	1.337	1.25485	0.944521	1.40337	1.21663
acea	2.62474	2.79403	3.31561	2.48184	2.64189	2.56863	2.07642	1.62693	2.16358	2.28702	1.61141	1.92477	1.92158	1.98706	1.99163	1.71696	2.32133	2.23413	2.58433	2.35345	2.05579	2.42074	2.67363	2.66762	1.29913	3.03623	1.86193	1.89087	2.26011	2.61446	2.19947	2.51122	2.17994	2.44956
ahpd	1.64758	2.09866	1.25441	1.60817	1.76781	2.19013	1.71	1.58973	1.40952	1.80608	1.30923	1.16299	1.80907	1.8772	1.77941	1.50586	1.69644	1.95572	1.45765	2.04491	1.25161	2.20454	1.50224	1.31782	1.84787	2.18189	1.52086	1.6007	1.49255	2.23321	1.50241	1.52344	1.69964	1.65037
ald	3.79059	2.76634	2.73243	2.22516	1.94681	2.19328	2.83478	1.7775	3.4624	2.1457	1.91224	3.48211	1.70657	2.1591	1.41203	1.90569	3.0954	2.96341	3.38098	2.65837	0.814392	0.817967	4.98475	3.1575	1.46051	2.07616	2.17862	1.86381	1.57145	1.91612	1.46188	1.85438	2.05216	2.53984
arof	2.00274	1.76231	3.66963	1.61073	1.86761	1.4913	1.9104	1.69446	2.00934	1.47927	1.66174	2.02309	2.25236	1.8156	2.16724	1.81802	2.08342	1.67896	2.69242	1.63984	2.13497	1.55421	2.35308	1.635	4.02928	1.96767	2.02382	1.94065	0.944119	1.11485	1.4564	1.11442	1.54018	1.31033
atsa	1.80444	1.73631	2.05139	1.86278	1.70326	2.29611	2.09663	1.88865	1.93133	2.11976	1.45055	1.5745	1.67931	1.3773	1.69774	1.68823	1.60533	1.73432	1.94642	2.00362	1.48504	1.57075	1.29433	1.55278	1.59376	2.40504	1.41611	1.48744	1.44004	1.75487	1.29619	1.09786	1.74476	1.45377
clpb	2.29113	2.27845	3.2071	2.39268	1.90599	3.65383	2.85164	2.56773	1.99848	2.55762	2.86197	2.35934	2.19501	1.72359	1.95029	2.12774	2.69561	3.14509	3.0951	3.61535	2.24324	2.56298	1.7647	1.3133	2.08957	2.9232	1.4079	2.22116	2.30342	1.878	2.04265	1.23621	2.61197	1.90734
clpp	1.48912	1.676	1.56087	1.69075	1.66241	1.84867	1.5327	1.57621	1.55651	1.78263	1.40554	1.36855	1.48904	1.55184	1.57089	1.28874	1.61131	1.54342	1.65734	2.87997	1.59847	1.83961	1.05287	1.37604	1.41467	1.8084	1.37439	1.53255	1.37665	1.39524	1.33074	1.15601	1.51561	1.11974
cpsa	1.74422	1.89152	1.64314	1.49266	1.70577	1.74384	1.81144	1.38673	1.5766	1.62066	1.46583	1.32793	1.52201	2.0187	1.58599	1.48133	1.66714	1.67807	1.9232	1.55504	1.62156	1.56126	1.78457	1.49567	1.66592	1.91459	1.70798	1.37546	1.53491	2.46691	1.44392	1.33564	1.67063	1.59673
ctpg	2.11498	1.91971	2.75629	1.78831	1.65316	1.41783	1.79001	1.49817	1.64139	1.19632	2.04967	2.17782	1.77722	1.22678	2.29823	1.80767	1.79474	1.85575	2.06865	1.73397	1.69508	1.48002	2.54866	1.75814	1.6479	1.67847	2.198	1.5559	1.80559	1.29075	2.56514	1.85848	2.29528	1.97351
cysd	1.74311	2.03709	3.2448	2.62894	1.38016	1.85453	1.68731	2.11815	2.23274	2.0902	1.55987	2.01739	1.51144	3.38158	2.07076	2.46038	2.2218	1.92385	2.23448	2.4354	2.75528	2.84368	2.462	2.09537	1.80826	2.79273	1.77951	1.96185	1.00284	1.33907	1.03469	1.13877	1.30047	1.29385
desa1	2.58149	2.72744	2.30584	1.35916	2.61722	2.25947	3.22982	1.81307	3.46879	2.05625	2.20538	1.85591	2.59591	1.69758	2.82649	1.72653	2.20836	1.75727	2.82231	1.66875	2.47236	1.65996	4.15194	1.81517	2.17359	2.41864	2.61514	1.5177	2.76611	1.50064	4.24012	2.1318	3.36706	1.98898
dnaj	1.73079	2.14037	2.17038	2.19564	1.43211	2.47128	1.53835	2.20188	1.35748	2.56752	1.34749	1.8937	1.52277	1.83021	1.76806	2.08957	2.14981	2.85025	1.83244	2.36627	2.11553	2.40091	1.32744	1.36394	1.38699	2.31149	1.10853	1.94164	1.21959	1.86393	0.916368	1.11196	1.34846	1.75832
dnak	2.16843	2.65781	1.03794	2.59062	1.89273	2.86802	1.91255	1.83901	1.9582	2.8526	1.42363	1.65024	1.37243	2.7148	1.87043	2.02288	2.3784	2.64602	2.83548	2.36605	2.01239	2.73915	1.61573	1.65788	1.23918	3.45063	1.55108	1.91132	1.37004	2.60049	0.751518	1.271	1.36594	2.16042
echa12	1.60749	1.54269	1.43966	1.46275	1.60532	2.10135	1.50125	1.64716	1.64557	1.63262	1.37266	1.28472	1.47874	1.52265	1.46281	1.5153	2.03336	1.67349	1.99833	1.71455	1.67328	1.7022	1.09765	1.08869	1.69634	1.53398	1.51059	1.10379	1.28524	1.30906	1.17592	1.37586	1.49494	1.37822
fada5	1.47321	1.39046	1.03056	1.25438	1.91463	1.90496	1.89854	1.57712	2.16488	1.54433	1.67388	1.5343	1.67167	1.35817	2.213	1.47398	1.54977	1.26554	1.5518	1.68649	1.57514	2.06177	2.10483	2.0063	1.85251	3.02506	2.10804	1.74599	1.69742	1.66609	1.9726	1.763	1.81211	1.92514
fadb2	2.53987	2.58014	1.82734	1.77102	2.2821	1.95245	1.72631	1.31847	1.41403	1.87932	1.89095	1.44395	2.07243	1.4275	2.08889	1.36634	2.02122	1.81069	2.09458	1.60548	1.65836	1.74407	2.17769	2.15401	1.39049	1.98711	1.43788	1.36391	1.81704	1.77949	1.85684	1.72291	1.86918	1.57446
fadd21	2.46041	2.21333	1.10003	1.16435	1.89692	1.77062	2.00992	1.55432	1.98544	2.49423	1.4538	1.44207	1.78094	1.91492	1.75838	1.27597	2.15894	1.48521	2.39909	2.12522	1.50894	1.51772	2.41081	1.93842	1.90824	2.1816	1.9907	1.86865	1.54884	1.74647	1.72715	1.22413	1.86561	1.24922
fadd26	2.6171	2.19202	2.20799	2.23277	3.3849	2.34711	3.33533	2.02115	3.64835	2.21046	1.95879	1.29548	2.56351	2.17235	2.92846	2.35066	3.24172	2.16636	3.28254	2.08596	3.29124	2.64902	2.27399	1.60322	2.20997	2.14297	2.62774	1.99704	1.80418	1.55827	1.88649	1.54355	1.7927	1.42195
fadd9	2.78666	2.11795	2.31129	1.61571	2.67224	2.23603	2.69366	1.69656	2.49596	2.23073	1.90319	1.71926	2.04557	1.55165	2.3083	1.60932	2.39319	1.86653	3.35852	2.42894	1.8581	1.84302	4.28296	2.87566	2.02051	2.79559	2.34684	1.895	1.92435	2.21336	2.80792	2.10041	2.52008	1.99931
fade22	1.61371	1.29828	2.05707	1.69899	2.0695	1.65177	2.28057	1.49786	2.57795	1.79162	2.36871	1.72965	2.22868	1.53564	2.3048	1.36915	1.73599	1.71124	2.95963	1.6387	2.5902	1.58926	1.54249	1.59944	2.09324	2.13855	1.73701	1.61045	1.89961	1.27902	1.81571	1.15594	2.08145	1.2816
fade26	0.89733	1.4943	1.71697	1.79118	1.65464	1.78108	1.8171	1.60243	1.81449	1.98983	1.5308	4.4896	1.27883	1.19807	1.38622	1.69266	1.26689	1.99711	1.99884	2.227	1.13519	2.18304	1.67844	1.86683	1.40945	2.41468	2.70303	1.79961	1.36867	1.16833	1.28585	1.62986	1.31794	1.74318
fade28	1.31424	1.4149	1.08373	1.42639	1.52442	1.55128	1.88913	1.54467	1.77244	1.67992	1.50894	1.60939	1.53194	1.42485	1.82701	1.67486	1.61242	1.23349	1.55009	1.31422	1.70161	1.58779	2.03497	1.36147	1.78082	2.23397	2.21224	1.69252	1.69492	1.58098	2.09645	1.34912	1.66109	1.47961
fade29	1.36386	1.70611	1.07691	1.6413	1.78866	1.70753	1.98907	1.56801	1.86439	1.50142	1.57611	1.73886	1.73823	2.5289	2.01675	1.82877	2.21256	1.33797	1.90702	1.45669	1.71909	2.49503	1.75466	1.53799	1.84839	1.67187	2.04005	1.7154	1.7089	0.959445	2.40798	1.54438	1.7313	1.32199
fade5	2.43223	1.83405	1.73856	1.7509	2.17602	2.29652	1.98634	1.83772	1.84947	2.04514	1.63511	1.40314	1.70641	1.50397	2.1786	1.62602	2.15138	1.81542	2.42072	1.85695	1.54139	1.95307	2.56298	2.17608	1.83946	2.20287	1.62637	1.98987	1.74402	1.53865	1.86979	1.50633	1.77637	1.45231
fdxa	3.38087	2.62805	2.87373	1.36953	2.67172	1.74371	2.97037	1.01231	2.73173	1.92202	1.44342	1.67687	1.90886	1.81056	2.59186	1.71237	1.95671	0.950263	3.21747	1.53947	1.81414	1.27023	4.08432	1.9572	1.44388	2.68701	2.46237	1.97133	2.09424	3.20733	1.9919	3.18704	2.07837	2.3471
fdxd	1.80876	1.71755	1.23404	1.45253	1.58867	1.98692	1.77974	1.58634	1.68271	1.66169	1.58153	1.72088	1.4126	1.57026	1.78922	1.81053	1.62369	1.64856	1.74659	2.02691	1.45605	1.77522	2.18514	2.13772	1.82151	2.54332	2.0427	1.90906	1.10462	1.37729	1.08157	1.23249	1.27862	1.34628
fmt	1.65367	1.7085	2.39097	1.39169	2.08437	1.63643	1.99138	2.10198	1.99058	1.66369	1.38841	1.86712	1.51169	1.74067	1.50362	1.76409	1.73012	1.82139	2.21365	1.75133	1.90224	2.35836	2.37217	2.14675	1.92088	2.58864	2.36837	1.85347	1.51696	1.09295	1.81381	1.637	1.44007	1.22117
fura	1.99656	1.92604	1.29035	1.77246	1.36632	1.72732	1.54572	1.45832	1.58793	2.00494	1.66141	1.74999	1.51431	1.9445	1.34358	1.57578	1.40392	1.96237	1.99477	2.14033	1.03106	1.74858	3.18175	2.03864	1.24157	2.3915	1.24532	1.42528	2.18525	2.55976	1.7479	1.64923	1.83029	2.12206
groel2	1.60022	2.00508	1.54862	1.54889	1.33097	2.63992	1.35656	2.30013	1.7295	2.9054	1.2389	1.61904	1.42339	3.28578	1.61307	2.42449	2.21199	2.96316	2.27164	2.66278	1.53775	2.96714	1.64577	1.777	1.37342	3.57523	1.55125	2.58764	1.7257	2.46347	1.03128	2.0825	1.61287	2.83591
grpe	2.42977	2.79181	2.09347	2.18732	1.69632	2.53095	1.925	2.07498	2.1541	2.90071	1.48132	2.71304	1.56056	2.48339	2.17444	2.34742	2.43002	3.0575	2.38239	2.67232	1.93499	2.71775	1.89303	1.93904	1.74237	3.2544	1.82282	2.02498	1.45995	2.59076	1.3675	1.58209	1.70046	2.70167
hsp	2.34203	3.41119	3.86454	3.08918	2.78018	3.77661	2.91837	2.48333	3.20855	3.02561	2.23112	2.46557	2.51356	2.20009	2.54047	2.3201	3.03804	3.1446	3.37431	3.19511	2.76313	3.78365	2.68116	2.4963	2.44634	4.41993	1.97955	2.28443	2.16381	2.61458	2.11955	1.58735	2.16452	2.48616
hspr	1.56831	1.49258	1.60153	2.10315	1.52333	1.99142	1.72232	1.82536	1.87788	1.70165	1.53345	1.60246	1.63426	1.18893	1.69586	1.95769	2.09374	2.11936	1.86156	1.88109	2.17026	1.90476	1.27171	1.47763	1.69723	2.25678	1.6031	1.9958	1.24994	1.6932	1.18879	1.06144	1.27863	1.61971
hspx	5.5263	3.69865	6.65698	2.60773	5.13557	2.97833	4.08162	1.61376	4.37028	3.46394	2.41272	3.35061	3.14119	2.90412	4.35449	2.47296	3.52314	1.71187	5.99053	2.21736	3.55258	1.76704	3.74968	2.785	2.44713	3.07205	3.11025	2.62108	4.22913	6.33682	5.22824	6.18574	3.43507	4.03017
ilvb	1.70424	1.80439	1.85582	1.69868	1.657	1.81068	1.77123	1.58605	1.67606	1.69601	1.52112	1.63193	1.62449	1.5985	1.67683	1.59049	1.93426	1.66576	2.08054	1.66468	1.74089	1.66899	1.42412	1.61181	1.44746	1.94766	1.41709	1.61255	1.7891	2.29823	1.74935	1.88076	1.82712	1.99854
ilvc	1.76538	1.69759	1.85784	1.3877	1.48098	1.57714	1.47377	1.2999	1.67202	1.77076	1.57199	1.31673	1.33254	1.69083	1.59379	1.33772	1.73831	1.43571	2.0336	1.43273	1.56278	1.59255	1.81058	1.87357	1.24305	1.79712	1.49615	1.44204	1.77119	1.97701	1.52118	1.77056	1.70836	1.78767
ilvn	1.80874	1.90453	1.79477	1.63627	1.77979	1.81804	1.7868	1.67425	1.89867	2.0376	1.60614	1.53911	1.5551	1.72549	1.70672	1.6348	1.94656	1.60147	2.09711	1.71437	1.7662	1.71083	1.82702	1.79243	1.96709	1.81664	1.63612	1.63027	1.72406	2.30193	1.78771	1.79807	1.68933	1.82272
lat	2.4286	2.40998	3.32008	2.87746	2.13993	1.56224	2.51154	1.57671	2.06571	1.61235	1.97497	2.67032	2.17646	1.87558	2.31032	1.65162	1.45406	1.93959	2.70691	2.34373	2.16795	2.38704	2.42183	2.64994	1.63451	1.85492	1.84488	1.34303	2.71728	2.84951	3.21445	1.80854	2.65936	2.6306
leua	2.02658	1.78024	1.97821	1.71481	1.79503	1.7722	2.27273	1.62456	1.78128	1.73833	1.68783	1.88183	1.61073	1.85365	1.73686	1.69137	1.82976	1.68969	1.88668	2.0561	1.66776	1.71407	1.54157	1.53877	2.02935	2.18353	1.6586	1.86884	1.29721	1.61182	1.238	1.24834	1.4648	1.68473
lipf	2.81187	2.38396	1.83987	1.47868	2.70949	2.0737	2.46189	1.77076	2.69487	2.14299	2.58592	2.51879	3.21062	2.39382	3.6571	1.81926	3.52015	1.62904	3.83024	2.48193	2.50189	1.80357	3.94456	3.72756	2.79063	1.70803	2.9939	2.16413	2.61239	1.5088	3.24611	1.68616	3.51756	1.766
lppu	1.23505	1.49173	1.34437	1.42686	2.18219	1.71424	1.58948	1.26311	1.50909	1.86119	1.56541	1.73351	1.82558	1.44753	2.11512	1.62191	1.72092	1.56771	1.69584	1.16633	1.80744	1.37672	1.2637	1.30313	1.59527	1.50176	2.06287	1.03227	1.22913	1.23164	1.14079	1.63527	1.35131	1.82651
mez	1.64718	1.35481	1.64273	1.57241	1.16785	2.11365	1.71894	1.83729	1.7992	1.5824	1.7439	1.68875	1.35631	1.49172	1.43728	1.49809	1.04873	1.76848	1.50405	2.61279	1.25754	1.78592	1.33715	1.44711	1.98625	1.84205	1.41829	1.58821	1.50183	1.78301	1.54271	0.939055	1.96158	1.44017
mpt70	3.48749	2.84816	4.24584	2.34182	3.37769	3.3267	3.23982	2.07344	3.33498	3.11906	2.78632	2.28695	3.04722	3.09138	3.22041	2.15982	3.58047	2.68585	4.08371	2.76802	5.29764	2.93561	5.92597	4.42151	2.90315	4.51716	3.00665	2.70431	3.9518	4.43745	4.10918	3.41773	3.73695	3.51703
mpt83	2.1224	2.5782	2.30121	1.91815	2.02093	2.17169	1.79026	1.80427	1.6467	2.11124	1.5985	1.94406	1.78483	1.74648	1.87026	1.57164	1.44666	2.01508	1.91403	2.21697	1.24221	2.12954	2.29344	2.25978	1.78985	2.8404	1.69714	1.52667	1.47942	2.19716	1.9374	1.66791	2.07258	2.01212
nark1	2.42232	1.81073	1.45784	1.28733	2.38193	2.20773	2.57695	1.60485	2.99691	2.29959	1.97434	1.73392	3.81644	2.88717	2.34761	1.61147	2.34257	1.49037	2.77052	2.04376	2.25768	1.97697	3.45643	3.07609	1.79598	2.1161	2.40716	1.9762	1.81942	2.83193	2.13063	1.80746	2.42881	1.58612
ndh	1.94301	2.47619	1.92874	1.89533	1.87717	2.12147	2.20563	1.70708	1.343	1.77914	1.92101	1.81012	2.03718	1.30252	2.06129	1.72935	1.53772	1.74313	1.50929	2.33673	1.44296	2.03909	1.9391	2.9119	1.8041	2.62463	1.84803	2.38467	1.47501	1.3768	2.02548	1.44758	1.6889	1.45497
pcka	2.37701	2.01948	2.31229	2.70533	2.3209	2.34893	2.20447	2.33845	2.28478	2.1621	2.11559	2.05898	2.25887	2.59145	2.868	2.57036	1.70256	2.35169	1.7246	2.58176	1.71211	2.33623	1.88854	2.5461	2.48037	3.22472	2.20372	2.94816	1.99802	2.78002	2.712	1.67958	1.76659	2.55638
pdha	2.02972	1.6907	1.81537	1.54157	1.61644	1.49831	1.68736	1.4033	1.82287	1.49914	1.60347	1.73893	1.7233	1.7344	1.88016	1.86573	1.29954	1.42381	1.63706	1.97945	1.50566	1.78977	1.78874	2.03064	1.54769	1.55221	1.9575	2.21038	1.12338	1.05739	1.76582	1.06086	1.56042	1.28221
pfkb	3.7828	1.56139	3.91416	2.05414	3.041	1.78937	3.08906	1.56813	3.24493	1.88587	3.17123	2.03637	2.9424	2.48321	4.34433	1.6786	2.80815	1.63748	2.98065	1.79714	2.64687	1.52077	4.14641	1.49738	2.84779	1.52635	2.89768	1.38207	3.97316	1.62547	4.01494	3.27727	3.74796	1.72857
pks2	3.64003	2.76774	1.88383	1.3286	2.89391	3.63656	3.15354	2.31993	3.1168	2.80959	2.07194	2.44224	2.99565	2.20026	2.80748	2.63595	2.88228	2.34951	3.88511	3.38577	2.74211	2.7062	3.82452	3.80398	2.60607	2.49829	2.75559	2.84707	1.64445	1.42027	2.38027	1.57763	2.23597	1.24226
prfa	1.53283	1.54265	2.12067	1.78099	1.85589	1.92918	2.11825	1.61775	2.21247	1.63461	1.74723	1.58925	2.09464	1.60314	1.84114	1.72213	2.68329	1.68213	2.78783	1.88693	2.41032	1.86887	1.62744	1.37884	1.87173	2.03106	1.88915	1.58502	1.76417	1.41324	1.86659	1.44423	2.28357	1.66602
ruba	2.18685	2.53218	1.93486	1.38771	2.42813	2.03342	1.98874	1.64055	2.02162	1.71329	1.82095	1.62844	2.06151	1.62116	1.88698	1.51707	1.86477	1.55026	2.22266	1.74216	1.8778	1.99317	2.65638	0.990101	1.98321	2.12069	1.64295	1.33411	2.43043	1.34795	2.91012	1.21145	2.86546	1.63552
scob	1.99069	1.8097	1.6921	1.36977	1.77921	1.60026	1.88847	1.41935	1.79445	1.42708	1.69937	1.80064	2.14258	1.90087	2.05595	1.59601	1.1702	1.36377	1.57209	1.76031	1.35874	1.49733	2.58326	1.82429	2.08888	1.93652	2.26949	1.52412	1.66291	1.62133	2.09234	1.37177	2.17054	1.63271
sigb	1.91613	1.94851	1.86723	2.73176	1.45841	1.97844	1.89739	2.1246	1.61212	1.89664	1.46865	1.76607	1.65684	1.70974	1.57314	1.74706	1.90673	1.88407	2.06695	3.58373	1.65823	1.60871	1.43965	1.70193	1.63861	0.132488	1.16203	1.45297	1.09508	1.52934	1.2441	1.05787	1.39468	1.26267
subi	1.80168	2.26691	1.59842	1.43181	2.20056	1.72277	1.72786	1.40406	1.66677	1.80456	1.32941	1.39524	1.44743	1.76837	1.77527	1.63493	1.77073	1.35039	1.87286	1.7225	2.14484	2.14708	1.00281	1.42785	1.64916	3.23837	1.78459	1.32723	1.40343	1.31522	1.10459	1.65157	1.39665	1.47294
tmk	1.66389	1.46051	2.32967	1.49769	2.2098	1.75361	2.21859	1.6492	2.49827	1.63591	1.76082	1.50613	2.03524	1.67847	2.04309	1.75499	2.08837	1.53153	2.06755	1.48626	2.46245	1.91724	1.45129	1.52024	1.80707	1.93644	2.0289	2.00278	1.49251	1.10133	1.79517	1.25126	1.89393	1.3716
umaa1	2.49831	2.36514	2.06514	2.13687	1.9821	2.12079	2.05125	1.58968	2.55181	2.39129	1.87206	1.5873	1.91931	2.44909	2.12458	1.95936	2.12104	1.78785	2.50209	1.81524	2.09016	1.6888	2.10726	2.33218	1.95853	2.3489	2.13268	1.54243	1.72096	2.55807	1.53832	1.87702	1.70932	1.84659
whib3	2.18092	1.62976	3.60109	1.39616	2.12144	1.90119	2.26911	1.65199	3.51502	1.96218	1.7316	1.7448	2.01151	1.87622	2.28648	1.73182	2.09186	1.69908	2.57795	1.82784	1.94079	2.04144	4.04022	2.49568	2.55825	2.04899	2.51605	1.89107	2.10983	1.65509	3.48164	2.21742	2.71156	1.98698
MT0124	2.73051	2.51954	3.1353	1.88722	2.365	2.48555	2.53813	1.96189	2.41788	2.16931	1.91606	2.61029	2.62566	2.45074	2.37313	2.08499	2.03084	2.15067	2.86335	3.20011	2.545	2.54772	3.15136	3.48688	2.43325	2.77908	2.26998	2.56144	1.67284	2.20967	1.98634	1.8936	2.04697	2.02804
MT0768.1	1.67942	1.73822	2.78662	1.66961	1.58413	2.14619	1.60115	1.43381	2.54851	1.98316	2.02258	1.28751	2.01478	1.56982	1.54808	1.11565	1.52454	1.47684	2.33985	1.97594	1.67776	2.40977	2.10169	1.47618	2.84965	1.7708	1.249	1.40995	2.25072	2.06579	1.54637	0.820376	2.16181	1.46647
MT0817	1.22256	1.23244	2.72648	1.91158	1.94284	2.12019	2.10395	1.76972	2.3371	2.25978	2.30082	2.24802	2.23986	1.65841	2.11178	1.51412	1.84781	1.62264	2.1841	2.83693	1.92229	2.26154	2.68134	2.27416	2.12214	3.17857	2.3257	2.1191	2.43083	2.84578	3.51088	1.47445	2.5696	2.25413
MT0987	1.59834	1.46856	1.59825	1.71936	1.58031	1.2998	2.52391	1.59612	1.99249	1.47872	1.33264	1.62546	1.46711	1.65696	1.84969	1.62369	1.2485	1.54946	1.87542	1.20712	1.74017	1.92287	0.92228	1.20297	1.3952	1.67174	1.27282	1.32106	1.06433	1.04665	1.22924	0.922896	1.34969	1.26056
MT1086	3.25512	1.62065	3.23703	2.63677	3.73754	4.06697	3.79733	2.01239	3.88983	2.92821	2.55777	2.02851	3.02897	1.84901	3.50007	2.97226	2.2565	2.7292	3.85428	2.77814	3.08776	2.27564	4.0126	3.0853	2.91737	3.53635	4.42656	2.41706	2.21187	1.5212	4.09093	1.64179	3.26478	2.99769
MT2038	1.71976	1.46727	1.92795	1.77331	1.68257	1.39026	1.91811	1.40233	1.97067	1.47765	2.09601	1.53063	2.11547	1.40708	1.83637	1.50533	1.16938	1.33552	1.50295	1.73284	1.72803	1.50337	1.47246	1.78896	1.97807	1.72975	1.83857	1.80758	1.48104	1.44992	1.83698	0.926419	1.96543	1.15122
MT2045.1	2.12077	1.62183	3.75455	1.70099	1.59869	1.58549	3.24753	1.91467	1.96966	1.48142	1.55063	1.55432	1.53779	2.49229	1.59793	1.71482	1.54553	1.75797	1.96391	1.898	2.52082	1.4518	1.6346	2.00642	2.3145	0.984358	1.12513	1.81796	1.37287	1.38641	1.69921	1.26667	1.59844	1.56474
MT2367.1	2.02596	1.64114	1.45151	1.63175	1.85893	1.61994	1.7672	1.64624	2.2166	1.52603	1.50613	1.43422	1.8941	2.38784	2.09563	1.58564	1.54233	1.33838	1.61137	1.56744	2.12151	1.77459	1.21197	1.39698	4.24223	2.12368	1.63703	1.91373	1.17375	1.34075	1.44857	0.872189	1.92565	1.37841
MT2466	3.69661	3.54073	2.19154	1.78092	4.15236	3.82881	3.49478	1.74383	4.30727	3.11694	2.03198	2.61538	3.08788	3.06681	3.61145	2.60809	3.42893	2.9367	4.6363	3.11175	3.39951	3.53836	5.28062	5.10227	3.01671	4.65877	4.06884	3.16861	2.36474	2.04071	3.05302	2.16611	2.85367	2.20558
MT2467	3.70637	4.2546	1.41374	1.6038	5.08719	3.61937	1.59154	1.58031	2.42686	3.1511	1.9026	1.73276	2.31095	2.29667	3.39279	2.43844	3.84089	3.47948	5.28149	2.89555	3.76667	3.42743	4.15076	4.76471	1.89018	4.90044	2.52854	3.70953	2.26045	2.04224	2.23974	2.39189	2.75783	2.17773
MT2941	2.41901	2.64403	2.41337	1.51547	1.62004	2.05394	1.59775	1.67835	1.48863	1.63814	1.92045	1.77439	2.22272	1.33675	1.81253	1.27917	1.89233	1.3587	2.64995	2.20823	1.50857	1.94091	2.83704	2.67926	2.19876	2.53754	1.40852	1.75982	1.96879	2.11576	2.93217	1.51508	2.80108	1.84245
MT3080.1	1.30027	2.02298	1.69207	1.78277	1.61243	1.79156	1.33424	1.81674	1.40707	1.9119	1.30758	1.5387	1.30642	1.49477	1.60178	1.84906	1.86882	1.69026	1.78402	1.7643	1.78661	1.4784	1.18421	1.66871	1.05533	1.7644	1.21427	2.02878	1.50604	1.94497	1.48658	1.83057	1.58835	1.63443
MT3207	2.29355	1.90501	1.92365	1.50913	1.464	1.86211	1.61796	1.55262	1.83357	1.69985	1.44172	1.51892	1.51905	1.51193	1.49888	1.19831	2.0436	1.6586	3.22451	1.60924	1.50534	2.70611	1.17378	1.51341	1.94651	2.7006	0.644167	1.79231	1.65438	1.58484	1.68108	1.31644	1.58861	1.5814
MT3223	1.90356	1.84259	3.53348	1.84613	2.50385	2.27016	2.15356	2.22858	2.76518	2.44484	1.98837	3.28372	3.05517	2.78273	1.64582	2.66614	2.86256	1.9706	3.39579	2.61275	3.24516	2.19022	3.67182	3.66944	3.52832	2.74736	3.53442	3.9862	2.6333	1.83999	2.3702	2.38836	2.08944	1.42541
MT3290.1	4.24498	4.56209	3.63942	4.97011	2.9858	3.82349	4.75359	3.41437	5.33706	5.31328	3.35123	3.32426	4.08113	5.944	5.41955	3.97194	5.05746	3.46196	12.134	4.20526	7.01479	3.69567	1.97994	3.6593	6.76368	7.96031	7.40495	4.11977	3.21022	7.82906	1.74734	2.51175	2.78094	5.30428
MT3876.1	2.03759	1.56177	1.8688	1.87082	1.55611	1.90331	2.03116	2.01463	1.41902	1.61864	1.49447	2.16735	1.58349	1.63224	1.33954	2.00757	1.65078	1.95685	1.62642	1.50467	3.66095	2.58493	2.11969	1.21384	1.43809	1.59124	3.87291	1.91948	1.1224	1.48105	1.22129	0.889965	1.29104	1.36798
Rv0079	3.40426	2.08349	3.68639	1.9948	3.60028	3.26176	3.03425	2.11456	2.55401	2.62006	3.10956	1.62201	2.53051	2.47634	2.70769	1.83834	1.66664	1.43409	2.29874	1.83875	2.25044	1.82054	3.93187	2.01158	2.3422	2.48495	2.33329	2.24657	3.85681	2.62334	3.80887	2.79727	4.07637	2.26631
Rv0080	2.41142	2.01494	3.28745	1.55437	2.60054	2.10485	2.30297	1.56142	2.12638	1.92493	2.36431	1.46453	2.12877	1.97541	2.08161	1.44007	1.9084	1.44331	2.42958	1.63751	1.99184	1.27	2.92583	1.80541	1.74654	1.51317	1.99453	1.25583	3.17129	2.1007	2.60868	2.01567	3.06269	1.72358
Rv0081	2.1651	1.51556	3.11963	1.77355	3.23409	2.3523	3.33424	1.96421	3.18673	1.90726	2.55466	1.5966	3.28237	1.64902	3.3005	2.53623	1.94543	1.21454	2.57795	1.56534	2.80022	2.16256	2.29927	1.32347	2.44735	1.63534	3.02775	1.5063	3.0906	1.86573	5.0075	2.38759	3.76229	2.4397
Rv0140	2.72454	2.68775	1.30293	1.72649	1.57032	2.36256	1.4806	2.05773	1.46436	2.15992	1.44077	1.93061	1.42352	1.90688	1.63982	1.83441	1.11942	2.07739	1.54436	2.77608	1.44573	1.9145	1.93057	1.63555	1.66959	3.44617	2.05747	1.7661	1.51751	2.25535	1.68796	1.71352	1.68921	1.57826
Rv0142	2.17262	1.82758	1.88436	1.26122	1.12814	1.4761	1.49056	1.47501	1.38758	1.59628	1.46018	1.8506	1.44548	1.20584	1.39084	1.7601	2.27535	2.58832	2.46116	2.28231	2.56572	3.0469	1.71472	1.57097	1.55724	4.34226	0.846216	1.33203	1.77027	1.47969	2.04127	3.15401	2.08312	1.9783
Rv0145	1.97023	2.06842	1.42226	1.60901	2.15083	2.06251	1.73105	1.68526	1.8373	1.95964	1.52575	1.55819	1.83695	2.01594	2.33788	2.02498	1.96694	1.8187	1.86724	1.92572	1.85973	2.03322	1.98026	2.04053	1.69768	2.30971	1.69316	2.06836	2.05718	2.3464	2.02484	1.80378	1.8308	1.7952
Rv0146	2.17486	2.05491	1.75739	1.86216	2.05459	1.76391	1.79868	1.93597	1.7395	1.63828	1.64487	1.44904	2.07393	1.77471	2.32988	1.93781	2.01186	1.75309	1.89125	1.89817	1.65836	1.82068	1.749	1.99753	2.06281	2.29173	1.68286	1.881	1.64782	1.94317	1.88948	1.51141	1.80575	1.58668
Rv0569	2.29124	1.54628	2.31127	1.55519	3.0742	2.84556	2.63257	1.72364	2.68628	2.10926	1.7844	1.74524	2.08337	1.39954	2.25495	1.70613	1.45511	1.75028	2.54366	1.90638	2.04783	1.21989	2.32182	1.69302	2.11624	1.74028	2.22235	1.89229	2.10252	1.16962	2.12984	1.49584	2.31884	1.55867
Rv0607	2.65817	2.48967	4.07845	2.07999	3.29133	1.93383	4.42355	1.90518	5.12572	1.96841	5.95948	2.07886	4.13856	2.51448	3.50152	1.75532	3.60948	1.80361	5.10416	2.52108	2.20853	1.48417	2.15242	2.10073	9.85208	2.60252	5.26858	2.04913	13.8045	2.65629	3.89171	1.70828	10.5908	2.39588
Rv0656c	2.68162	1.24252	2.02695	1.61673	1.59748	1.60712	1.70935	1.59579	1.77113	1.8715	1.83891	1.64162	2.17949	1.57234	2.39222	1.40881	2.25514	1.56705	1.94082	1.98125	2.02182	1.24433	1.96821	1.31436	2.03786	1.44363	1.7351	1.77772	1.38534	1.42298	1.72602	1.07965	1.56459	1.41745
Rv0790c	1.2938	1.11671	1.90037	1.57973	1.50719	1.85445	1.6399	1.24542	1.26579	2.06243	1.61901	1.8967	1.4251	1.61463	1.64134	1.58214	1.57466	1.6733	2.10914	1.68177	1.35039	1.76984	3.23753	2.06197	1.68451	2.56659	1.79072	1.32285	1.90098	2.79856	2.1381	1.83556	2.02263	2.43134
Rv0791c	1.21504	1.4119	2.90645	3.76806	2.94326	4.96967	3.52023	3.29451	3.5751	4.74797	1.81679	2.76218	1.9827	2.61719	2.66857	2.58559	1.97349	4.07718	3.12322	6.11299	2.60357	3.82304	8.59096	4.12297	2.06474	6.58948	5.46905	4.34515	2.2243	4.2784	2.50616	2.14836	1.99716	3.29872
Rv0792c	0.961591	1.65202	2.23972	1.70572	2.89513	2.3334	1.78195	1.68327	1.61172	1.95274	2.11893	2.12208	1.83932	1.66883	1.9781	1.63431	1.8052	2.46133	3.01523	2.59171	1.40302	2.48509	2.73322	2.67793	1.8227	2.96698	1.57728	1.46046	2.333	2.86467	2.53292	1.98407	2.25317	2.24739
Rv0823c	2.45737	1.77807	3.10916	1.69561	3.23615	2.23303	2.76065	1.71429	2.88913	1.87777	1.98114	1.69282	2.3849	1.91132	2.42203	1.77925	2.62744	1.62285	3.29144	1.71103	2.49035	1.88834	3.05669	1.7062	1.77354	2.33042	2.17495	1.54905	2.87104	1.35197	2.60242	1.20349	2.66823	1.4795
Rv1057	3.29486	2.35324	3.34536	2.21736	3.63612	2.62744	3.32758	1.9286	3.54169	2.57116	2.80084	1.94957	2.72856	2.3169	3.03002	2.29003	2.56769	1.97661	3.71719	2.72475	3.24703	2.44941	3.67919	3.14212	2.40002	3.30245	2.94217	2.29412	2.38992	1.89776	3.34282	1.81429	3.26535	2.05015
Rv1128c	4.034	5.78691	3.23292	3.68918	3.10514	3.45751	5.32847	2.43963	2.26025	4.3691	3.21454	3.48962	2.62865	3.16075	4.89126	2.32261	4.89856	3.53083	4.58896	3.79643	4.22446	4.04503	2.4387	2.95098	2.64723	4.93145	4.6014	3.74903	2.98599	3.06124	2.09567	3.76446	2.67834	2.85261
Rv1129c	2.63078	2.84725	2.67191	2.21988	2.12344	2.56905	2.03604	1.73528	3.21828	2.94223	2.10591	2.75561	1.81785	4.13358	3.27333	2.01793	3.76677	2.37761	3.03662	2.41119	2.49814	2.73517	2.03805	3.23778	2.02357	2.81713	2.52053	2.33807	2.28628	2.74189	1.73191	2.04394	2.4836	2.76766
Rv1168c	2.61069	2.04973	3.18948	2.48162	2.2737	3.1994	3.00598	2.58893	2.86771	2.53674	2.038	1.99994	2.62907	2.25842	2.72225	1.91013	2.74807	2.57128	3.98123	3.02862	2.57229	2.65831	2.45868	1.95212	2.76613	2.66429	1.98199	2.04256	1.38171	1.05012	1.562	1.30837	1.61846	0.987144
Rv1178	2.04684	1.99907	2.78663	1.68475	2.27476	2.03566	2.64607	1.97659	2.69047	2.01026	1.83925	1.91201	2.18201	1.90503	2.53571	1.83271	2.38572	1.86634	2.46504	2.04263	2.46542	1.87256	2.04624	1.93376	1.78741	2.42763	2.48189	2.11783	1.5523	1.44073	1.84748	1.27245	1.85654	1.63067
Rv1265	1.8321	2.46123	1.9677	1.79772	1.85989	2.01396	1.92972	1.86156	1.58452	1.70868	1.55874	1.9215	1.68318	1.23173	1.75044	1.51598	1.74282	2.11734	2.79687	2.5045	2.00045	2.05945	3.27566	2.77947	1.97089	2.62026	3.05277	2.21263	1.7839	2.35729	2.91538	1.81689	2.26981	2.326
Rv1387	1.21797	1.91482	2.05806	1.62539	1.78561	1.5059	1.6295	1.13736	1.54479	1.66589	1.40956	1.525	1.45408	2.23314	1.44842	1.29624	1.45288	1.59151	1.95888	1.4899	1.25856	1.14635	3.62306	1.95319	1.51279	2.13087	2.14028	1.43753	1.7675	1.94783	1.17563	2.02095	1.49068	1.49539
Rv1405c	2.61246	1.80128	3.28753	1.59138	2.67496	1.87697	2.49674	1.80533	2.55616	1.6339	3.53443	2.54587	3.29386	1.51705	2.49473	1.61742	2.43619	1.8239	2.91958	2.21256	2.46075	2.44914	3.94579	2.2597	3.35983	2.03852	2.4232	2.21323	3.70051	1.60254	4.55218	1.55313	3.688	1.58367
Rv1460	2.44543	2.15859	3.41487	2.28399	2.57275	2.58121	2.58649	1.75887	2.85707	2.46889	2.15318	2.20293	2.23298	2.42731	2.48567	1.90974	1.87728	2.37812	2.58504	2.4152	1.86384	2.47289	3.71134	2.02238	2.11261	2.84542	2.65256	2.26485	1.97613	2.26825	2.70925	1.71284	2.11218	2.13177
Rv1461	2.65219	2.07104	1.96269	2.33233	2.64878	2.19894	1.86104	1.9402	1.59677	2.39434	1.61953	1.78649	2.0406	2.20318	2.50729	1.96812	1.89526	1.98881	2.50351	2.11036	1.94228	1.90531	2.45926	1.63074	1.49832	2.66177	1.70183	1.79541	1.76499	2.15296	1.90126	1.55142	1.67335	1.52759
Rv1462	1.96228	1.58076	1.25992	1.55494	1.87391	1.86852	1.80399	1.48056	1.78109	1.90112	1.71339	1.36717	1.64814	1.71305	1.89745	1.40497	1.53926	1.67393	1.89709	1.66675	1.33055	1.33127	2.39196	1.42241	1.71536	1.80853	1.513	1.39255	1.54957	1.61819	1.61814	1.3274	1.55597	1.21604
Rv1463	2.08776	1.8408	2.91976	1.6817	2.73292	2.0487	2.44429	1.54911	2.01362	1.7483	2.11581	1.97346	2.19052	1.63733	2.32959	1.87513	1.69129	1.74352	2.14364	1.73484	1.66803	1.64508	3.21502	1.67956	2.01545	2.07588	2.68404	1.7687	1.59477	1.31488	2.17402	1.55233	1.82412	1.39779
Rv1464	2.08284	1.72016	1.7442	1.51052	2.62276	1.86949	2.15247	1.43249	1.58189	1.53637	1.9602	1.49947	1.76581	1.25786	2.27941	1.46934	1.66118	1.54058	2.13272	1.52537	1.76171	1.49524	2.34132	1.64352	1.16052	1.97487	1.62651	1.59604	1.55559	1.04394	1.86494	1.38135	1.9388	1.26473
Rv1465	2.46483	1.50178	3.34442	1.9581	2.73424	1.99262	2.69168	1.80076	3.28543	1.77541	2.21174	1.99997	2.28208	1.8186	2.62047	1.75497	1.56046	1.55931	2.32986	1.69841	1.90042	1.65355	3.23367	2.03377	1.96878	2.32034	2.68427	2.2949	1.67243	1.22654	2.38383	1.42331	1.93016	1.15161
Rv1466	2.26207	1.25615	2.58323	1.52967	2.22013	1.81743	2.15351	1.32103	2.07495	1.50979	1.81212	1.56073	1.89377	1.67004	2.16112	1.62811	1.63386	1.2781	1.78577	1.3946	1.74167	1.49922	2.53047	1.66059	1.41139	1.89689	2.05772	1.91603	1.36629	0.900681	1.89252	1.38922	1.55165	1.07929
Rv1627c	1.52173	1.66333	1.4659	1.13895	1.20327	1.3798	1.7619	1.30836	1.49197	1.22458	1.39829	2.14876	1.55536	3.19412	2.12162	1.58691	1.64021	1.50304	1.18221	1.35764	1.72103	1.40584	1.39423	1.74737	2.06465	1.39429	1.78446	1.55399	1.05972	1.15107	1.25096	1.66544	1.37497	1.7125
Rv1733c	2.84972	1.39192	3.33699	1.96323	2.60192	2.4674	2.40357	1.58404	2.31206	2.29156	2.231	2.15439	2.64814	1.56086	2.61318	1.2574	1.68604	1.75	2.88562	2.05905	1.7853	1.72183	3.82913	1.92005	2.08814	2.03449	2.46248	1.9647	2.80621	1.64321	3.59773	2.51391	3.13462	2.27655
Rv1738	4.13902	2.82368	6.2171	1.60407	4.69109	3.33728	2.68156	2.10668	4.12078	2.57745	3.24872	2.64289	3.92041	2.1521	4.57104	1.95863	2.58474	1.28917	5.77346	2.53437	3.12236	1.89994	5.47743	2.6243	2.09953	2.43889	3.61027	2.12978	3.78252	4.74028	5.52298	5.24371	3.20324	2.4249
Rv1765c	1.80614	2.03341	1.77812	1.30912	1.7652	1.1961	1.89145	1.04693	1.72644	1.32274	1.65108	1.91728	1.58325	1.66577	1.38125	1.48204	1.35332	1.7921	1.92222	1.21544	1.36594	1.2286	2.35434	1.63645	1.48082	1.2401	2.6593	1.33678	3.12554	1.68383	2.57078	1.91216	2.18255	1.55269
Rv1767	2.19046	2.03618	2.67331	1.59855	1.68112	1.99798	2.80092	1.48685	2.4124	2.13469	1.67083	1.95846	1.80232	2.23756	1.47913	1.59954	2.52295	1.70009	2.8384	2.70971	2.05531	3.37245	1.42978	1.84137	1.57194	1.99205	3.91222	2.14752	1.40668	1.52972	1.61393	1.16816	1.57888	1.47506
Rv1779c	1.99031	2.01138	2.00047	1.50503	1.74769	1.65807	1.78489	1.49897	1.95189	1.60179	1.6341	1.53343	1.78222	2.17861	1.79481	1.69677	1.85185	1.42826	1.91063	1.54942	1.58201	1.58407	2.09683	1.91257	1.82435	2.33492	1.83668	1.65906	1.1782	1.46492	1.58554	1.49892	1.516	1.43623
Rv1790	2.00384	1.4669	1.83923	1.37944	2.12377	1.86025	2.01656	1.71082	1.89464	1.5914	1.65656	1.70595	1.82369	1.76997	1.84497	1.59826	1.70976	1.35714	1.89329	1.83508	1.89782	2.07298	1.97633	1.81043	1.96376	2.0978	2.43536	1.55569	1.75757	1.31058	1.82788	1.41736	2.16914	1.28035
Rv1907c	1.89065	2.21387	1.54918	1.47733	2.0363	1.7267	1.75034	1.28118	1.64476	1.74156	1.39372	1.49866	1.59341	1.44246	1.69072	1.41825	1.6558	1.72126	2.04759	1.69565	1.33132	1.50938	2.54866	1.56606	1.4953	2.06178	1.52411	1.31934	1.96637	2.13337	2.00609	1.65418	1.83446	1.94376
Rv1957	2.33286	3.82727	2.63136	2.02865	1.58799	1.70465	1.92382	1.21609	2.2687	1.83097	2.93215	2.00085	2.14381	4.95306	2.43677	1.44016	2.9934	1.68347	2.39773	1.58655	1.80434	1.90445	1.47201	1.2278	2.31401	1.97483	1.2064	0.983279	2.64483	2.66373	1.87034	1.45197	3.61858	1.84632
Rv1989c	1.71593	1.54062	1.61278	1.65409	1.29408	1.49429	1.4094	1.32126	1.57964	1.77017	1.27998	1.36824	1.4206	1.65885	1.33968	1.21822	1.33445	1.5425	1.60822	1.89225	1.18985	1.53301	1.34083	1.26345	1.54338	1.60844	1.13677	1.22162	1.53597	1.89755	1.53342	1.22372	1.59072	1.57041
Rv1993c	2.0357	2.03767	3.35238	2.26623	1.46867	1.98852	1.45291	2.00571	2.30631	1.92576	2.16344	2.18173	1.66291	2.30934	1.71257	2.17801	1.81552	2.3711	2.32384	2.8558	2.0757	2.33561	1.82505	1.59838	1.45513	2.39355	1.87785	1.61888	1.50245	1.8835	2.08608	1.36687	2.06031	2.29573
Rv2005c	2.49759	1.60069	2.8126	1.62694	2.80588	2.86863	3.05744	1.76509	3.89488	2.71831	2.50955	1.49178	2.46897	1.92088	2.51129	1.60071	1.86889	1.81341	3.04247	2.03765	1.91249	1.28863	3.09603	1.57689	2.4675	1.41298	2.70267	1.80965	3.4376	1.51976	2.76229	2.24684	3.17388	1.60522
Rv2028c	2.45255	2.06391	3.75306	1.65794	3.83978	2.26536	3.09591	1.94664	2.78227	1.58374	2.9971	1.88763	2.93335	0.86515	3.17489	1.72436	1.64846	1.30096	3.2455	1.2474	2.13001	1.06692	4.39159	1.38613	2.99777	1.24151	4.68102	1.76852	3.66652	1.76472	4.356	2.40987	3.33658	3.28942
Rv2030c	4.37551	2.55252	5.28503	2.60899	4.5625	3.81187	4.25449	2.568	4.65055	3.32854	3.09195	1.50071	3.23785	2.10923	3.77441	2.26425	2.82357	1.53269	4.93414	2.68593	3.13572	1.40866	6.28687	1.89789	2.75246	2.98331	3.66056	2.69574	4.20841	3.0607	4.7987	3.67968	4.19734	3.56967
Rv2032	3.56428	2.21588	2.85583	1.72511	2.77611	2.60403	2.31524	1.81128	2.00325	2.82433	2.1375	1.929	2.05439	2.27883	2.47753	1.86729	1.95998	1.75153	3.5767	2.00296	2.11819	1.41633	4.36204	1.49311	1.90429	1.87319	2.34071	1.61742	2.5396	3.4467	2.98907	3.46195	2.47754	2.65107
Rv2035	1.87601	1.78484	1.65953	1.57379	1.46872	1.94714	1.64386	1.7345	1.68998	1.94395	1.6082	2.07968	1.53296	1.64362	1.19844	1.31595	1.33995	1.61027	1.84756	1.98633	1.26458	1.79495	1.65627	1.56753	1.7369	2.14224	1.21491	1.4148	2.03468	2.5288	1.75489	1.28547	2.05136	2.19243
Rv2036	2.26402	2.15903	2.28778	2.11911	1.62213	2.29452	1.78722	1.96056	1.82702	2.09084	1.8492	2.31174	1.6078	2.01842	1.56028	1.88827	1.48007	2.35996	1.86898	2.72987	1.50179	2.08532	1.64322	1.71996	1.83267	2.60139	1.2348	1.59862	2.01953	2.46119	1.84199	1.39895	2.21537	2.55188
Rv2327	1.75938	1.67621	2.20569	1.75091	1.88309	1.29606	1.95972	1.32219	1.88267	1.26922	1.58668	1.54631	1.75689	1.10294	1.85089	1.52293	1.47591	1.17927	1.6551	1.36182	2.14356	1.7301	1.85648	1.90986	1.86148	1.79327	2.2314	1.9771	1.1348	1.3624	1.75749	1.32055	1.55239	1.34298
Rv2331	2.74442	2.63902	1.37016	1.30988	2.53776	2.66794	2.225	2.59346	3.42667	2.44606	1.64259	2.32866	2.49038	2.72212	3.00594	2.58852	1.87329	2.11618	2.90454	3.46484	2.59386	3.00396	3.11529	4.42761	1.70184	2.82736	3.06499	4.4924	1.19189	1.14286	1.33259	1.19473	2.23403	1.31278
Rv2390c	2.7187	1.78271	2.0508	1.41684	1.67485	1.70357	1.49197	1.42088	1.89703	1.5086	1.95087	2.22151	1.3549	1.50176	1.75176	1.62865	1.36965	1.47366	1.91475	1.87766	1.67539	1.7445	2.51136	1.88095	1.58484	1.7238	1.93377	1.93879	1.10735	1.08864	1.6027	1.10482	1.62451	1.29403
Rv2396	1.96273	1.97912	1.89077	1.71117	1.2636	1.55536	1.52656	1.54921	1.85887	1.75815	1.38987	2.37277	1.56211	1.73312	1.41396	1.48432	1.46354	1.55655	1.53529	1.82776	1.37959	1.48544	2.01637	2.33221	1.33706	1.18627	1.29402	1.54657	1.59746	1.79114	1.50539	1.67356	1.69904	1.66983
Rv2466c	1.93228	2.24045	1.58247	1.54088	1.76398	2.37823	1.62963	1.35265	1.44598	1.91461	1.6556	1.2985	1.4595	1.41075	1.60189	1.46544	1.43181	1.84743	2.00333	2.12864	1.3571	2.10998	1.43037	1.29938	1.52925	2.14693	1.47592	1.43964	1.57193	1.24167	1.49818	1.01255	1.78587	1.28247
Rv2515c	1.57903	1.32721	2.42439	1.92768	1.76371	1.96461	0.204142	1.81836	3.20563	1.38767	2.45652	1.36071	2.0463	2.01318	1.7451	1.26011	1.8763	2.36252	2.4806	1.77751	1.92036	1.51464	2.22431	1.2931	0.821024	1.91959	1.8368	1.26642	1.88546	1.45353	2.137	1.02059	1.81156	1.28796
Rv2517c	1.65993	1.82398	2.05398	1.96735	1.47818	1.89146	1.47195	1.5155	1.56734	2.13494	1.43284	1.49678	1.45443	1.86753	1.34815	1.32979	1.5394	2.21372	2.11214	2.77363	1.86005	2.13965	1.29887	1.53966	1.75147	2.44341	1.22834	1.15225	1.74228	2.88779	1.69719	1.1222	1.78807	1.83283
Rv2617c	2.98792	1.72982	3.02097	2.0037	1.97562	1.86665	2.02108	1.14366	2.17166	1.36077	1.69317	1.31087	2.57135	1.98845	2.51055	1.81938	2.2621	1.7366	3.45782	2.23654	2.70258	2.46921	3.79282	1.28171	1.88172	1.41122	2.65426	1.15394	3.32844	1.96005	3.65046	2.27138	2.69895	1.89858
Rv2624c	2.88657	1.54948	5.82119	1.5169	2.75828	2.79122	2.76398	1.90848	4.585	2.38975	3.08068	1.12986	3.50346	1.20095	2.53642	1.23061	2.96268	1.32472	3.20719	2.22971	2.48216	1.69747	3.55936	1.34217	2.98669	1.15889	4.46798	1.47378	3.73355	2.33116	5.57864	2.21134	4.05713	2.21379
Rv2625c	2.55638	1.94327	2.6531	1.38955	2.78157	1.76569	2.77055	1.48552	2.4859	1.98561	2.29146	1.66356	2.11147	1.83325	2.33939	1.54853	2.49195	1.15924	3.47681	1.92601	2.28917	1.80754	3.67423	1.78329	1.89144	1.59958	2.89273	1.80364	2.33675	1.98577	3.60583	2.40547	2.25868	1.51505
Rv2626c	3.02438	2.34149	2.90818	1.68251	2.58929	2.48232	1.7895	1.77936	1.86044	2.29627	1.81831	1.72035	1.9273	1.97938	2.06948	1.80798	2.31831	1.82978	3.4401	1.69794	2.08774	1.6518	3.40864	1.52644	1.73752	2.0951	2.06261	1.46509	2.70156	2.71563	2.59148	2.45048	2.35306	2.09897
Rv2627c	3.09366	1.54974	3.12196	1.47047	3.69806	2.89291	2.92488	1.69496	2.37693	2.39506	2.39415	1.68604	2.83158	1.39097	2.83018	1.72974	2.22974	1.45696	3.32883	1.61487	2.00748	1.45469	4.59368	1.30597	2.07748	1.66656	2.74973	1.84817	3.3471	2.00841	3.9163	2.61828	3.0603	2.60823
Rv2628	4.45041	2.0402	2.67575	2.36281	3.19613	3.43844	3.69227	1.9102	2.84479	2.81936	3.54006	1.47665	3.5843	2.10876	3.85426	1.59296	3.32911	2.17125	3.21528	3.43122	2.24995	1.92227	3.69326	1.47992	2.51226	2.07721	3.65222	2.12835	5.1902	2.14229	6.12329	3.74708	5.29291	2.00677
Rv2629	3.11592	1.73375	3.67587	1.85771	3.39214	2.55361	3.02901	1.79901	3.61994	2.31197	2.58854	1.68171	2.46643	2.1392	2.83041	1.86988	2.22139	1.9948	3.66277	2.20818	2.27636	1.93972	4.72019	1.73454	2.39453	2.16915	3.28547	1.602	3.36949	1.82806	3.55333	2.67882	3.28649	2.10784
Rv2630	2.89109	1.37114	3.30919	2.05791	3.64994	2.88275	3.6482	2.23977	4.49377	2.62144	2.72921	1.61103	3.08023	2.00076	3.03871	1.6475	2.72125	1.98295	3.90625	2.00752	2.50302	1.70214	4.29563	1.36182	2.79566	2.37205	2.78491	1.67679	3.74282	1.46016	3.88899	2.01045	3.62935	1.66043
Rv2640c	1.80884	2.16151	2.2723	1.67022	2.48851	1.73932	2.33901	1.3837	1.94763	1.47508	1.9191	2.08726	1.89521	1.27015	2.14839	1.80961	2.03767	1.60852	2.16244	1.69806	2.14098	1.77836	2.97295	1.61859	1.8781	2.00672	3.63986	1.61427	2.03083	2.11765	1.9316	2.10742	2.35279	2.77572
Rv2642	1.4692	1.71078	2.70243	1.60321	1.82575	1.69908	1.53371	1.48417	1.96986	1.84478	1.3005	2.0702	1.43083	1.5509	1.31036	1.7416	1.90838	1.75592	2.30475	1.63518	2.6583	2.03463	1.74814	1.54157	1.68786	2.08032	2.58877	1.3379	1.31432	1.45831	1.19593	1.33348	1.32038	1.32165
Rv2707	1.91283	2.13605	1.89634	1.728	1.49703	1.65604	1.45132	1.33517	1.64421	1.98652	1.45335	1.30319	1.41754	2.32059	1.61303	1.59978	1.34193	1.5562	1.46721	1.40298	1.61259	1.67911	1.39973	1.5091	1.53442	2.27929	2.51243	1.48744	1.3641	1.96515	1.20245	1.41559	1.61191	1.49265
Rv2729c	1.4458	1.41853	1.29219	1.38912	1.54557	1.76911	1.72537	1.56827	1.45263	1.48572	1.49695	1.60498	1.62769	1.40142	1.69334	1.4024	1.14432	1.47306	1.44739	2.18192	1.47304	1.59099	2.03224	1.6313	1.83099	2.26595	1.43201	1.72826	1.37597	1.50969	1.71184	1.36001	1.68524	1.4733
Rv2743c	1.4294	1.93479	5.24392	1.74421	1.26454	1.63262	1.67133	1.62144	1.57021	1.8704	1.56972	1.52159	1.30542	1.64199	1.41101	1.4814	1.59507	1.5009	1.64077	1.88407	1.49194	1.72195	3.09848	1.44463	2.22496	1.84688	1.28236	1.33753	1.16064	1.16352	1.10444	1.08373	1.31806	1.28591
Rv2828c	2.00058	1.95152	2.36737	1.85474	1.81768	2.20881	2.02993	1.89036	2.23835	2.07265	1.76951	2.21129	1.72926	1.52099	1.72406	1.84649	2.02294	1.78703	1.95554	2.0633	1.99403	2.10991	1.56059	1.62177	1.60615	2.21602	1.54525	1.67945	1.23392	1.32272	1.48146	1.27619	1.57748	1.6278
Rv3067	1.70481	2.19686	1.34005	1.8149	1.24819	2.11719	1.22798	1.78557	1.77694	2.10052	1.57839	1.97687	1.59836	1.93089	1.54968	1.61883	1.47979	1.88486	1.98729	2.59579	1.90179	1.75349	1.48148	2.74949	2.00733	3.14056	1.45415	1.68988	1.08819	2.00163	1.4886	1.25611	1.43785	1.84959
Rv3123	1.45467	1.70386	2.37707	1.46323	1.75347	1.72847	1.87166	1.50089	1.80685	1.78417	1.37999	1.66292	1.44001	1.90208	1.73815	1.40944	1.92954	1.6829	1.78313	1.80051	1.80102	1.5009	1.90581	1.64978	1.48262	1.88178	2.04942	1.93566	1.51109	1.54027	1.75851	1.34282	1.47134	1.54542
Rv3127	4.09283	2.36736	5.61824	2.14035	3.50412	3.72883	2.6748	2.35434	3.33497	3.44129	2.57649	1.94512	4.3698	2.71994	3.20125	1.78057	2.35087	1.77784	4.36003	2.29758	2.75438	2.44352	4.71017	2.96834	1.85044	3.0635	2.75026	2.35582	3.16447	2.87132	3.04226	2.72529	2.70895	2.26861
Rv3130c	3.42971	2.27862	3.51393	1.86263	2.6748	2.85706	2.8409	1.83765	3.05886	2.44588	1.96904	1.84624	2.16337	1.70378	2.51929	1.39343	2.71868	1.49585	3.45055	2.06808	2.36964	1.51371	3.82476	1.64671	1.76322	1.41616	2.82648	1.74809	2.7748	2.45572	2.40451	2.69619	2.35019	1.9467
Rv3131	2.96361	1.24147	3.12331	2.09103	2.79494	2.91993	1.74841	1.81845	1.84173	2.59756	2.05773	1.55487	2.15339	1.2263	2.35089	1.83176	2.47882	1.41225	2.6463	2.12734	2.05132	1.52934	3.98163	2.13501	1.61023	1.62235	1.87476	1.47093	2.80026	1.91317	2.66071	2.45434	2.46211	1.96757
Rv3133c	4.49269	2.52943	4.1001	1.83836	4.28863	3.24886	4.339	2.17458	4.94064	3.06773	4.25458	2.67005	3.43412	4.4019	5.80891	2.46213	1.74047	1.51399	1.99673	1.28324	1.95984	1.42192	6.53223	2.45027	2.96116	1.94008	4.08004	2.37912	4.53738	2.07767	3.64028	3.40752	4.28588	2.15456
Rv3134c	2.88088	1.72578	2.93723	1.58387	2.21369	2.52283	2.54804	1.64969	3.01943	2.4938	2.081	1.35508	2.05617	1.73441	2.254	1.60417	2.30891	1.40483	3.21297	1.78353	1.87582	1.4153	3.8964	1.9745	1.90951	1.61862	2.44971	1.89528	2.8115	1.86819	2.91296	2.30103	2.5529	1.77849
Rv3189	1.69277	2.13146	1.71905	1.76112	1.49987	1.84365	1.3141	1.40172	1.35036	2.18448	1.35729	1.56991	1.48073	1.95834	1.32373	1.48259	1.66242	2.00166	1.81887	2.01055	1.24346	1.98904	1.60632	1.73004	1.57128	2.32793	1.2949	1.51996	1.4861	2.31899	1.53054	1.28271	1.69656	2.01556
Rv3249c	1.82974	2.83699	1.45983	1.50469	1.99161	2.03343	1.78161	1.62024	1.8782	1.88621	1.53545	1.62655	1.67844	1.86174	2.26952	1.62617	2.17513	1.62884	2.54897	1.926	1.98601	1.67636	2.18199	1.13296	1.66032	2.13873	1.42625	1.33133	1.818	1.58193	2.06295	1.43616	2.56221	1.73576
Rv3289c	2.85876	2.79661	3.48794	2.5715	2.197	1.74659	2.45153	1.69424	2.4161	1.73479	2.38482	2.33278	2.08131	1.9177	2.58311	2.18773	1.81594	1.88099	24.2801	2.29386	1.87354	2.12464	2.93113	3.31047	1.72803	2.02034	1.93939	1.60632	2.52039	3.23374	2.53224	2.1898	2.47239	2.73887
Rv3439c	1.67999	1.63819	2.32035	2.41854	1.97882	1.57892	1.77618	1.47518	2.04328	1.73176	1.65018	1.44801	1.59667	1.8856	2.28697	1.21588	1.91883	1.46563	2.31318	2.05321	3.08562	1.89594	2.03477	2.01437	1.34823	0.861321	2.70679	1.34245	1.38453	1.29466	1.44013	0.962633	1.41675	1.29068
Rv3451	1.95407	1.37122	1.56087	1.50892	1.49937	1.35036	1.4916	1.33012	1.63322	1.5809	1.26641	1.72271	1.57976	2.9912	1.90799	1.61698	1.75116	1.57435	1.642	1.68691	1.23859	1.42536	1.54433	1.55526	2.04821	2.01437	1.68538	1.77419	1.24137	1.19845	1.30612	1.24202	1.45045	1.28777
Rv3529c	1.86521	1.76168	2.01764	1.51419	1.05214	1.07939	2.24983	1.28319	3.05842	1.55707	1.86633	1.47257	1.731	2.14177	1.35943	3.02964	1.30117	1.05328	1.45339	2.14306	1.85144	1.70738	1.77701	1.25231	1.74176	2.41457	2.12244	1.5622	1.3941	1.76202	1.42148	1.38332	2.04576	2.07628
Rv3530c	1.16871	1.5042	1.37963	1.28994	1.21018	1.44356	1.51873	1.61809	1.60698	1.77592	1.59895	1.25957	1.82065	1.38892	1.68162	1.67257	1.68623	1.50312	1.89769	1.76066	1.43555	1.58439	1.62676	1.51389	2.0214	2.03006	1.89131	1.39274	1.46811	1.65739	1.49204	1.30182	2.0525	1.94666
Rv3531c	1.62985	1.75744	1.38807	1.36591	1.24613	1.70273	1.7945	1.57622	1.93506	2.00692	1.60449	1.42117	1.6201	1.57557	1.66291	1.66094	1.77315	1.27982	1.81814	1.89727	1.69541	1.88795	2.24869	2.06172	1.96067	2.45871	2.34713	2.04292	1.3793	1.73057	1.43943	1.42224	1.9201	1.81044
Rv3535c	1.72916	1.81243	2.3055	1.52587	1.43338	1.52929	1.37293	1.66159	2.10616	1.76952	1.67929	1.5549	2.13113	1.82186	1.89954	1.56035	1.56547	1.26343	1.58334	1.87234	1.5427	1.55143	1.67779	2.39831	1.65316	2.3257	1.78429	2.33188	1.11851	1.18976	1.10424	1.25069	1.23806	1.51953
Rv3537	1.41298	1.67065	1.45163	1.49476	1.31732	1.7919	1.39791	1.49549	1.7485	1.9364	1.42296	1.53399	1.50251	1.99017	1.5606	1.62181	1.59391	1.5813	1.57623	2.1526	1.49612	1.86261	1.86368	2.07919	1.59933	2.42214	1.83654	2.19734	1.05062	1.27565	1.05837	1.10997	1.2819	1.49336
Rv3545c	1.2497	1.56618	0.892727	1.00622	1.36349	1.44185	1.52269	1.33586	1.50873	1.74249	1.34088	1.47879	1.2585	1.40648	1.59311	1.5261	1.50452	1.37884	1.55048	1.5447	1.24933	1.50801	2.18481	1.55215	1.4882	2.32326	1.73431	1.47638	1.59413	1.62795	1.50844	1.65856	1.48691	1.56838
Rv3571	1.82951	1.65664	1.65188	1.72092	1.2947	1.50112	1.81907	1.4859	1.64028	1.72478	1.53105	1.50387	1.55932	1.49882	1.50457	1.53549	1.64981	1.35643	1.68551	2.12225	1.67567	3.29212	1.77326	1.96566	1.822	3.06923	1.83148	1.69201	1.44776	1.71371	1.32507	1.54413	1.77129	1.90474
Rv3581c	1.58923	1.9639	2.01071	1.54088	2.46227	1.9449	2.13456	1.5045	2.25597	1.85882	1.51418	1.71303	1.759	1.46685	1.8607	1.41699	2.11815	1.87838	2.16019	1.77704	2.2011	1.79455	1.53304	1.50816	1.66973	2.06127	1.55952	1.64329	1.41867	1.30202	1.48964	1.02361	1.73884	1.72388
Rv3612c	2.65162	2.77667	3.20954	1.95381	3.50357	1.8276	1.46138	2.18345	2.0692	1.6727	1.66484	2.03572	2.4294	1.32814	2.54521	1.98121	1.38294	1.62272	2.16311	2.86215	2.30916	2.39751	2.29596	2.01059	1.26434	1.59215	2.76656	1.55492	1.93025	1.89959	2.46338	1.29985	2.55517	1.68109
Rv3686c	2.17972	2.13614	1.15553	1.01382	2.44742	2.39483	2.39821	1.98227	2.66323	2.27169	1.25298	1.71043	2.30994	1.98519	2.02425	1.83101	1.96351	2.02077	2.80554	2.57067	2.31364	2.0246	2.51451	2.24587	2.301	2.54197	2.19524	2.63622	1.75899	1.70285	2.09142	1.7049	2.17263	1.69375
Rv3714c	2.38518	2.62808	2.03024	1.80258	1.81332	1.36158	3.03176	1.46565	1.91007	1.47011	1.28463	3.2277	1.65832	1.50016	2.50493	1.54151	1.36101	1.33733	2.16232	1.49165	2.07717	1.78582	2.0911	1.62945	1.46729	2.04317	2.33673	1.67144	2.5673	1.46557	2.69946	2.31288	2.14626	3.26414
Rv3746c	2.25682	2.14752	3.12141	2.18442	2.06067	2.17511	2.34023	1.9921	1.92309	1.75136	2.1293	2.33044	1.76164	1.61823	2.11762	1.76132	1.79373	2.04423	2.42704	2.93518	1.91193	2.52621	2.85666	2.60116	3.26036	2.58189	2.01784	2.3414	2.37437	2.95282	3.69593	1.63912	3.31966	3.51169
Rv3767c	3.02852	4.75298	2.60939	1.91889	2.807	3.86571	5.40534	2.85661	4.90154	3.67411	1.86532	2.7358	2.35948	2.66775	3.05737	3.38136	3.22682	2.57248	5.9747	3.64589	3.77148	4.53426	6.8063	3.89386	2.49159	2.64156	4.88857	2.8008	1.56086	1.56287	1.83693	2.62472	2.2099	3.48206
Rv3862c	3.32505	2.67861	2.89415	3.1318	2.31467	2.86651	2.48592	1.997	2.24936	3.05474	2.02769	1.81069	2.2038	2.52864	3.04475	2.38304	3.58729	3.16324	4.29829	2.65297	2.95912	3.32308	2.81779	2.10929		0.954461	2.36948	2.09875	1.36293	1.49467	1.14101	1.38265	1.83591	1.52388
Rv3866	1.53064	2.06124	1.74675	1.37914	1.25747	1.35058	1.39715	1.49375	1.60355	1.52319	1.5162	1.71467	1.51424	1.72567	1.36391	1.38687	1.51888	1.49154	1.78057	1.74402	1.50808	1.61802	1.67401	1.74159	1.2061	1.48255	1.23431	1.6872	1.34521	1.38424	1.52612	1.07979	1.54374	1.53869
