# Supplementary material for: Functional Genetic Diversity among Mycobacterium tuberculosis Complex Clinical Isolates: Delineation of Conserved Core and Lineage-Specific Transcriptomes during Intracellular Survival
Source: PLoS Pathog. 2010 Jul 8;6(7):e1000988. doi: 10.1371/journal.ppat.1000988 (PMC2900310; doi:10.1371/journal.ppat.1000988)
Supplement: Table S4 — Universally induced genes in resting macrophages only. See legend for Table S3 for details of analysis parameters. Shown are 57 genes induced by panel of MTC clinical isolates in resting macrophages only (Figure 4a, red). (0.06 MB XLS) [file ppat.1000988.s014.xls]

## Sheet: Table S4
Table S4
Universal Up in Resting Macrophages
Shown are the 57 genes universally induced in resting macrophages only - Figure 4a, red.
See Table S3 legend for full details.
Strain ID	CDC1551	CDC1551	9679/00	9679/00	2336/02	2336/02	4130/02	4130/02	9532/03	9532/03	2169/99	2169/99	2191/99	2191/99	2333/99	2333/99	12594/02	12594/02	1500/03	1500/03	1934/03	1934/03	1797/03	1797/03	947/01	947/01	4850/03	4850/03	10514/01	10514/01	10517/01	10517/01	5468/02	5468/02
Genotype	CDC1551	CDC1551	H37Rv	H37Rv	Haarlem	Haarlem	Haarlem	Haarlem	Haarlem	Haarlem	Uganda	Uganda	Uganda	Uganda	Uganda	Uganda	Beijing	Beijing	Beijing	Beijing	Beijing	Beijing	EAI	EAI	EAI	EAI	EAI	EAI	Afri 2	Afri 2	Afri 2	Afri 2	Afri 2	Afri 2
Macrophages	active	resting	active	resting	active	resting	active	resting	active	resting	active	resting	active	resting	active	resting	active	resting	active	resting	active	resting	active	resting	active	resting	active	resting	active	resting	active	resting	active	resting
ahpc	1.49663	1.61737	1.75922	1.38525	1.35747	1.8226	1.31404	1.44962	1.09077	1.70735	1.04601	1.14005	1.4869	2.00609	1.40705	1.49336	1.31391	1.63685	1.35457	1.94213	1.07628	1.89296	1.29818	1.19145	1.7912	2.26978	1.22504	1.4373	1.25625	1.95018	1.18637	1.26132	1.42681	1.50018
bfrb	3.4303	3.8824	1.38981	3.30134	1.35475	3.50321	1.32042	2.56658	1.89128	3.47043	1.35381	2.74566	1.00904	2.47272	1.1602	2.34439	2.94492	2.87308	2.91143	3.65879	1.6662	3.25702	2.48821	5.69708	1.9356	6.20107	1.1783	2.96589	1.39229	3.57638	0.775784	1.28245	1.06063	2.87643
cydd	2.48667	2.06916	1.91046	1.72726	1.76842	1.90627	2.18587	1.58451	1.90406	1.91285	1.5072	1.98062	1.55977	2.56714	1.94023	1.38947	1.06413	1.81382	0.946643	1.9466	1.42472	1.53973	2.21439	1.77527	1.60794	2.15552	1.48563	1.27261	0.01	2.4507	2.16861	1.42324	1.08902	2.09725
emre	1.45172	2.12191	1.72386	2.01363	1.4558	1.55894	1.53847	1.45142	1.40796	1.53682	1.17146	1.84269	1.19296	2.01966	1.20523	2.06096	1.64114	2.1604	1.9053	1.43539	2.06745	1.58705	1.6653	1.11452	1.18189	2.40954	1.9955	1.45729	1.05418	0.967622	1.1248	1.63042	1.115	2.81336
glta1	1.77547	1.73339	1.564	1.96023	0.772627	1.24652	0.945759	1.23828	1.1428	1.45018	1.17123	1.45107	0.903408	1.33533	0.894013	1.37377	1.33272	1.43899	1.26356	1.65428	1.03796	1.72507	1.5058	2.94373	1.21748	1.97682	1.31119	1.69908	1.58778	2.61364	1.21198	2.17262	1.52689	2.22287
groel1	1.68798	2.11455	2.17997	1.85549	1.13457	2.43472	1.60268	2.04083	1.86826	2.36414	1.1037	1.40668	1.24235	2.28026	1.6068	2.19658	2.25022	1.97377	1.78593	2.23628	1.62114	2.5932	1.16576	1.46051	1.47492	3.18511	1.26421	2.16363	1.34306	1.77575	0.87136	1.59377	1.45214	1.52444
ilvd	2.07357	2.74743	1.13455	1.36079	1.1141	1.63455	1.0145	1.72382	1.05722	1.43887	0.909661	2.65074	0.879049	1.70622	1.26085	2.60694	1.21115	1.87629	1.0125	1.8931	1.00547	1.68079	1.32878	1.97269	0.8715	2.09731	1.09335	1.84428	0.835812	1.34263	0.822487	1.37033	0.837722	1.60488
infb	1.40047	1.83994	1.95084	1.98349	1.49642	1.17277	1.46145	1.81563	1.69883	1.8231	1.42077	1.65426	1.43358	2.29712	1.59268	1.92095	1.96383	1.89575	1.94157	1.87103	1.99984	1.92133	1.26242	1.51394	1.08735	2.1512	1.62809	1.67272	1.1307	1.28104	1.10333	1.15469	1.20509	1.63653
katg	3.15893	1.92075	1.06994	1.28748	1.39149	1.48895	1.26522	1.0813	1.01077	1.20806	1.45402	1.59126	1.26027	1.0621	1.34545	1.2435	1.34105	1.62009	1.67385	1.75712	1.00939	1.55574	2.18956	1.926	1.33425	1.95004	1.24408	1.24646	2.04783	1.6075	1.78776	1.54477	1.90386	1.91094
lpda	1.18223	1.49967	1.18261	1.48132	1.36597	1.54663	1.22493	1.59153	1.63063	1.31504	0.868808	1.64879	1.05006	1.83749	1.30312	1.44968	1.43088	1.53326	1.28027	1.52013	1.29636	2.02037	1.29304	1.06332	1.11812	1.43975	1.44368	1.63306	1.01957	1.37589	0.789096	1.24502	1.01901	1.49707
lpps	1.34124	2.1284	1.48803	1.88162	1.42755	2.22152	1.36144	2.03879	1.42625	2.15548	1.25356	2.07605	1.80745	2.18038	1.56872	2.12624	1.95438	2.09094	1.45082	2.53393	1.44617	2.41679	1.36702	1.94951	1.21389	2.299	1.363	2.20223	1.07078	1.86248	1.04315	1.43242	1.07682	1.70382
mmpl10	2.04723	2.07876	0.99722	1.21452	3.33708	2.55546	2.26531	1.71733	3.15301	2.48576	2.36518	2.52404	2.51144	2.09935	3.07065	1.62893	1.89616	1.66602	3.09951	2.85038	2.9162	3.00422	2.49599	4.2057	2.29827	2.24452	3.0726	2.30983	0.517	1.38401	0.931272	1.10087	2.83096	1.07504
rocd2	1.2693	1.78865	1.21074	1.41394	0.924778	1.58381	1.08838	2.23357	0.939361	1.32829	0.953234	1.41066	1.02253	1.30815	1.0535	1.5407	1.15873	2.50137	0.881516	2.35329	1.21096	1.87844	1.24552	1.84189	1.10239	3.97481	0.992201	1.16187	1.0393	1.6979	1.09529	1.54365	1.04772	1.59131
rpi	1.4988	1.64558	1.29841	1.69623	1.57359	2.13112	1.33921	1.53094	1.39926	1.59932	1.40344	1.7036	1.358	1.42319	1.55237	1.62898	1.41609	1.9192	1.63814	2.24367	1.48463	2.12558	0.704725	0.886571	1.50521	1.53654	1.05244	1.49816	1.15104	1.24879	1.29606	0.95169	1.48275	1.33149
rple	1.42286	1.29957	1.28036	1.24164	1.13825	1.59345	1.29199	1.43634	1.19588	1.71332	1.20999	1.22136	1.30759	1.76065	1.35031	1.48773	1.57186	1.70833	1.223	1.37357	1.09461	1.52939	1.08194	1.05692	1.11514	1.58392	1.09261	1.20124	1.26392	1.53694	1.06803	1.67589	1.22154	1.70828
scoa	1.73044	1.67755	1.32778	1.34895	1.47278	1.6381	1.61206	1.40118	1.40004	1.40169	1.23801	1.78933	1.30002	1.58697	1.4159	1.47038	1.04214	1.30669	1.32444	1.71721	1.01648	1.37002	2.74665	1.66695	1.86557	1.91065	1.89452	1.42618	1.256	1.5697	1.3028	1.38921	1.47737	1.59973
sige	2.02904	1.80185	1.18278	1.55913	1.49601	1.58265	1.73407	1.33569	1.67573	1.49179	1.31855	1.39738	1.41695	1.75294	1.38599	1.63819	1.13944	1.40141	1.34026	1.56451	1.61079	1.49943	1.42908	1.32784	1.4794	1.64104	1.18802	1.27627	1.24253	2.38625	1.35342	1.15905	1.50477	1.65253
umpa	3.17445	1.7331	2.25239	2.20872	1.50119	1.80835	1.56137	1.98622	1.71031	2.15229	2.00155	2.03061	1.83379	1.63385	1.79028	2.0827	2.45203	2.66776	1.98817	2.22188	2.2304	2.4682	1.04611	1.50114	1.86042	2.28564	1.1807	1.91983	1.186	1.20578	1.41402	1.25718	1.38433	1.7882
whib1	1.27368	1.6652	2.10574	1.30723	1.63386	1.75404	1.74456	1.5904	1.86721	1.49206	1.36197	1.82031	1.05434	1.93084	1.76579	1.83417	1.18495	1.61256	1.20043	1.5838	1.49636	1.94862	1.17144	1.6103	1.78236	2.23071	1.77919	1.90144	1.22507	1.55016	1.08775	1.2404	1.68174	1.57772
MT3290.2	0.809773	3.17499	1.93444	3.38225	1.33543	2.28685	1.19636	3.20261	1.25215	2.62324	0.889322	2.36631	1.76789	2.71388	1.95348	2.44584	1.20336	2.30707	1.05407	2.34688	1.26906	2.20658	0.461226	1.518	1.38241	5.16223	0.620032	1.96476	0.851175	3.38235	0.707869	1.13338	1.1087	3.6036
Rv0065	1.46297	1.58529	0.998236	1.14176	1.0782	2.03389	1.0488	1.36386	1.16043	1.57612	1.02997	1.93439	0.973205	1.4097	0.903293	1.56873	1.44199	1.75666	1.2284	2.28216	0.972972	1.92978	1.06614	1.71004	1.09832	2.23197	1.15979	1.28971	1.12221	1.53109	1.08258	1.64904	1.10701	1.63224
Rv0076c	1.37379	1.59088	0.998904	1.72485	0.801963	1.74748	0.871941	1.71543	0.836039	1.81234	0.684714	1.37949	0.651438	1.58262	0.917314	1.58391	1.09634	1.74995	0.918681	1.76223	1.072	1.42747	0.778007	1.07105	0.635359	1.66042	0.652666	1.25994	0.838854	1.50731	0.743985	1.01752	0.804773	1.35718
Rv0187	2.51158	1.91761	0.957483	1.12265	0.978948	1.23377	0.920349	1.78182	1.04696	1.43466	0.98516	2.92083	0.832559	1.71696	1.09354	2.35107	1.17611	1.21501	0.980798	1.75302	0.896566	1.4715	0.921055	1.52051	0.898037	1.71516	0.84112	2.0791	1.15193	1.21466	0.882027	1.17176	0.914731	1.64882
Rv0188	3.90957	3.06387	1.3389	1.69695	1.64395	2.10324	1.50878	2.02341	1.65149	2.26675	1.66013	2.4569	0.94779	1.53092	1.30626	1.90488	0.837646	1.1937	1.4316	3.01203	0.863171	1.56067	3.43997	3.51708	2.21078	2.89398	2.10816	2.60948	1.06801	1.2813	1.55229	1.60684	1.74768	1.52923
Rv0250c	1.75059	2.4919	1.57673	2.04284	1.47114	2.59965	1.49131	1.9603	1.6436	2.48417	1.26651	2.01076	1.12017	1.87391	1.36552	1.79165	1.79635	2.37779	2.46907	2.40722	1.57941	2.46477	0.922692	1.36496	1.44833	2.61729	0.846818	1.14166	1.55968	2.24331	1.08584	1.1034	1.86809	2.09028
Rv0256c	1.32808	1.49976	0.726832	1.44581	0.805201	1.57038	0.78133	1.45295	0.937256	1.69042	0.626749	1.70543	0.843636	1.32106	0.849001	1.27564	1.03062	1.84754	0.712534	1.57403	1.03217	1.67723	1.07935	1.25762	0.634753	2.08451	0.872485	1.19505	0.694366	1.90474	0.645452	1.19485	0.564082	2.03791
Rv0277c	1.53588	1.89224	1.62226	1.91613	1.14164	1.45494	1.15949	1.58988	1.22291	1.62823	0.935511	2.24421	1.02224	1.77555	2.1377	1.71512	1.2144	1.75446	1.3495	1.37547	1.17346	1.92035	1.11596	1.48974	0.963854	1.83732	1.05434	1.17117	1.32028	1.48184	1.20573	1.33445	1.01431	1.40399
Rv0340	1.26703	2.44465	1.10312	1.49947	0.96288	1.82578	1.18423	1.51776	0.99546	1.72062	1.15736	1.86784	1.27633	1.76047	1.37206	1.42736	1.13822	1.77572	1.28883	1.69732	1.32977	2.0372	0.992999	1.7613	1.31985	2.15128	0.936338	1.30386	0.9288	1.64796	1.10478	1.19723	1.18397	1.37088
Rv0380c	2.88855	2.40619	0.946897	1.46847	0.967742	1.80069	0.898963	1.8415	0.914676	1.77583	1.24959	2.79428	1.07855	1.45123	1.04503	1.80878	1.47602	1.34672	1.16134	2.72697	1.3357	1.36564	1.55367	2.62244	0.990766	2.64317	1.10498	2.22598	0.821657	1.08778	0.742013	1.38368	0.781083	1.56011
Rv0475	1.82697	1.20739	1.54451	1.22385	1.27916	1.55087	1.16043	1.38714	1.26527	1.42622	1.55609	1.5732	1.22078	1.47793	1.27854	1.63083	1.46882	1.67832	1.53204	1.52056	1.15911	1.62775	1.62086	1.45235	1.62723	2.67747	1.26814	1.50115	1.57188	1.28763	1.25041	1.31872	1.42567	1.51201
Rv0565c	2.09512	2.0671	1.19784	1.86151	1.60077	1.88246	1.38069	1.38669	1.66166	2.22361	0.911489	1.46816	0.976073	1.92202	1.51458	1.87452	1.83046	1.91051	1.90582	1.74157	2.32918	1.64446	1.69376	1.95609	1.29052	1.99826	1.60927	1.78526	0.826337	2.24956	0.85479	1.91299	1.09471	1.66542
Rv0609	1.63166	1.65505	1.68914	1.58162	1.19722	1.69294	1.38756	1.67892	1.43586	1.50349	1.29489	1.32479	1.46452	1.48001	1.47885	1.32563	1.58183	1.46039	1.42071	1.80922	1.48774	1.38118	1.38277	1.35481	1.6947	1.76976	1.24076	1.58234	1.5328	1.50675	1.84133	1.4083	1.64724	1.59656
Rv0627	1.42578	1.79537	1.8238	1.38023	1.22617	1.55624	1.35553	1.57418	1.46034	1.48954	1.40512	1.58663	1.41829	1.49129	2.07713	1.98496	2.32416	1.3393	1.48038	1.79795	1.40837	1.55099	1.10387	1.11022	1.33199	1.45551	0.960805	1.43467	1.35884	1.5718	1.36118	2.31388	1.30892	1.98955
Rv0674	1.81456	1.60331	1.21193	1.71217	1.04409	1.39815	1.58926	1.34396	0.849746	0.949147	1.26209	1.88079	1.41665	1.41458	1.63724	1.23429	1.68031	1.44877	1.41246	1.84021	1.1046	1.59762	1.02766	1.35339	1.12141	2.00262	1.12072	1.52083	1.58886	1.4016	1.35594	1.33452	1.50194	1.5297
Rv0769	1.16653	1.54645	1.246	1.55105	1.07868	1.68492	1.12029	1.351	1.19997	1.64962	1.11675	1.6415	0.931402	1.4515	0.971574	1.43126	1.02067	1.53184	1.0724	1.78191	1.12229	1.59867	0.634082	1.41157	0.923521	1.58423	1.00009	1.34487	1.05195	1.26814	0.922832	1.05973	1.03185	1.12954
Rv0813c	1.33661	1.46142	1.74253	1.79182	1.48737	1.94703	1.74226	1.66811	1.81064	1.78959	1.19875	1.70604	1.50983	1.59293	1.5369	1.71899	1.94743	1.57164	1.74947	2.04146	1.73771	2.36288	1.07905	1.41	1.48716	1.60694	1.19637	1.53406	1.27231	1.68537	1.1191	1.221	1.09268	1.38148
Rv0830	1.30726	1.57718	1.38966	1.88053	1.57205	1.55374	1.76805	1.41006	1.6501	1.55649	1.33092	2.0401	1.5404	1.75522	1.63004	2.10414	2.01035	1.67621	1.49472	1.74047	1.60037	1.49123	1.14928	1.92026	1.66228	1.61115	1.63691	1.66165	1.02168	1.76493	1.0485	1.24926	1.02605	1.28906
Rv0921	1.10408	1.29209	1.48057	1.45184	0.972525	1.6105	1.35627	1.64619	1.36219	1.34978	0.883243	1.21306	1.07443	1.89405	1.14431	1.63171	1.07205	1.55976	1.39203	1.83833	1.58364	1.6874	0.718788	1.06073	1.28894	2.28566	1.23775	1.47352	0.641654	1.7445	0.851095	0.930498	0.795036	1.25644
Rv1130	1.78946	2.26425	1.91572	2.09492	0.885308	1.47887	1.08448	1.40986	1.23455	1.77383	1.32235	1.92458	0.970174	1.82552	0.983461	1.65969	1.61898	1.96555	1.57277	2.07744	1.2007	1.88786	1.70323	2.8262	1.2592	2.39217	1.34926	1.8695	1.89382	3.35125	1.31272	2.37986	1.51252	2.86419
Rv1132	1.18931	1.56043	1.29741	1.84965	1.193	1.48913	1.19019	1.4411	1.2294	1.19816	1.13262	1.67378	1.24589	1.1023	1.33543	1.56941	1.53964	1.46864	1.41845	2.16928	1.19259	1.35346	0.953691	1.57905	1.13949	1.4192	1.00271	1.40543	1.35108	2.13095	0.971001	1.74191	1.28289	2.09009
Rv1256c	1.65984	1.45249	2.24718	1.91122	1.21737	2.15685	1.47539	1.69258	1.63338	1.67487	1.4609	1.43852	1.38152	1.51069	1.36925	1.42208	1.89346	1.48979	1.8764	2.23561	1.53209	1.79156	1.25553	1.24753	1.38231	2.20183	1.11161	1.36401	1.24242	1.71701	1.30133	1.03023	1.30564	1.38898
Rv1353c	1.97513	1.59953	0.927844	1.61096	1.05735	1.53923	0.997276	1.78242	1.2111	1.74626	0.910785	1.35196	0.986509	2.05899	1.17547	1.48212	1.13017	1.57473	1.09515	1.58649	1.19894	1.79444	1.33153	1.24007	0.961556	2.64056	1.01954	1.36881	0.806382	1.47291	0.862994	1.18477	0.667772	1.33011
Rv1473	1.60794	1.54971	1.50639	1.5463	1.52574	1.86262	1.54694	1.57025	1.73474	1.44849	1.3711	1.33999	1.63721	1.46043	1.60213	1.50406	1.92117	1.57487	1.89337	1.60411	1.68907	1.64899	1.08143	1.174	1.48026	1.54984	1.06744	1.23714	1.15877	1.3802	1.04858	1.24936	1.2942	1.33942
Rv2323c	1.68667	1.7625	1.74924	1.29705	1.16028	1.47813	1.18249	1.1448	1.32545	1.64589	1.49778	1.89964	1.34614	2.76566	1.54817	1.56251	1.41249	1.40739	1.35479	1.3997	1.40269	1.6194	1.36238	2.05526	1.54063	1.79671	1.34107	1.09597	0.883679	1.51412	1.32112	1.30468	1.34144	1.57241
Rv2558	1.81685	3.91605	3.2459	6.27326	1.16986	3.29258	2.99197	4.67133	2.43531	7.55498	1.20486	6.04259	1.029	2.36283	1.16173	1.87131	0.87934	0.609039	2.62885	4.74069	2.07883	4.85433	3.87642	3.72169	1.31896	1.30355	2.0742	2.06299	1.24849	1.09425	1.76085	1.80266	1.47981	2.75523
Rv2619c	2.7503	1.95124	2.95837	1.98429	1.09947	1.2228	1.21205	1.10039	1.14688	1.27569	1.02361	1.29123	1.87956	1.89436	1.82197	1.58815	2.30466	1.79047	2.793	1.83356	1.87948	2.11936	3.15374	1.63133	1.68396	1.62334	2.04591	1.28106	2.04178	1.80929	2.37159	2.33328	1.92275	1.73189
Rv2745c	1.60397	1.89279	2.52817	1.958	1.26027	1.81783	1.33627	1.73465	1.52407	1.9513	1.12434	1.64525	1.17684	1.83646	1.23466	1.72395	1.65764	1.80477	1.55421	2.15044	1.67327	2.09699	1.23466	1.47078	1.37324	2.1672	1.21021	1.59501	0.960688	1.21057	1.07558	0.999635	1.13165	1.15308
Rv2805	0.857551	1.07847	1.8006	1.72442	1.49476	2.57058	2.42048	1.57747	2.11361	2.38271	0.925456	2.09872	1.19764	1.35066	1.2417	2.28263	0.697616	1.75165	1.7838	1.74161	2.19452	2.60676	1.81472	1.61981	1.35178	2.22636	1.78518	2.29589	1.02535	1.21202	1.03956	1.43331	1.10204	1.98028
Rv2829c	1.56174	1.99639	3.67051	1.82815	2.01634	1.94193	2.04927	1.69277	2.9688	1.62187	1.33088	2.12787	1.30878	1.99713	1.16131	1.46718	1.2612	1.87496	1.54355	2.22105	1.68887	1.99207	0.856887	1.35991	2.80679	2.05087	1.26218	1.57309	1.12026	1.60846	1.5327	2.27172	1.37263	2.04135
Rv2874	1.74726	2.98742	1.64571	1.32677	1.28945	1.67688	1.2889	1.47138	1.05808	1.48248	2.38363	2.45211	1.64614	1.14546	1.50296	1.47636	1.00303	1.36645	1.43901	3.30248	1.4133	1.85767	2.84391	2.42105	2.76263	3.0032	1.03788	2.07988	1.64189	1.6289	3.51346	1.59324	3.56865	1.98233
Rv2912c	1.43364	1.43417	1.8588	1.51826	1.27543	1.66488	1.30842	1.53385	1.64423	1.62355	1.50202	1.61376	1.35561	1.46111	1.36682	1.43604	1.87724	1.41355	1.55053	1.73747	1.78252	1.84201	1.12123	1.28821	1.36412	1.63455	1.14192	1.33379	1.27988	1.05426	1.38129	1.16325	1.46285	1.26923
Rv3188	1.31764	1.54429	1.8516	1.54385	1.09795	1.60611	1.22005	1.41422	1.13526	1.78868	1.28885	1.36125	1.195	1.5105	1.24852	1.19677	1.29824	1.92861	2.12397	2.10464	1.27517	1.63122	1.75225	1.61871	1.52194	1.86661	1.04346	1.27904	1.30786	2.27959	1.493	1.22483	1.55646	1.88234
Rv3422c	1.40351	1.69252	1.48583	1.2353	1.46943	1.41031	1.54041	1.78381	1.50513	1.39275	1.40627	1.74956	1.45171	1.66764	1.6884	2.06339	1.78605	2.30687	1.35479	1.8989	1.44912	1.67516	1.17521	1.54942	1.20051	2.15846	1.65402	1.58432	0.955456	1.02607	0.995434	1.20508	1.02938	1.53958
Rv3479	2.12882	1.93908	0.975728	1.11726	1.55502	1.98151	1.24335	1.39867	1.38713	1.70159	1.08468	1.63599	1.28673	1.56376	1.25226	1.38385	0.919303	1.24856	1.16683	1.74802	1.10047	1.34934	1.71051	2.36543	1.03215	1.8298	1.24374	1.61192	0.996568	1.11747	0.996067	1.35351	1.0492	1.22158
Rv3502c	1.45341	1.48825	1.00123	1.31658	1.42403	1.72761	1.55102	1.44969	1.59728	1.71199	1.26707	1.55025	1.34066	1.38849	1.51597	1.52774	1.78856	1.42806	1.71977	1.60552	1.41584	1.77471	1.43508	1.48051	1.49232	2.06385	1.68351	1.82229	1.18625	1.16786	1.13697	1.23624	1.1355	1.26506
Rv3865	1.77945	1.90836	1.34311	1.32984	1.18012	1.55298	1.22222	1.41446	1.35216	1.73497	1.47739	1.70617	1.28422	2.03585	1.23808	1.36345	1.40403	1.51415	1.62928	1.72659	1.34674	1.58469	1.90926	2.05557	1.10219	1.87521	1.3123	1.71495	1.10273	1.3039	1.12823	1.26561	1.29311	1.50159
Rv3880c	1.67438	1.75267	1.32141	1.31178	1.1776	1.18826	1.31129	1.51055	1.30391	1.37148	1.06087	1.7739	1.12987	1.29862	1.1455	1.59498	1.27955	1.33547	1.2371	1.70027	1.13987	1.43396	1.57311	1.80053	1.25726	1.51143	1.22356	2.01274	1.0509	1.36117	1.10627	1.4031	1.14768	1.22479
