# Supplementary material for: Functional Genetic Diversity among Mycobacterium tuberculosis Complex Clinical Isolates: Delineation of Conserved Core and Lineage-Specific Transcriptomes during Intracellular Survival
Source: PLoS Pathog. 2010 Jul 8;6(7):e1000988. doi: 10.1371/journal.ppat.1000988 (PMC2900310; doi:10.1371/journal.ppat.1000988)
Supplement: Table S5 — Universally induced genes in activated macrophages only. See legend for Table S3 for details of analysis parameters. Shown are 119 genes induced by panel of MTC clinical isolates in activated macrophages only (Figure 4a, blue). (0.10 MB XLS) [file ppat.1000988.s015.xls]

## Sheet: Table S5
Table S5
Universal Up in Activated Macrophages
Shown are the 119 genes universally induced in activated macrophages only - Figure 4a, blue.
See Table S3 legend for full details.
Strain ID	CDC1551	CDC1551	9679/00	9679/00	2336/02	2336/02	4130/02	4130/02	9532/03	9532/03	2169/99	2169/99	2191/99	2191/99	2333/99	2333/99	12594/02	12594/02	1500/03	1500/03	1934/03	1934/03	1797/03	1797/03	947/01	947/01	4850/03	4850/03	10514/01	10514/01	10517/01	10517/01	5468/02	5468/02
Genotype	CDC1551	CDC1551	H37Rv	H37Rv	Haarlem	Haarlem	Haarlem	Haarlem	Haarlem	Haarlem	Uganda	Uganda	Uganda	Uganda	Uganda	Uganda	Beijing	Beijing	Beijing	Beijing	Beijing	Beijing	EAI	EAI	EAI	EAI	EAI	EAI	Afri 2	Afri 2	Afri 2	Afri 2	Afri 2	Afri 2
Macrophages	active	resting	active	resting	active	resting	active	resting	active	resting	active	resting	active	resting	active	resting	active	resting	active	resting	active	resting	active	resting	active	resting	active	resting	active	resting	active	resting	active	resting
apt	2.37883	1.45799	1.5048	1.42316	1.61171	1.55843	1.64158	1.51969	1.55543	1.27404	1.50404	1.41436	1.51778	1.75248	1.74063	1.61188	1.25338	1.41086	1.45373	1.63664	1.50591	1.41627	1.96112	1.59139	1.37798	1.22302	2.05155	1.8907	0.966713	1.19848	1.08447	1.02065	1.4879	1.16062
arok	1.68701	1.4955	10.4946	1.55303	1.55739	1.52822	3.83799	1.48081	6.75242	1.43646	1.6153	1.63401	3.55373	1.68198	1.73398	1.67305	1.40751	1.31979	1.62188	1.55203	2.06865	1.52226	1.7645	1.65045	4.82021	1.83286	1.90767	1.99252	0.809457	1.04904	1.24887	0.992692	1.47586	1.12217
arsc	1.75598	1.41845	1.95918	1.46435	1.53649	1.46406	1.5278	1.52461	1.61579	1.61859	1.40825	1.31933	1.62817	1.35026	1.35152	1.30284	1.70417	1.77652	1.99168	1.89549	1.44958	1.72118	1.66194	1.49402	1.77727	1.77099	1.14904	1.30793	1.42105	1.36994	1.49875	1.03544	1.63837	1.30434
cmaa1	0.862157	1.30862	1.515	1.24758	1.29361	1.20792	2.12627	1.22816	1.11947	1.45442	1.64086	0.792996	1.55456	1.40371	1.36677	1.15263	1.61491	1.26793	1.71178	1.50094	1.25033	1.32264	1.36138	1.07972	2.15533	1.25367	1.6327	1.33318	1.43778	1.33979	1.3688	1.27671	1.49277	1.04049
cysh	1.50215	1.02351	1.1265	1.20771	1.62663	1.4135	2.28587	1.13248	1.89409	1.29869	1.37896	1.1641	1.97829	1.61628	2.32715	1.88324	1.87426	1.27925	1.73553	1.2286	1.58574	1.30626	1.33562	0.814458	1.41564	0.827007	1.45918	1.31941	0.95999	0.702012	1.30359	0.943818	1.59319	0.975984
desa2	2.87285	1.88836	1.79097	1.29048	1.68346	1.3984	2.34241	1.33383	2.33853	1.76621	1.62447	1.35199	1.6916	1.50972	2.01306	1.48043	2.02813	1.36245	2.68662	1.12757	1.79218	1.69906	3.13614	1.73082	1.6192	2.17562	2.29618	1.3119	1.89808	1.3886	2.30806	1.47233	2.11229	1.50598
echa20	2.40336	1.2334	1.49062	0.906216	2.33203	0.986382	2.43703	1.33523	2.30419	2.38875	1.5176	1.34201	1.55162	1.29631	2.15427	1.87033	1.9045	0.929345	1.68324	2.03478	1.7047	1.51727	1.95048	1.8749	1.52242	1.55542	2.74034	1.77583	1.36105	1.03272	1.14842	1.40458	1.30058	1.426
fadd22	1.39108	1.05164	1.58106	1.07463	1.84915	1.31708	2.28805	1.28878	1.80602	1.33989	1.28452	1.04541	1.58936	1.36997	1.8298	1.36975	1.93095	1.3531	1.75243	1.20607	1.7863	1.45252	1.30255	1.10729	1.39929	1.0227	2.34324	1.17299	1.39781	1.09126	1.43552	1.58006	1.33461	1.3216
fadd29	1.24587	1.02059	1.17834	1.23581	2.10314	1.42165	2.07878	1.57393	2.03914	1.27181	1.31065	1.10146	1.80089	1.18999	1.9987	1.57208	1.53097	1.3494	1.44535	1.25058	1.69099	1.40637	1.09045	0.9761	1.45139	1.04652	1.70369	1.24559	1.64902	1.53382	2.43845	1.57577	1.77928	1.4947
fadd33	1.41907	0.895555	2.69801	0.886578	2.17183	1.52928	1.95147	1.15908	1.85238	1.07381	1.8183	1.10406	2.0245	2.08919	2.2235	1.77318	1.29435	1.32247	1.90664	1.13448	1.32751	1.14961	2.03736	0.96447	1.66821	1.13015	1.86838	1.1399	1.81251	0.986172	2.24244	1.65378	2.00495	1.34471
fade14	1.45609	0.815339	1.6348	0.982761	2.37636	1.37914	2.4175	1.14912	2.29218	0.927915	1.58361	1.04149	2.20649	1.68023	2.41816	1.58811	1.30644	1.19931	1.827	1.16903	1.71462	1.16111	2.2709	0.972364	1.81035	0.978497	1.96043	1.26185	1.60639	0.939244	2.04826	1.26887	1.74312	1.20066
fade24	2.02212	1.58552	2.11639	1.43014	1.62539	1.33702	1.90654	1.24108	1.88922	1.25739	1.77082	1.43013	1.55934	1.70998	1.51293	1.60499	1.41427	1.43902	1.3496	1.69944	2.37381	1.35278	1.56478	1.37716	1.66607	1.41468	1.51057	1.38389	1.32464	1.64977	1.69576	1.2789	2.06228	1.87998
fade9	0.957897	0.809619	1.94264	1.51353	1.56288	1.87041	2.23599	1.46474	1.14883	1.57293	1.4199	1.20045	1.53043	0.99915	1.96935	1.15131	1.95037	1.09438	1.28626	2.4932	2.20162	2.68758	1.68271	1.06668	1.50475	1.4754	1.39667	1.51099	2.5124	1.13002	1.9134	1.55418	1.80448	1.49351
fbpa	1.26341	1.46085	1.03403	1.12863	2.45404	1.95517	2.06714	1.49741	1.69312	1.34293	1.61967	1.43729	1.85974	1.52083	2.29502	1.89387	2.12586	1.64547	1.81414	1.37611	1.87285	2.0572	1.20284	1.44692	1.66701	1.90474	1.82539	1.89682	1.21314	0.976917	1.12978	1.16775	1.32675	1.26137
fdhf	1.55559	1.38486	1.93006	1.41212	1.35659	1.29458	1.33183	1.36542	1.67682	1.30958	1.51336	1.61981	1.33022	1.47975	1.30778	1.47977	1.56276	1.35381	1.57935	1.19817	1.53442	1.4667	1.72276	1.6414	1.21087	1.54708	1.49595	1.51168	1.18349	1.37825	1.17523	1.34152	1.29299	1.32847
fdxc	1.69009	1.58202	1.45317	1.2758	1.95767	1.76548	1.93813	1.48908	2.17496	1.62416	1.50559	1.22145	1.60629	1.67216	1.69854	1.41612	1.82341	1.33004	2.02204	1.3777	2.13788	1.46982	1.66296	1.56258	1.42252	1.83282	2.07211	1.37464	1.277	1.31346	1.34171	1.07176	1.45591	1.42652
fic	1.84895	1.4921	1.99392	1.46818	1.5041	1.3421	1.73622	1.17073	1.2211	1.35021	1.40688	1.20579	1.49459	1.07506	1.48707	1.2038	1.61257	1.19472	1.91681	1.18438	1.42172	1.47941	1.52449	1.30691	1.37199	1.2677	1.88302	1.08351	1.44335	1.07593	1.64561	1.12132	1.50512	1.18416
fmu	2.44567	1.2879	2.49697	1.29978	1.68776	1.35147	2.26794	1.24358	1.8754	1.94707	1.36921	1.3719	1.53077	1.72925	1.56817	1.36772	2.13136	1.42725	2.28802	2.52041	1.88711	2.00339	1.96863	2.39102	1.46752	2.76444	2.87864	2.33874	1.63776	1.1218	1.95872	1.18286	1.58828	1.23947
gid	1.49402	1.18217	2.172	1.30149	1.53352	1.12623	2.53979	1.26517	2.01252	1.37539	1.73187	1.0884	1.86193	1.55676	1.79908	1.26944	1.81286	1.2339	1.69674	1.48457	1.75201	1.37439	1.34084	1.0966	1.40049	1.02028	1.62407	1.19533	1.36845	1.23699	1.19074	0.988112	1.3081	1.11734
glnd	1.91594	1.23079	1.41008	1.40437	1.96136	1.44864	2.16205	1.59659	1.81321	1.41654	1.93294	1.59519	1.99325	1.31347	1.86529	1.39128	1.96594	1.41005	1.73159	1.37421	2.36123	1.64427	1.38021	1.16875	2.01597	1.47754	2.00748	1.25932	1.37348	1.11266	1.58875	1.0027	1.51422	1.01327
leuc	1.14836	0.942399	1.61819	1.38002	1.42146	1.1498	1.31295	1.31491	1.22286	0.919333	2.01045	1.25436	2.42671	1.07383	1.25819	1.31895	1.28571	1.42926	1.3245	1.59529	1.75327	1.36453	1.60544	0.7472	2.24927	1.81361	1.84216	1.47475	1.92851	0.907374	1.1911	1.01658	1.75903	0.95182
mbta	0.771287	0.606167	2.70455	0.620661	4.13772	1.251	2.36378	0.826431	2.79983	0.779547	2.01361	0.533104	2.63033	2.17789	2.44331	1.38543	1.31487	1.23666	1.69915	0.820203	1.63506	1.16866	1.79463	0.405204	1.94183	0.713908	3.15562	1.02076	1.78523	0.446513	2.35633	2.585	2.12264	2.2229
mbtb	1.09691	0.700146	1.86383	0.650266	2.56735	1.05352	1.79449	0.821975	2.17404	0.684033	1.7246	0.60412	2.11121	1.7701	2.20182	1.18306	1.00037	0.804342	1.58611	0.856705	1.67193	0.719295	2.03982	0.598111	1.81681	0.621609	2.1503	1.18785	1.74491	0.631405	2.38503	1.30546	1.84773	1.08802
mbtc	1.04682	0.773998	1.49699	0.598773	2.20103	0.858114	1.71735	0.716404	1.47065	0.753517	1.51226	0.605171	1.84798	1.11375	1.90089	1.05526	0.950113	0.862389	1.23682	0.778432	1.41618	0.671351	1.94145	0.583735	1.44114	0.619949	1.49959	0.825511	1.67004	0.666761	2.11431	1.17825	1.68872	0.916475
mbtd	0.88288	0.611471	1.24229	0.577456	2.18779	0.86077	2.0692	0.639387	1.56562	0.623615	1.64311	0.523618	2.02489	0.853701	2.08777	0.856628	1.05313	0.747076	1.32999	0.624502	1.334	0.593384	2.00682	0.529782	1.61035	0.551369	1.66222	0.721603	1.54637	0.533331	1.96769	1.18667	1.58146	0.820653
mbte	1.01002	0.636655	1.41387	0.614433	1.98285	0.914852	1.89493	0.654031	1.57777	0.640671	1.60418	0.627788	1.59478	1.30282	1.72609	0.990427	1.16227	0.79978	1.44702	0.61793	1.52896	0.745647	1.99203	0.549665	1.58295	0.652313	1.77945	0.780447	1.35734	0.507167	1.64523	1.25398	1.44352	0.80614
mbtf	1.11596	0.903942	2.04875	0.901058	1.7286	1.00679	1.92297	1.03672	2.07139	0.923262	1.92577	0.877492	1.94003	1.2868	1.64528	0.939733	1.26259	0.943291	1.19767	1.10399	1.59316	1.02123	1.73816	0.921874	1.34492	1.04076	1.73858	1.02126	1.3459	0.725196	1.55488	0.948958	1.51638	0.898205
mbtg	1.02671	0.723947	1.69499	0.626442	2.28258	0.843757	2.12648	0.784135	2.12531	0.782583	1.93525	1.06054	2.0221	2.6083	2.91023	1.46427	1.64727	0.911294	1.54575	0.54521	1.73964	0.652118	1.94978	0.574919	1.50536	0.643421	1.8536	0.859165	1.33976	0.606653	1.83385	0.977305	1.4825	1.00397
mihf	1.15019	1.03115	5.84727	2.54179	2.65319	1.97692	2.59288	1.63126	4.29356	2.01381	2.41801	1.4142	3.57078	2.12682	2.21811	1.6155	2.87738	1.71851	4.0324	1.60423	2.05061	1.92816	2.76409	1.15631	3.9413	3.96056	2.43772	1.61746	2.06671	1.25844	1.98224	1.05075	1.999	1.203
mmpl8	2.09457	1.09922	1.16875	0.942192	2.36604	1.62353	2.26661	1.48882	2.17414	1.45144	1.84304	1.21618	2.14218	1.52228	2.21398	1.72851	1.6605	1.31693	2.24044	1.56482	2.39924	1.58611	2.17656	1.58109	1.60796	1.18979	2.20959	1.67659	1.28107	1.09774	1.40098	1.14363	1.57116	0.998592
mmsb	0.954165	1.40902	1.67975	1.56087	1.53961	1.49628	1.52853	1.30595	1.82107	1.19638	1.56483	2.29591	1.65041	1.82272	1.63744	1.49839	1.52589	0.998041	1.27659	1.48159	2.5423	2.08858	1.28941	1.29771	1.85326	1.22486	1.26017	1.25563	1.61214	1.48512	1.8223	0.925596	1.65293	1.37714
nark2	2.73566	0.93682	2.12581	1.37036	1.90538	1.84363	2.01614	1.31083	1.8895	1.64831	1.67925	1.00884	1.62859	1.13532	1.70171	1.46508	1.50075	1.15891	2.4366	1.1578	1.52637	1.31684	3.47751	1.24913	1.65232	1.65793	1.89603	1.29922	0.887383	0.746565	0.900613	0.411749	1.58845	0.538713
narx	2.61867	1.37797	3.96829	1.51476	3.15987	2.37568	2.90755	1.88932	3.32608	2.03229	2.10599	1.56078	2.36045	1.53615	2.63489	1.89747	1.51158	1.13403	2.8643	1.69813	2.17472	0.930344	4.07237	1.92409	2.06866	1.33387	3.16175	1.61183	1.16044	1.17465	1.49434	1.2567	1.74383	0.575006
nira	1.9608	1.57122	1.90342	1.43628	1.75641	1.6745	1.91677	1.47652	2.08227	1.59933	1.61488	1.3244	1.87441	1.5146	1.92177	1.61731	1.60277	1.54502	1.87694	1.49761	1.63845	1.5097	1.60907	0.985014	1.43168	1.28735	1.7903	1.32771	0.9738	0.786647	1.19406	0.927369	1.67708	1.0703
otsb	1.64033	0.889676	1.40447	0.984565	2.03125	1.28882	1.87758	1.00305	2.17478	1.2974	1.8743	0.796949	1.68055	1.68221	1.38825	0.765161	1.37266	0.801678	2.30162	1.31754	1.41577	0.914605	1.79603	1.01237	1.76866	0.848892	1.73759	0.939108	2.24559	0.914281	2.29068	0.923739	2.04505	0.737012
pks14	2.16185	1.29219	1.78782	1.29249	2.53231	1.73628	2.56623	1.32737	2.09218	1.31814	1.47711	1.34572	1.88958	1.50455	2.35606	1.64265	1.24375	1.42464	1.82151	1.4907	1.41101	1.10653	2.69011	1.41968	1.77736	1.64466	1.77971	1.42115	1.36634	0.978855	1.97586	1.10627	1.81924	1.20271
pks3	2.46352	1.80634	1.16805	1.02329	1.72253	1.9573	2.4747	1.64196	1.91807	2.03513	1.75618	2.17304	2.39846	1.7517	1.89951	1.80611	1.71456	1.46282	2.34249	2.40891	1.62445	2.29397	3.9576	2.85227	2.50401	1.54953	2.22389	2.40218	2.02643	0.900089	1.87627	0.408837	3.38055	0.3111
pnca	1.51793	1.46894	1.95021	1.21227	1.63796	1.1185	1.43191	1.2683	1.4065	1.13846	1.71466	1.32999	1.46506	1.2246	1.90932	1.31498	1.61786	1.07907	1.35207	1.46024	1.75822	1.0758	1.63213	1.39915	1.41403	1.26286	1.46113	1.29287	1.03121	1.22191	2.08686	1.25467	1.2664	0.873097
ppsa	1.62306	0.684133	1.63775	1.33275	2.3407	1.43897	2.13547	1.28985	2.01058	1.36625	1.66819	1.03896	2.22546	1.44174	2.29209	1.78795	2.31125	1.4788	2.26496	1.3857	2.24894	1.85714	1.69398	1.18994	1.92096	1.18977	1.77858	1.29574	0.989132	0.605424	1.35891	1.17584	1.00335	0.823715
ppse	1.49475	1.59269	1.75756	1.27138	1.86839	1.37194	2.07543	1.24684	1.9569	1.48685	1.55506	1.20552	2.0231	2.01707	2.2926	1.4402	1.83357	1.39064	1.96792	1.2146	1.4665	1.43552	1.66699	1.19731	1.65348	1.41809	2.15703	1.18197	1.48567	1.05295	1.29695	1.33996	1.5413	1.29304
rada	1.8597	1.25445	2.60469	1.54579	1.83812	1.22295	2.15934	1.14905	1.96304	1.332	1.59415	1.12095	1.78815	1.23639	1.69265	1.11407	1.46204	1.21777	1.82547	1.29952	1.40358	1.14151	1.77388	1.45045	1.63269	1.37681	1.69761	1.4059	3.35919	1.7812	3.84813	1.38472	2.40294	1.62278
rubb	1.71372	2.34917	1.4497	1.20076	1.5307	1.4231	1.60295	1.19109	1.52721	1.60961	1.22188	1.32906	1.36781	1.64813	1.39722	1.54401	1.48897	1.42643	1.77915	1.48482	1.45807	1.56705	1.73751	1.01026	1.1917	2.14812	1.58516	1.09743	1.41426	1.44621	1.33493	1.04103	1.61815	1.4508
ugpa	1.56382	1.271	2.19061	1.68788	1.29166	1.64584	1.66439	1.53226	1.79651	1.58328	1.47212	1.29571	1.51664	1.42084	1.32175	1.11479	1.82761	1.51592	2.14654	1.91414	1.82539	2.13305	1.08342	1.41353	1.51817	1.41134	1.09955	0.970194	1.31175	1.2405	1.51482	0.890055	1.26246	1.2932
MT0294	0.939492	0.61657	1.65536	0.844452	1.90121	0.990423	1.85995	0.787017	2.00829	0.841044	2.14785	0.895825	2.20662	1.21479	1.74972	1.08469	0.951595	0.88458	1.33622	0.890555	2.33591	0.936053	1.57614	0.70576	1.89344	0.873617	2.01476	1.01168	1.48115	0.80738	2.3842	1.00489	2.01677	0.923832
MT0506	2.55597	1.8838	1.60734	1.8364	1.57938	1.23963	1.71762	1.31054	1.71641	1.42553	1.58925	1.01399	2.09779	1.71965	2.58973	2.14021	1.61928	1.47274	1.82282	1.16085	2.1705	1.39755	1.24343	1.4782	4.3719	2.27383	1.9627	1.50796	1.51796	1.29696	1.46787	0.983023	1.32118	1.25727
MT0762.1	1.09045	1.03115	2.14427	1.04663	2.85613	0.921906	2.92769	0.993656	2.8018	0.882112	2.47677	0.943146	3.5877	0.845921	2.17871	0.939771	1.28149	0.976257	1.97489	1.02837	1.82224	1.12932	1.55031	0.873854	4.26873	0.900286	2.22135	1.0894	1.00917	0.932301	1.71918	0.904679	2.01047	0.798285
MT1676	1.78213	1.65237	1.29464	0.911917	1.64455	1.37171	1.75975	1.42666	1.71346	1.36911	1.20548	1.23514	1.58761	1.3379	1.43163	1.34456	1.18835	0.997854	1.58109	1.58972	1.33539	1.32654	2.1185	1.92136	1.68319	1.46425	1.63389	1.60302	1.21337	1.20351	1.53156	1.10922	1.66655	0.956607
MT1924.1	1.17998	0.363521	3.72038	0.658645	2.63588	0.801502	2.54716	0.678986	2.32824	0.511378	2.60579	0.565263	2.78168	1.63052	2.76878	0.948589	0.715321	0.786659	1.52675	0.614407	2.81177	0.531224	2.19245	0.511801	2.50465	0.697916	2.59666	0.506812	1.76981	0.5709	3.25238	1.53077	2.84102	1.19636
MT3412	1.44933	1.08801	1.83352	1.49541	1.40986	1.0753	1.22701	1.2907	1.36143	0.952812	1.4893	0.863067	1.5259	0.920917	1.20128	0.793663	1.28267	0.925207	1.69764	0.987334	1.28424	0.703527	2.15863	0.892276	1.73087	0.919271	1.53141	1.07658	1.29902	0.967895	1.84328	0.763804	1.76369	0.923341
Rv0082	1.67529	0.795125	1.95327	1.25531	2.08872	1.44565	1.44254	1.25436	1.83067	1.13145	1.59626	0.705679	2.09374	1.10562	2.01361	1.16321	1.38391	1.52037	1.52496	1.18965	1.61594	1.01208	1.62373	0.901036	1.98086	1.19899	2.23462	1.09225	2.14992	1.19334	2.95033	1.53129	2.29202	1.17061
Rv0240	1.591	1.65595	1.96848	1.41318	1.80214	1.47285	1.64402	1.24483	1.80307	1.35758	1.59472	1.23243	1.60426	1.05375	1.74315	1.37185	1.82032	1.32131	2.0297	1.27529	2.18893	1.48545	1.81459	1.38098	1.66723	1.77067	2.10965	1.3053	1.25583	1.14033	1.34498	1.17292	1.27481	1.12237
Rv0336	1.84646	1.49813	2.22654	1.39542	1.80875	1.15867	1.85568	1.19753	1.69919	0.979242	1.609	1.12941	1.84403	0.812009	1.68505	0.908821	1.4051	1.12365	1.62615	1.12574	3.0415	1.57556	1.41866	1.14129	1.47801	1.10312	3.17232	1.34866	1.3913	1.14876	2.15813	0.876666	1.55113	1.19377
Rv0421c	1.427	1.81961	1.43298	1.17643	1.4023	1.40586	1.39403	1.54141	1.70145	1.52396	1.48511	3.05865	2.02734	1.49911	2.32698	1.96603	1.82349	1.1757	1.53671	1.61285	2.02062	1.44849	1.20837	1.11742	1.9588	1.27661	1.75761	1.66971	1.22897	1.02125	1.4317	1.26552	1.47112	1.16645
Rv0465c	1.96496	2.04318	3.18007	1.91093	2.10289	1.96134	2.13636	1.8288	2.38477	2.14845	1.76847	1.58092	1.94388	2.09152	1.93804	1.79845	1.34958	1.29928	1.90287	1.16578	1.71766	1.90652	1.92074	1.86967	1.9073	2.14243	2.04068	2.05799	0.932135	0.884789	1.16444	0.885952	1.26863	0.963666
Rv0477	1.38744	1.87995	1.50122	1.44477	1.52378	1.49194	1.51154	1.37392	1.55199	1.6398	1.2395	1.31965	1.46179	2.00954	1.60808	1.37834	1.51833	1.57137	1.85377	1.37081	1.61907	1.42139	1.74818	1.38239	1.58883	2.15622	1.28718	1.13644	1.27698	0.916467	1.29538	0.907822	1.32586	1.1621
Rv0572c	1.34766	1.05813	1.26063	1.06078	1.76135	1.75969	1.66265	1.34286	1.78532	1.65533	1.32416	1.07716	1.41992	1.42455	1.35519	1.14037	1.21773	1.1487	1.61568	1.36332	1.22841	1.09911	1.29918	0.960013	1.64797	0.733503	1.46865	0.875897	1.91147	1.23033	1.97133	1.50045	1.78891	1.43176
Rv0789c	1.03741	1.31119	1.6528	1.05962	1.52604	1.3201	2.06674	1.44408	1.89597	1.60983	1.65795	1.54809	1.80117	1.38845	1.7276	1.3761	1.83993	1.42175	2.34117	1.43568	1.37415	1.65657	3.88557	1.36573	2.02444	1.36384	1.73647	1.17791	1.79164	1.69136	2.61341	1.40059	1.94137	1.64891
Rv0829	1.5599	1.17976	1.9409	1.14191	1.50236	1.08015	1.55589	1.12975	1.52581	1.18952	1.68768	1.35941	1.67544	1.23651	1.42135	1.17397	1.1634	1.17186	1.50598	1.22474	1.3695	1.11614	1.4685	1.34778	1.44303	1.00595	1.3794	1.24073	2.51917	1.04459	2.86887	1.24955	2.1641	1.15975
Rv1052	1.64104	1.42793	1.38248	1.69264	1.50939	1.32348	2.08622	1.20035	1.78432	1.29239	1.5032	1.24461	1.48462	1.36524	1.51207	1.15773	1.38857	1.17598	1.4268	1.37982	1.45703	1.38465	1.51132	1.61145	1.67262	1.36708	1.56835	1.48609	1.22622	1.1127	1.20294	0.753112	1.68358	0.887647
Rv1065	1.69101	1.42056	2.02426	1.53643	1.5381	1.79566	1.83568	1.51321	1.68096	1.64347	1.43598	1.73016	1.66973	1.68974	1.90831	1.86227	1.57148	1.19861	1.66689	1.4463	1.46447	2.21661	1.79613	1.82163	1.70987	1.72556	1.58563	1.56093	1.4348	1.40927	1.05805	1.03452	1.39426	1.06647
Rv1169c	3.40274	2.43375	2.20933	1.66227	2.26989	2.47387	2.16433	1.71358	2.10165	2.27565	1.83434	1.50382	2.1629	2.15164	2.01893	1.75454	2.16489	2.22466	3.32918	2.33561	1.88215	2.33794	2.30279	1.71642	2.0049	3.05239	1.49777	1.41591	1.16898	0.994581	0.958565	0.889	1.66102	0.986644
Rv1343c	1.89662	1.02618	1.74831	0.972953	1.85705	1.25826	1.47592	1.02867	1.06419	1.06281	1.23667	1.26622	1.68804	1.17852	1.81383	1.17181	0.8866	1.17919	1.48009	1.12903	1.28647	1.02119	2.33693	1.07489	2.26876	1.13071	1.45457	1.1068	1.25512	0.995704	1.62708	1.10733	1.70401	0.92056
Rv1375	1.59929	1.34459	2.40006	1.36427	1.35833	1.59389	1.56562	1.3771	1.75302	1.62819	1.39967	1.23351	1.46176	1.55839	1.31153	1.15517	1.41315	1.52511	1.60441	1.79007	1.43796	1.36925	1.87424	1.33326	1.5972	1.59704	1.43805	1.24882	1.7642	1.48874	1.69503	1.18331	2.04789	1.41395
Rv1519	0.898599	0.703566	2.2061	0.608714	1.59948	0.828208	1.24557	0.792763	1.90216	0.599823	1.79763	0.522804	1.9281	0.816016	1.36325	0.638528	0.662487	0.751241	1.48851	0.670777	3.6158	0.412167	1.49287	0.582699	1.64582	0.494743	1.59962	0.529177	1.7292	0.876903	2.70274	1.08383	2.13107	0.751035
Rv1588c	1.54163	1.70606	1.39471	1.46883	1.3992	1.46481	1.7532	1.52954	1.65763	1.37814	1.33906	1.1974	1.49889	2.675	1.26881	1.4684	1.20365	1.28496	1.43439	1.54416	1.4504	1.14169	1.85954	1.4179	1.15663	1.50276	1.83355	1.45179	1.53993	1.26939	1.8112	1.18192	1.51232	1.2937
Rv1592c	1.41766	1.04141	1.85785	1.15277	1.48027	1.5318	1.4921	1.28025	1.64807	1.42046	1.34939	1.31146	1.67108	1.60379	1.69982	1.3486	1.5706	1.05717	1.63308	1.10989	1.33697	1.22416	1.24508	1.00046	1.61001	1.72832	1.5667	1.65568	1.18342	1.04418	1.16786	1.24592	1.3181	1.25631
Rv1593c	1.49147	0.981694	1.85097	1.25897	1.24012	1.13825	1.60469	1.19375	1.61848	1.19097	1.33757	1.2755	1.63312	1.18861	1.4743	1.09145	1.52481	1.10457	1.5802	1.32077	1.52361	1.05342	1.90552	1.17222	1.57548	1.23914	2.12474	1.60472	1.01118	0.870171	1.49318	1.02624	1.30992	0.882959
Rv1639c	1.9891	1.69201	1.38833	1.03775	1.52804	1.63479	1.59237	1.57126	1.74207	1.71537	1.31255	1.4783	1.84999	1.60495	1.73596	1.71879	1.2151	1.16179	2.00596	1.85701	1.51309	1.36681	2.42009	2.08505	1.92547	1.62201	2.13541	1.95665	1.1726	1.04043	1.72359	1.16726	1.55385	1.07302
Rv1682	1.76951	1.11118	1.73398	1.40777	1.88403	1.20534	1.96394	1.19525	1.75287	0.975655	1.8117	1.04865	2.19617	1.25172	2.87619	0.943874	1.71696	0.949721	1.61794	1.4519	2.22097	1.16685	1.93262	0.948056	1.84554	0.889554	2.11964	1.32959	2.48384	1.55716	3.4432	1.05614	2.9341	1.3093
Rv1687c	2.31972	1.35251	2.0413	1.17001	1.35373	1.19678	1.4073	1.02262	1.53131	1.26712	1.39512	1.25236	1.48377	1.54614	1.6786	1.16031	1.07266	1.22513	2.19574	1.71123	1.10736	1.16986	2.86028	1.42358	1.30747	1.47955	1.72226	1.332	2.16609	1.39597	3.07666	1.59291	2.20104	1.70152
Rv1705c	1.62933	1.31425	1.22365	1.0985	1.71884	1.48927	1.71475	1.35698	2.04272	1.20011	1.61307	1.31057	1.59083	1.5687	1.82713	1.46367	1.69039	1.36621	2.10932	1.71238	1.69373	1.64615	1.7302	1.39021	1.74845	1.43886	1.90094	1.73621	1.74794	1.63982	2.16158	1.56214	1.72478	1.38857
Rv1813c	3.69318	2.0368	3.16391	1.54353	3.35536	2.4822	3.27356	1.68222	3.44597	2.49141	2.93818	1.64594	2.44851	1.84808	2.64586	1.29936	1.63525	1.42626	3.30566	1.33118	1.99444	1.04129	3.77921	1.38667	2.27645	1.68121	2.41497	1.0116	3.04943	1.39528	3.13722	1.19497	2.93064	1.34211
Rv1846c	1.67587	1.42684	1.85714	1.41615	2.00709	1.3668	1.95064	1.41847	2.02372	1.43186	1.48372	1.368	1.77742	1.33214	1.81174	1.40634	1.32718	1.38648	1.76896	1.44374	1.80351	1.39391	1.48958	1.64627	1.71959	1.83763	1.62472	1.76234	1.0698	0.959866	1.58165	0.89518	1.48649	0.976402
Rv1847	1.71237	0.772507	1.63239	0.864992	2.49864	1.01488	2.38038	0.919247	1.86042	0.846981	1.90721	0.804867	2.42307	1.02425	2.11321	0.826874	0.843324	1.0725	1.5821	1.10157	1.16121	0.669695	1.80296	0.921196	2.26344	0.906597	1.90692	0.752317	2.98376	0.974058	3.34458	1.19304	3.1232	1.08467
Rv1856c	1.42055	1.36349	1.81723	1.41082	1.51194	1.44301	1.96901	1.48261	1.42613	1.13636	1.47293	1.22612	1.82387	1.77558	1.58523	1.35356	1.24468	1.28865	1.57014	1.24806	1.27515	1.13014	1.32258	1.09097	1.49482	1.17867	1.24714	1.31918	1.76111	1.29947	1.5861	1.43649	1.74675	1.28462
Rv1869c	0.87219	1.36179	2.12835	1.60862	1.82325	1.73296	1.55888	1.40624	1.95512	2.14873	1.39389	1.31061	1.5894	1.35533	1.6488	1.27504	1.49219	1.47329	2.36103	1.58623	1.63429	1.40288	1.06424	1.35983	1.33493	1.46306	1.74568	1.29823	1.20455	1.30349	1.25312	1.35662	1.37229	1.35934
Rv1955	1.95417	2.02173	4.07072	2.03019	1.21807	2.09674	1.78529	1.68596	1.61092	2.15019	2.06772	1.16926	2.10945	1.51774	1.94287	1.25081	2.33117	1.73378	2.01301	2.21404	1.62744	2.02129	1.65744	1.14707	2.46089	2.51658	0.922496	1.55723	2.49939	2.40167	1.96526	0.895801	2.38391	1.66042
Rv1996	3.44214	1.83086	3.55855	1.95846	2.53861	2.54302	2.85921	1.83806	0.762401	0.689644	2.42962	1.72236	2.4551	1.83442	2.41813	1.45165	1.41404	1.5331	2.87067	2.10508	1.94972	1.02855	3.70949	1.3455	2.09287	1.14169	2.42655	1.84815	2.77339	1.7803	3.36736	2.33744	3.20814	1.53216
Rv2003c	1.94247	1.17865	2.20752	1.17843	1.8573	1.8061	1.91789	1.33875	1.72965	1.50569	1.54297	1.08547	1.70126	1.18964	1.79208	1.18729	1.18341	1.2211	1.71203	1.25306	1.2736	1.1251	2.97482	1.14344	1.74378	0.993116	1.81449	1.06292	2.17784	1.07244	2.16487	1.31284	2.23012	1.14956
Rv2004c	1.85656	1.21667	1.89204	1.02566	2.45571	1.88632	1.91667	1.25229	1.72639	1.68896	1.79375	1.23673	1.87395	1.08239	1.98296	1.04273	1.29357	1.1721	1.7538	1.3573	1.47225	0.845822	2.05751	1.03711	1.87609	1.14951	1.94308	1.01671	2.50069	1.16307	2.15686	1.19685	2.3962	1.16789
Rv2125	1.66925	1.50423	1.69015	1.37915	1.67949	1.27048	2.36477	1.41367	1.87975	1.27312	1.53771	1.43963	1.55728	1.30158	2.09874	1.73289	1.184	1.31889	1.52066	1.37387	1.66728	1.52902	2.62952	1.737	1.99466	1.48869	2.59616	1.80059	1.12488	1.31963	1.70255	1.11858	1.43454	1.32183
Rv2133c	1.55417	1.40969	1.80624	1.83293	1.42604	1.67365	1.65432	1.69104	1.82448	1.40905	1.4324	1.76263	1.55045	1.12754	1.44026	1.5393	1.33732	1.37797	1.53676	1.51509	1.7755	1.46947	1.42635	1.66416	1.58487	1.69865	3.00603	2.21838	0.971454	1.07955	1.44112	0.91445	1.29827	1.22202
Rv2172c	1.61702	1.55877	1.60057	1.31547	1.89538	1.3127	1.76181	1.23133	1.55205	1.12224	1.36462	1.51478	1.57684	0.918642	1.63782	1.34002	1.71484	1.37342	1.51552	1.35337	1.59334	1.70093	1.63167	1.4342	1.50864	1.37543	1.66175	1.57451	1.48504	1.12983	1.80897	2.44347	1.52892	1.52345
Rv2306c	1.22699	1.04275	2.08717	1.53356	1.21852	1.43885	1.65418	1.2631	1.49562	1.18327	1.74448	1.50178	1.60085	1.86166	1.96085	1.68332	1.45954	1.73363	1.51148	1.69171	1.72355	1.23184	1.02386	1.21301	1.8075	1.45906	1.57554	1.17239	1.25781	1.002	1.45025	1.09748	1.33457	1.46824
Rv2372c	1.37382	1.40291	2.06459	1.44821	1.3096	1.44841	1.43765	1.35488	1.60366	1.24208	1.56773	1.71847	1.61389	1.4564	1.40396	1.44861	1.51885	1.42289	1.79911	1.38801	1.54541	1.58494	1.51157	1.61608	1.70572	1.56339	1.24542	1.4965	1.18463	0.993023	1.34389	1.03041	1.45318	1.13232
Rv2393	1.63574	1.14588	1.23436	0.932507	1.63586	1.28057	1.74084	1.15772	1.46435	1.39831	1.38237	1.11839	1.65467	0.959042	1.62865	1.16182	1.59019	1.18357	1.62821	1.52158	1.41239	1.23129	1.79449	0.948376	1.32909	1.06766	1.49666	1.19023	0.992859	0.665209	1.14763	0.826323	1.387	0.928427
Rv2516c	1.28173	1.1801	2.20817	1.86659	2.12865	1.84134	2.10813	1.61791	1.69912	1.72758	2.12522	1.34361	1.93943	1.51642	1.59495	1.18801	2.14333	2.18179	2.72152	2.05428	1.90947	1.70258	1.50153	1.193	2.29292	1.66206	1.28349	1.27507	2.02187	1.47387	1.72867	0.983967	1.94881	1.18255
Rv2618	1.50964	1.09932	1.51946	1.09829	1.20946	1.16682	1.30368	1.05369	1.38892	1.16945	1.35427	1.2541	1.2165	1.19693	1.39645	1.07616	1.3692	1.11347	1.71498	1.14621	1.06434	1.17169	2.15693	1.14139	1.39489	1.04478	1.93365	0.990752	1.58947	0.869356	2.36772	1.24853	1.84365	1.05484
Rv2621c	1.96004	1.18316	2.75362	1.52514	1.28795	1.07607	1.31946	1.25736	1.36112	1.20154	1.13232	1.26992	2.49408	1.22597	2.15078	1.21816	1.67563	1.27378	2.3862	1.52684	1.403	1.20454	2.96083	1.06552	2.03898	1.01173	1.47328	0.89148	2.75824	1.37135	3.48523	1.31496	2.92729	1.29795
Rv2631	2.79156	1.70682	2.77598	1.55236	1.91131	1.53668	2.15324	1.49532	2.21808	2.15536	1.82967	1.44647	2.20041	1.71345	2.11413	1.08674	2.34253	1.47953	2.45239	1.59095	1.50701	1.17843	2.46122	1.34253	2.09459	1.13031	1.71123	1.21695	2.47259	1.4106	3.19895	1.75242	2.59989	1.09348
Rv2742c	1.53694	1.59078	1.96719	1.52803	1.59909	1.72805	1.57977	1.32252	1.47622	1.7546	1.51984	1.23305	1.53759	1.24623	1.64261	1.2238	1.75709	1.54432	1.63256	1.87856	1.49759	1.91969	1.31623	1.11981	1.33237	2.04835	1.16488	1.26388	1.38218	1.04211	1.43199	1.06002	1.46607	1.42154
Rv2825c	1.62964	1.84614	1.97749	1.7559	1.83905	1.81528	2.08302	1.74018	1.73542	1.54404	1.59606	2.02604	1.60664	1.11687	1.7485	1.63955	1.72716	1.52404	1.66465	2.0129	1.62117	1.75922	1.45524	1.4869	1.47884	1.9836	1.29025	1.49718	1.10381	1.04847	1.26944	1.1024	1.36865	1.37913
Rv2827c	2.20038	1.47212	2.07872	1.28218	1.26257	1.22384	1.43939	1.20312	1.49983	1.46912	1.61416	1.27465	1.54797	1.68063	1.40326	1.39167	1.41976	1.52286	1.98647	1.27277	1.49466	1.32137	2.43845	1.70211	1.72867	1.85037	1.62568	1.10911	1.28102	1.30623	1.46918	1.09262	1.79162	1.42235
Rv2885c	1.78434	1.55332	1.62138	1.18258	1.36373	1.11425	1.44044	0.914391	1.29108	1.19387	1.28764	1.25133	1.30699	1.11146	1.23037	1.18373	1.31719	1.14376	1.62365	1.32745	1.18878	1.22901	2.15045	1.62882	1.28013	1.26129	1.71482	1.25356	1.97259	1.47249	2.08116	1.53119	1.71374	1.53959
Rv2949c	1.26158	1.07791	1.14833	1.16982	1.80262	1.2881	2.66527	1.36909	2.10073	1.31625	1.35057	0.991386	1.69005	1.52196	1.829	1.31716	2.01222	1.37163	1.87419	1.43638	1.74926	1.1747	1.6634	1.11624	1.89931	0.978047	1.49582	1.24301	1.65603	1.52795	1.70428	1.62026	1.39561	1.47623
Rv2978c	1.82661	1.60883	2.10885	1.08756	1.56663	1.36394	1.65967	1.16035	2.19431	1.40876	1.32261	1.18075	1.40487	1.37982	1.30791	1.28506	1.39791	1.12749	1.78235	1.34863	1.28595	1.2118	2.55746	1.63336	1.49982	1.15582	2.09766	1.45992	1.9927	1.41317	2.48312	1.47308	1.81789	1.60422
Rv2989	2.22502	1.65193	2.88239	2.22067	2.32892	1.8366	3.03078	1.48457	2.67024	1.53748	2.33	1.68791	2.29509	1.53914	2.88453	1.7492	2.39084	2.10076	2.71425	1.82098	2.48447	2.23234	2.40106	1.1344	2.05425	2.47515	3.25654	2.28303	2.0514	1.11799	1.13527	1.10199	2.01905	1.34437
Rv2990c	1.04865	1.10903	1.6284	1.76216	1.6914	1.46071	1.87249	1.37584	1.76308	1.46678	1.75389	1.23742	1.98005	1.27637	2.04615	1.42582	2.25461	1.73555	2.01162	1.59384	2.04881	1.97587	1.38001	1.31239	1.44049	1.5688	1.40421	1.48051	1.98211	1.56097	1.7822	1.40923	1.34545	1.08353
Rv3026c	1.02157	1.04291	1.72419	1.32189	1.57303	1.60029	1.79264	1.3235	1.72361	1.44394	1.28375	1.00072	1.48337	1.28976	1.52497	1.24846	1.79676	1.15944	1.6044	1.35867	1.81091	1.60924	1.27516	1.12514	1.42571	1.82223	2.09652	1.31084	1.16448	1.05762	1.40378	1.0373	1.27847	1.03899
Rv3037c	1.71085	1.43639	1.33633	1.52672	1.77163	1.5768	2.24038	1.58919	1.98751	1.58429	1.96105	1.12296	2.01289	1.53321	1.67942	1.32158	1.67989	1.65886	1.84498	1.5887	1.81229	1.45475	1.25521	1.17945	2.05363	1.187	1.676	1.36824	1.38272	1.30471	1.69666	1.098	1.55741	1.14941
Rv3126c	1.94154	0.97629	2.45703	1.12338	2.61112	1.98612	1.95928	1.12458	2.19762	1.74275	2.6572	1.01503	2.16412	1.10365	2.64852	1.10083	1.32597	1.29034	2.67144	1.53572	1.61135	1.43662	3.2524	1.05756	2.11592	1.19393	2.2641	1.30417	3.71665	1.23888	3.57435	1.65966	4.31839	1.23672
Rv3132c	2.40514	2.40857	2.59809	1.4945	3.40486	1.86888	1.71467	1.76624	2.45524	1.67226	2.06574	2.06805	2.30775	1.44625	2.48587	1.64581	1.49137	1.1058	1.30323	0.790424	1.61174	1.26295	4.72527	1.14922	1.91549	0.540073	9.04294	1.10219	2.4019	1.32347	2.86774	2.16999	2.44739	1.58034
Rv3137	1.38549	1.18888	1.36697	1.1813	0.974796	1.54936	1.504	1.23362	1.74131	1.36366	1.26691	1.34536	1.42298	1.32815	1.1537	1.129	1.81058	1.66713	1.84504	1.7386	1.49203	1.52414	2.3803	2.18882	1.6672	1.67737	1.80393	1.78757	1.52596	1.08485	1.3673	1.85487	1.22321	1.2704
Rv3202c	1.736	1.28706	2.35809	1.10589	1.39226	1.00049	1.69877	0.950043	3.15042	0.911231	1.34531	1.19301	1.43718	1.00432	1.30789	1.10801	1.01218	0.885263	1.41297	1.04264	1.09912	0.783744	3.63399	1.68032	2.00421	1.11492	2.51424	1.46017	2.66917	1.29934	2.9831	1.70309	2.17785	1.41024
Rv3212	1.41525	0.982938	1.89705	1.40249	1.67369	1.14916	2.27224	1.27613	1.62886	1.2226	1.70283	1.24713	1.83972	1.04107	1.82417	1.43174	2.18267	1.24345	2.06599	1.1828	1.94853	1.41757	1.47966	1.17553	1.91527	1.26874	1.78447	1.27762	1.19588	0.852732	1.29757	0.794531	1.3188	0.902121
Rv3252c	2.01459	2.15674	1.1237	1.03643	1.98443	1.4595	1.58523	1.10953	1.46198	1.2178	1.37674	1.11378	1.45515	1.12846	1.33124	1.04206	1.25293	1.26353	1.35952	1.51604	1.44766	1.52712	2.24207	0.902324	1.53535	1.88782	1.34322	0.936425	2.19174	1.25417	2.31349	1.00574	2.12996	1.45316
Rv3403c	0.998025	0.915643	1.58416	0.964811	2.06691	1.24404	1.82817	0.995157	1.6628	1.05746	1.77315	0.760178	2.27838	1.3114	2.28508	0.968018	1.00447	1.01603	1.45748	0.932078	1.35323	1.0393	1.46669	0.815504	2.92437	0.777761	2.11139	0.922589	2.1945	0.914399	3.43084	1.06909	2.09651	1.01021
Rv3429	1.00097	0.935635	1.27157	1.4388	1.5	1.07997	1.50821	1.15461	1.12674	0.977189	1.35818	1.43038	3.35895	2.26538	1.22404	1.02213	1.31509	1.47806	1.8034	1.50486	2.19223	1.17712	1.49487	1.22461	1.65169	1.26478	1.49519	1.27242	1.60035	1.94611	1.7224	1.16691	1.67788	1.58863
Rv3466	1.58155	1.70713	1.60714	1.37191	1.31982	1.46734	1.43216	1.35738	1.53569	1.29042	1.4564	1.225	1.75044	1.21228	1.57429	1.23287	1.26961	1.07846	1.57126	1.52704	1.33842	1.14181	1.7223	1.30961	1.34898	1.42881	1.55326	1.45009	1.60604	1.37404	1.94116	1.15308	1.62237	1.07724
Rv3518c	1.32001	1.59858	1.1152	1.01341	1.28316	1.15369	1.73254	1.30105	1.63818	1.49009	1.22874	0.968894	1.32661	1.32429	1.49272	1.42316	1.42448	1.05203	1.52633	1.36383	1.53862	1.42131	1.72267	1.33466	1.71244	1.81514	1.73629	1.47923	1.93191	2.01896	1.77983	1.62191	1.81303	1.74715
Rv3541c	1.56987	1.57798	1.50339	1.12604	1.5731	1.43543	1.81489	1.29955	1.96041	1.74205	1.74558	1.3105	1.49538	1.94045	1.93304	1.67725	1.73205	1.30618	1.8329	1.29589	1.64754	1.29738	2.36133	1.60535	1.53451	1.42346	1.91415	1.36017	1.87544	1.47573	1.68849	1.5262	1.7105	1.24302
Rv3542c	1.72326	1.22356	1.42041	1.03929	1.78614	1.4108	1.83935	1.18292	1.57318	1.76012	1.62657	1.01391	1.6563	1.55013	1.62457	1.31021	1.59492	1.17793	1.80453	1.5142	1.92478	1.36068	2.02339	1.23917	1.82999	1.41561	1.96051	1.34081	1.96512	1.43578	2.28862	1.44393	1.7921	1.20227
Rv3548c	1.63931	1.24481	1.61537	1.44543	1.55413	1.24894	1.84067	1.35576	1.95405	1.47975	1.55759	1.4396	1.52072	1.53973	1.89702	1.55331	1.64934	1.0214	1.76278	0.981557	1.57009	1.32813	2.16619	1.99519	1.46349	1.72934	2.11124	1.71035	1.39594	1.21328	1.29142	1.181	1.35159	1.23137
Rv3549c	1.75122	1.95234	1.39279	1.69494	1.73247	1.39113	2.09291	1.54434	2.06476	1.73865	1.48018	1.54021	1.49408	1.51553	2.04539	2.09109	1.52732	0.848713	1.43243	0.742829	1.60345	1.63673	2.15118	1.84755	1.60753	1.97234	1.88033	1.82825	1.43026	1.04068	1.24199	1.56228	1.46242	1.2554
Rv3582c	1.50403	1.77909	1.55691	1.34172	2.46386	1.51364	1.99274	1.13651	1.90313	1.35503	1.50958	1.33562	1.6257	1.05294	1.93613	1.08099	1.80768	1.50547	1.87049	1.41204	1.80243	1.62682	1.88016	1.40831	1.61938	1.57239	1.95969	1.40777	1.56579	1.19525	1.50034	1.00984	1.60676	1.43351
Rv3739c	2.11632	1.5796	2.04531	1.1119	1.65698	1.46915	1.59383	1.74922	1.70863	1.22969	1.56026	0.945999	1.78293	1.33521	1.92663	1.11172	1.99771	1.83936	1.72776	1.55355	1.69271	1.55707	1.27035	1.2236	1.24258	1.16263	1.47904	1.26974	2.09815	1.56224	2.31362	1.65218	2.08095	1.48204
Rv3741c	2.12576	1.76625	1.74348	1.05949	2.25439	1.46223	1.97888	1.27912	2.37143	1.3549	1.50097	1.43121	2.25369	1.45953	1.67314	1.09084	2.43177	0.845879	1.77548	0.940288	2.73161	2.08031	1.24979	0.91787	0.797027	0.659259	0.92274	0.647087	3.07802	1.54877	6.43629	1.68863	5.05023	1.50418
Rv3832c	2.42865	1.12349	1.718	1.32329	2.47655	1.59685	2.29023	1.17505	2.30667	1.35684	1.49595	1.33414	1.84763	1.23357	1.43883	1.18912	1.35721	1.44285	2.18723	1.74224	1.63468	1.29178	1.72403	1.29355	1.75702	1.72604	1.6919	1.33376	1.95925	1.34822	2.59558	1.33533	2.0531	1.1865
Rv3833	1.55288	1.09219	2.10664	2.10248	1.27406	1.93666	2.466	1.86961	1.46429	0.768646	1.63175	1.35128	1.87632	1.20343	1.44863	1.38766	1.5924	1.40659	1.92423	1.95412	1.40596	1.82177	1.19667	1.60124	1.82473	2.04693	1.55745	1.48162	1.86431	1.69841	1.65885	1.06668	1.8928	1.26805
