# Supplementary material for: Functional Genetic Diversity among Mycobacterium tuberculosis Complex Clinical Isolates: Delineation of Conserved Core and Lineage-Specific Transcriptomes during Intracellular Survival
Source: PLoS Pathog. 2010 Jul 8;6(7):e1000988. doi: 10.1371/journal.ppat.1000988 (PMC2900310; doi:10.1371/journal.ppat.1000988)
Supplement: Table S6 — Universally repressed genes in resting and activated macrophages. See legend for Table S3 for details of analysis parameters. Shown are the 112 genes repressed in panel of MTC clinical isolates in resting and activated macrophages (Figure 4b, white). (0.10 MB XLS) [file ppat.1000988.s016.xls]

## Sheet: Table S6
Table S6
Universal Down in resting and activated macrophages
The MTC universal intracellular transcriptome: identification of genes with conserved expression and regulation inside macrophage phagosome across global panel of MTC clinical isolates. Global gene expression profiles of 17 MTC strains 24h post-infection of resting and activated macrophages were determined by microarray. Normalized expression ratios for each strain were determined by comparison o…
“Universal genes” were selected based on trending down in all strains (down >1.2-fold in 15 of 17 strains) and significantly being repressed in >50% of strains (up>1.5X in 8 of 17 strains) in each macrophage type. The starting gene list for this analysis included only genes flagged as present in the majority of samples from both macrophage types.
Shown are the 112 genes universally repressed in resting and activated macrophages - Figure 4b, white.
Strain ID	CDC1551	CDC1551	9679/00	9679/00	2336/02	2336/02	4130/02	4130/02	9532/03	9532/03	2169/99	2169/99	2191/99	2191/99	2333/99	2333/99	12594/02	12594/02	1500/03	1500/03	1934/03	1934/03	1797/03	1797/03	947/01	947/01	4850/03	4850/03	10514/01	10514/01	10517/01	10517/01	5468/02	5468/02
Genotype	CDC1551	CDC1551	H37Rv	H37Rv	Haarlem	Haarlem	Haarlem	Haarlem	Haarlem	Haarlem	Uganda	Uganda	Uganda	Uganda	Uganda	Uganda	Beijing	Beijing	Beijing	Beijing	Beijing	Beijing	EAI	EAI	EAI	EAI	EAI	EAI	Afri 2	Afri 2	Afri 2	Afri 2	Afri 2	Afri 2
Macrophages	active	resting	active	resting	active	resting	active	resting	active	resting	active	resting	active	resting	active	resting	active	resting	active	resting	active	resting	active	resting	active	resting	active	resting	active	resting	active	resting	active	resting
acpm	0.634465	0.574211	0.393318	0.408307	0.558695	0.473176	0.358103	0.390118	0.375235	0.43705	0.73966	0.481528	0.525314	0.545347	0.560081	0.639417	0.671064	0.516269	0.489637	0.376508	0.450667	0.387539	0.469406	0.465056	0.651283	0.415952	0.532645	0.523245	0.91087	0.521075	0.432053	0.837304	0.548083	0.67408
atpa	0.57079	0.546652	0.413199	0.534722	0.896615	0.626714	0.742075	0.73045	0.528845	0.550768	0.693446	0.447769	0.555976	0.560027	0.753017	0.797824	0.789166	0.617755	0.543164	0.530798	0.587338	0.594785	0.480604	0.509078	0.476873	0.489253	0.692134	0.562589	0.710867	0.558658	0.510111	0.736515	0.449535	0.547136
atph	0.46829	0.553331	0.502557	0.577568	0.901167	0.694885	0.710401	0.711948	0.699672	0.648123	0.582962	0.595786	0.577715	0.553129	0.711636	0.875752	0.827041	0.702759	0.535907	0.565966	0.659515	0.759387	0.576643	0.614357	0.556258	0.560887	0.703837	0.746441	0.616509	0.57346	0.470563	0.756244	0.463908	0.626599
clpx	0.58917	0.64763	0.620944	0.751946	0.499	0.541407	0.602748	0.672294	0.659966	0.55238	0.601123	0.635622	0.607588	0.649961	0.577986	0.77272	0.595959	0.530634	0.511305	0.42545	0.671292	0.56642	0.581569	0.749291	0.619596	0.483708	0.722709	0.724032	0.55848	0.651302	0.721451	0.897039	0.583731	0.678495
cspa	0.574788	0.366058	0.432712	0.341556	0.805561	0.431255	0.544779	0.479602	0.481319	0.532515	0.660956	0.318506	0.564333	0.550869	0.701046	0.345772	0.657327	0.694515	0.680302	0.477752	0.800284	0.551237	0.54328	0.515255	0.767463	0.511696	0.634302	0.443035	0.614678	0.405938	0.503876	0.503791	0.745168	0.4673
ctpd	0.440033	0.556332	0.50297	0.519949	0.390141	0.391897	0.345658	0.459701	0.365366	0.405864	0.444182	0.572049	0.370247	0.445333	0.402704	0.514449	0.273179	0.446901	0.26048	0.495717	0.291824	0.677882	0.438904	0.468225	0.388603	0.446458	0.384465	0.355487	0.607761	0.679168	0.455305	0.871605	0.546154	0.914648
fabd	0.562739	0.556786	0.453453	0.423902	0.517391	0.466122	0.398504	0.417904	0.427619	0.433876	0.624436	0.483996	0.553417	0.597649	0.474466	0.555842	0.558671	0.470373	0.440829	0.35775	0.549411	0.38454	0.601475	0.487936	0.60742	0.407786	0.540035	0.514601	0.696861	0.534094	0.424794	0.769373	0.556378	0.652229
fada2	0.79879	0.662073	0.550335	0.466127	0.592709	0.725503	0.597972	0.678845	0.586741	0.672666	0.561755	0.637406	0.478256	0.55469	0.512016	0.619557	0.773089	0.670373	0.547521	0.678792	0.544429	0.57989	0.601784	0.657834	0.441249	0.526098	0.468421	0.653412	0.645196	0.665705	0.516318	0.880279	0.597073	0.809351
gora	0.586725	0.6093	0.371615	0.514117	0.657027	0.550652	0.482457	0.698618	0.460897	0.67061	0.653087	0.517643	0.554553	0.570672	0.566323	0.735806	0.68124	0.667013	0.54571	0.526907	0.501601	0.59732	0.61658	0.605623	0.530054	0.506169	0.484419	0.5065	0.729258	0.592461	0.672183	0.739951	0.639021	0.644249
kasa	0.604741	0.482573	0.752324	0.644816	0.617156	0.549721	0.526912	0.483873	0.597186	0.49988	0.792372	0.605443	0.75104	0.62866	0.64705	0.661563	0.678028	0.540777	0.663139	0.411108	0.682851	0.486631	0.595546	0.488055	0.727893	0.537282	0.680016	0.71221	0.799538	0.565037	0.57997	0.764435	0.676289	0.708144
lipl	0.440254	0.42025	0.449769	0.648186	0.34917	0.368946	0.28153	0.449215	0.388393	0.404785	0.439286	0.421633	0.380053	0.353084	0.303965	0.401704	0.359894	0.348094	0.356826	0.38453	0.306888	0.466094	0.409851	0.613197	0.394868	0.416514	0.312203	0.442942	0.473294	0.457039	0.491475	0.525057	0.422166	0.504841
lppi	0.504047	0.846134	0.82131	0.626141	0.831692	0.631771	0.532529	0.544139	0.568755	0.544423	0.685039	0.730144	0.632728	0.485059	0.623074	0.693451	0.550944	0.667469	0.500597	0.679029	0.579251	0.571526	0.466046	0.643242	0.61894	0.512599	0.709151	0.669605	0.857132	0.752428	0.799948	0.927225	0.661959	0.758297
lpqm	0.479189	0.507166	0.404512	0.744297	0.489077	0.685031	0.482777	0.597498	0.485457	0.533046	0.606258	0.721987	0.552035	0.653148	0.457397	0.631609	0.535307	0.662837	0.449803	0.675499	0.616927	0.744745	0.429971	0.525182	0.60467	0.422513	0.598114	0.595964	0.690457	0.747378	0.621669	0.674907	0.552466	0.745685
lpre	0.45463	0.545297	0.369878	0.559627	0.318705	0.405472	0.358092	0.456188	0.324471	0.424238	0.394515	0.559803	0.326349	0.507534	0.265148	0.466727	0.307899	0.50338	0.290131	0.422105	0.318216	0.399736	0.370076	0.494877	0.284869	0.398279	0.395079	0.473312	0.427255	0.490166	0.352077	0.632107	0.345259	0.60548
lpri	0.497296	0.67324	0.474136	0.666514	0.33825	0.42835	0.334006	0.442237	0.360997	0.419127	0.470589	0.734905	0.391846	0.538199	0.317245	0.544151	0.381558	0.515043	0.423392	0.540159	0.370426	0.475639	0.49153	0.540439	0.44897	0.544469	0.407183	0.533502	0.706397	0.872316	0.559904	0.934147	0.519637	0.806395
lprj	0.464381	0.767069	0.634474	0.706792	0.51669	0.586507	0.791827	0.545197	0.586756	0.55928	0.566202	0.765239	0.520496	0.605897	0.474877	0.587219	0.457008	0.560491	0.476224	0.560672	0.39594	0.525598	0.560954	0.542513	0.975919	0.567818	0.299137	0.417315	0.535504	0.756337	0.575394	0.952079	0.567369	0.80866
lprk	0.611105	0.567011	0.409298	0.402817	0.391141	0.399398	0.454707	0.395321	0.372038	0.529969	0.600654	0.436778	0.521783	0.494734	0.510691	0.468666	0.771341	0.561197	0.527022	0.362754	0.484676	0.430871	0.743489	0.507896	0.641347	0.358834	0.510498	0.30408	0.890739	0.605522	0.675672	0.822927	0.815281	0.665197
lpro	0.463534	0.780679	0.443275	0.869215	0.527493	0.515539	0.39905	0.624405	0.446899	0.554632	0.631339	0.6686	0.542109	0.487463	0.495047	0.643867	0.575859	0.563373	0.463676	0.535917	0.515141	0.510505	0.466472	0.524039	0.697535	0.58121	0.459071	0.582729	0.693122	0.685338	0.586705	0.744497	0.645853	0.612082
mmpl12	0.569525	0.506168	0.541217	0.781682	0.858522	1.06884	0.998397	0.884835	0.70548	0.69718	0.580705	0.601085	0.513831	0.533944	0.521482	0.645883	0.477885	0.483144	0.430874	0.400808	0.377123	0.417524	0.548189	0.612743	0.568271	0.547948	0.542911	0.529174	0.61925	0.710631	0.714265	0.727386	0.53127	0.668448
mmpl9	0.499766	0.525544	0.422047	0.708446	0.462941	0.627535	0.498412	0.592506	0.471655	0.475226	0.524174	0.544631	0.493082	0.551717	0.519721	0.642164	0.473197	0.659645	0.402603	0.656945	0.75283	0.559848	0.513452	0.529039	0.601439	0.452554	0.76545	0.616595	0.549131	0.655771	0.553456	0.487809	0.486272	0.60073
mmps2	0.655512	0.697942	0.405961	0.644669	0.451497	0.531691	0.571666	0.50628	0.512699	0.568481	0.492234	0.48452	0.488158	0.800998	0.395275	0.555897	0.551858	0.570332	0.467807	0.507646	0.430304	0.4968	0.674275	0.680311	0.584175	0.536338	0.54153	0.483228	0.661959	0.834911	0.649623	0.786037	0.556735	0.831376
modd	0.599473	0.708205	0.448372	0.504785	0.527577	0.53149	0.431803	0.582399	0.44215	0.502828	0.572493	0.651276	0.484883	0.5675	0.564858	0.660591	0.685781	0.643586	0.470803	0.583288	0.431538	0.530378	0.551689	0.61335	0.530141	0.458124	0.449293	0.546262	0.84259	0.702808	0.52685	1.08986	0.557869	0.858117
mtra	0.469827	0.663767	0.393721	0.568	0.311501	0.361286	0.266003	0.369253	0.268626	0.305964	0.417711	0.617847	0.26078	0.347139	0.366982	0.636877	0.547632	0.493309	0.219582	0.298927	0.256593	0.406717	0.399447	0.57463	0.310453	0.399541	0.479082	0.444748	0.590406	0.442131	0.404692	0.615562	0.284061	0.449519
nuof	0.442422	0.500697	0.363085	0.544695	0.539499	0.540972	0.473102	0.617316	0.509108	0.573126	0.495387	0.424474	0.516313	0.468617	0.538359	0.598567	0.647917	0.584025	0.423352	0.492378	0.658378	0.624234	0.474548	0.49569	0.542666	0.440816	0.606885	0.543178	0.637028	0.484782	0.454202	0.535253	0.482177	0.485719
nuoj	0.68825	0.64697	0.735019	0.657687	0.583412	0.62969	0.612459	0.684233	0.628804	0.671351	0.625742	0.529878	0.619635	0.67701	0.651994	0.75544	0.795866	0.621115	0.653136	0.503825	0.71815	0.62591	0.790536	0.599333	0.660431	0.510667	0.764654	0.507693	0.647045	0.483003	0.557319	0.606172	0.638486	0.622503
nuok	0.571179	0.647043	0.416119	0.53955	0.489122	0.601325	0.473022	0.564168	0.474509	0.55736	0.535204	0.536766	0.518301	0.56596	0.534729	0.719005	0.698178	0.615805	0.51014	0.42789	0.631568	0.583824	0.591584	0.578386	0.546283	0.47365	0.620661	0.472413	0.607171	0.493443	0.468042	0.642239	0.576253	0.579351
nuol	0.589924	0.56964	0.48508	0.487567	0.525744	0.561218	0.471139	0.529586	0.490399	0.522313	0.513444	0.435883	0.472385	0.434196	0.560578	0.621981	0.715599	0.577462	0.476118	0.394791	0.615177	0.578508	0.437191	0.496507	0.574617	0.417349	0.614436	0.466139	0.648808	0.410294	0.441854	0.583044	0.503962	0.530326
pks5	0.689945	0.573741	0.760072	0.856548	0.531875	0.521051	0.529805	0.516376	0.569207	0.547202	0.856695	0.97795	0.64553	0.64138	0.665703	0.678644	0.638649	0.631597	0.551151	0.38128	0.371557	0.411047	0.82343	0.665955	0.635151	0.466417	0.587227	0.577939	0.754719	0.68891	0.651073	0.778957	0.730474	0.799438
plcc	0.475916	0.538511	0.492222	0.723672	0.406082	0.421102	0.393446	0.478219	0.89857	0.654668	0.52575	0.697673	0.508304	0.537506	0.408707	0.553931	0.451382	0.466781	0.44292	0.403202	0.435833	0.440549	0.474292	0.552111		1.34912	0.405792	0.413281	0.572381	0.584239	0.478122	0.769269	0.513651	0.690565
sigd	0.551748	0.411894	0.496346	0.593162	0.453271	0.355547	0.361709	0.388733	0.3646	0.359097	0.561573	0.508104	0.414519	0.350345	0.514639	0.44834	0.435445	0.437092	0.358176	0.299762	0.415783	0.397827	0.533695	0.573533	0.505046	0.346017	0.531945	0.418577	0.665892	0.482728	0.437914	0.676737	0.498768	0.526412
wag31	0.636111	0.70427	0.837335	0.945394	0.546858	0.502464	0.525956	0.556966	0.553775	0.490553	0.751097	0.777593	0.62754	0.724196	0.498949	0.549874	0.569395	0.546825	0.589367	0.446533	0.630823	0.598798	0.581898	0.710388	0.601711	0.516628	0.548624	0.557588	0.654427	0.698069	0.718245	0.783652	0.662587	0.752271
MT0540	0.649127	0.685711	0.793167	0.831722	0.48274	0.530194	0.467764	0.473602	0.513347	0.530478	0.682319	0.889245	0.570289	0.703866	0.525656	0.632422	0.462022	0.513768	0.496553	0.440965	0.441792	0.444591	0.799055	0.761544	0.694362	0.646543	0.585866	0.536388	0.641864	0.63755	0.715235	0.649986	0.747602	0.660873
MT0856.1	0.551305	0.560481	0.564788	0.742993	0.630046	0.720945	0.566789	0.831324	0.687606	0.753919	0.513802	0.595476	0.535039	0.742425	0.488722	0.636169	0.464377	0.662114	0.57101	0.682593	0.729089	0.643579	0.672607	0.669215	0.588075	0.702714	0.696834	0.551745	0.451864	0.64408	0.540233	0.538077	0.562416	0.528951
MT1414.1	0.470428	0.427725	0.492419	0.477696	0.365677	0.414998	0.325344	0.415678	0.383587	0.42613	0.480621	0.667339	0.418331	0.419316	0.36533	0.375083	0.321931	0.441165	0.416114	0.445875	0.396405	0.367559	0.59819	0.589019	0.456174	0.437197	0.383241	0.322225	0.686048	0.6025	0.687379	0.557465	0.677455	0.632288
MT2080	0.603264	0.668469	0.695545	0.674433	0.431058	0.462197	0.464203	0.60825	0.4272	0.475801	0.647064	0.688282	0.571429	0.479942	0.497919	0.470577	0.386826	0.479747	0.476734	0.62317	0.489218	0.401055	0.703041	0.703588	0.695043	0.557081	0.47432	0.606967	0.918236	0.983923	1.05424	0.889728	0.829678	0.703118
MT2185.1	0.428316	0.351378	0.609082	0.516735	0.386625	0.332882	0.282289	0.470967	0.383586	0.301198	0.389516	0.490605	0.365832	0.334633	0.645872	0.667186	0.329873	0.485809	0.338076	0.378617	0.299992	0.293717	0.513324	0.36418	0.404128	0.450228	0.290444	0.562695	0.562203	0.59201	0.388416	0.605198	0.444183	0.584748
MT2420	0.48999	0.5529	0.470485	0.518384	0.581084	0.609989	0.576024	0.635882	0.514096	0.602246	0.679828	0.932754	0.385107	0.652738	0.520714	0.831883	0.45021	0.632671	0.409023	0.788715	0.402952	0.464982	0.552383	0.509846	0.617687	0.695608	0.382465	0.321742	0.605681	0.904393	0.738328	0.749238	0.632224	0.606376
MT3362	0.344622	0.642393	0.53857	0.721774	0.644035	0.653951	0.520622	0.868234	0.646926	0.729237	0.554807	0.555013	0.607139	0.626866	0.572177	0.60969	0.605736	0.792898	0.688793	0.477007	0.871046	0.800303	0.702264	0.694649	0.837284	0.635908	0.697783	0.668283	0.696867	0.598993	0.534737	0.73234	0.60178	0.725948
MT3972.1	0.587888	0.738391	0.634071	0.659607	0.466994	0.437591	0.264724	0.415993	0.371913	0.517507	0.663304	0.447988	0.468676	0.589492	0.480717	0.456464	0.546584	0.62097	0.512212	0.639602	0.536931	0.426143	0.699683	0.533765	0.615185	0.545126	0.491226	0.691345	0.961023	0.61714	0.711339	0.811291	0.710313	0.628201
Rv0033	0.460872	0.460358	0.273115	0.404044	0.476781	0.531263	0.200308	0.54745	0.477117	0.605587	0.469672	0.395891	0.473329	0.566905	0.447964	0.636504	0.508404	0.541392	0.404747	0.30188	0.428003	0.391036	0.472763	0.365846	0.359035	0.318115	0.341225	0.334022	0.606699	0.482446	0.445535	0.532698	0.503514	0.668261
Rv0078	0.441368	0.533546	0.416216	0.549855	0.515988	0.482672	0.447882	0.463308	0.4814	0.416387	0.809434	0.489229	0.67973	0.464811	0.55558	0.195662	0.574943	0.543314	0.373152	0.598264	0.512638	0.485735	0.402909	0.337042	0.618628	0.331187	0.546869	0.381575	0.870202	0.717621	0.943587	0.598009	0.774434	0.665078
Rv0167	0.426476	0.470488	0.411859	0.373643	0.324382	0.365436	0.370674	0.449631	0.384192	0.399566	0.596482	0.567413	0.522814	0.394657	0.410484	0.486745	0.607479	0.624427	0.438868	0.399233	0.477463	0.49482	0.542322	0.479663	0.572411	0.335606	0.424227	0.373401	0.820982	0.58049	0.684882	0.878958	0.768648	0.71568
Rv0170	0.469736	0.52987	0.293635	0.43214	0.286841	0.42983	0.331984	0.469421	0.360961	0.505591	0.449858	0.408032	0.401371	0.619133	0.341891	0.50521	0.509073	0.581695	0.392526	0.511728	0.439916	0.570841	0.449201	0.52123	0.443039	0.417627	0.389576	0.393483	0.657289	0.692069	0.56921	0.792058	0.532881	0.663647
Rv0172	0.382483	0.41492	0.316121	0.387323	0.334486	0.330104	0.336449	0.341201	0.295986	0.377864	0.495901	0.37252	0.446496	0.457527	0.361685	0.377646	0.529962	0.442514	0.449531	0.298433	0.445946	0.446186	0.549064	0.394102	0.501167	0.270514	0.402263	0.291653	0.665502	0.457403	0.54274	0.593289	0.622384	0.506279
Rv0176	0.601738	0.563274	0.445644	0.710841	0.66666	0.674755	0.619854	0.688987	0.632553	0.665331	0.753547	0.6512	0.773605	0.724217	0.660557	0.796455	0.898179	0.671173	0.672447	0.445324	0.945437	0.734788	0.591965	0.574134	0.644954	0.45544	0.71895	0.566971	0.775239	0.551268	0.654911	0.712205	0.668358	0.686284
Rv0227c	0.567798	0.634594	0.341132	0.439691	0.660507	0.68558	0.589545	0.536493	0.509838	0.655212	0.690449	0.502556	0.65818	0.682772	0.621764	0.721811	0.816356	0.68992	0.651841	0.474156	0.503058	0.578602	0.793775	0.537689	0.680221	0.425433	0.65367	0.430596	0.791399	0.664358	0.578974	1.09823	0.754378	0.772864
Rv0312	0.492215	0.762718	0.62666	0.67905	0.422649	0.513161	0.433977	0.640803	0.434228	0.565418	0.652677	0.744112	0.570239	0.513473	0.547123	0.505051	0.542064	0.676108	0.463002	0.429389	0.668151	0.49123	0.577843	0.63168	0.527337	0.516285	0.869302	0.503879	0.727353	0.860658	0.671831	1.72822	0.630166	0.735043
Rv03183	0.56167	0.808659	0.682789	0.608313	0.767853	0.623622	0.707257	0.649457	0.629237	0.631765	0.661124	0.742427	0.6485	0.5461	0.559174	0.706967	0.651479	0.78047	0.556806	0.633487	0.391458	0.640464	0.586733	0.6441	0.53157	0.757306	0.984609	0.729713	0.526785	0.756749	0.643082	1.00131	0.806566	1.06531
Rv0343	0.700718	0.645676	0.524829	0.783557	0.657523	0.728039	0.521913	0.654817	0.633492	0.599268	0.725111	0.619334	0.666812	0.739781	0.592816	0.861603	0.696418	0.674775	0.474852	0.579112	0.815442	0.478615	0.564357	0.620686	0.456905	0.44028	0.623499	0.662715	0.744261	0.537602	0.739757	0.839648	0.596929	0.588806
Rv0430	0.45749	0.503245	0.350958	0.606267	0.320348	0.458044	0.322704	0.60235	0.339425	0.471883	0.321473	0.567095	0.383509	0.546051	0.327506	0.553544	0.43004	0.557756	0.372634	0.525348	0.307437	0.505022	0.388674	0.536916	0.40424	0.395144	0.352433	0.537987	0.448887	0.620851	0.395984	0.812252	0.444182	0.651297
Rv0442c	0.549215	0.681253	0.582837	0.743696	0.4855	0.568804	0.465038	0.525626	0.46998	0.606806	0.765543	0.778497	0.582898	0.665259	0.556564	0.691565	0.574234	0.541308	0.494308	0.503517	0.470276	0.476175	0.6461	0.551553	0.569264	0.669378	0.384415	0.486107	0.627871	0.617641	0.7213	0.5995	0.626771	0.793624
Rv0508	0.561679	0.605073	0.843757	0.75598	0.50156	0.487013	0.556028	0.659358	0.596562	0.467161	0.795388	0.829707	0.764607	0.580941	0.53868	0.671457	0.526846	0.574983	0.583448	0.480459	0.70601	0.598413	0.612058	0.735617	0.692733	0.440019	0.823796	0.775486	0.764602	0.726303	0.947023	0.824227	0.672047	0.695127
Rv0520	0.47715	0.427427	0.557074	0.679468	0.34133	0.392971	0.307094	0.329046	0.293287	0.436126	0.597082	0.791057	0.396927	0.54464	0.36637	0.475794	0.400932	0.501793	0.32728	0.297781	0.299441	0.312132	0.410799	0.601235	0.449287	0.579973	0.349081	0.312503	0.626903	0.792691	0.517051	0.885993	0.610961	0.881744
Rv0755c	0.682589	0.857375	0.557211	0.885857	0.642619	0.596871	0.53942	0.570326	0.475709	0.600204	0.68738	0.830421	0.504695	0.598682	0.600171	0.692134	0.524129	0.655436	0.437485	0.610986	0.398769	0.559293	0.726425	0.784216	0.678117	0.649911	0.663292	0.691109	0.742188	0.819307	0.540021	0.707072	0.612068	0.720716
Rv0900	0.762527	0.7746	0.707292	0.658066	0.812378	0.619932	0.635633	0.645134	0.570215	0.611858	0.721874	0.727187	0.618588	0.615537	0.734917	0.480429	0.648626	0.778657	0.454732	0.691766	0.71962	0.689002	0.601538	0.657419	0.64947	0.656809	0.624206	0.664768	0.669984	0.628421	0.566506	0.717325	0.514526	0.668666
Rv1033c	0.535888	0.584923	0.613806	0.704636	0.46805	0.605744	0.464952	0.711569	0.499659	0.613686	0.422069	0.559235	0.550821	0.808774	1.52626	0.894116	0.59497	0.750445	0.610616	0.756874	0.685355	0.964775	0.44709	0.572438	0.351209	0.411604	0.408653	0.560014	0.579782	0.570782	0.475926	0.828726	0.522121	0.766956
Rv1038c	0.619394	0.6791	0.454602	0.561705	0.511728	0.492696	0.420165	0.36287	0.391569	0.494715	0.654143	0.524653	0.444273	0.587021	0.504377	0.504575	0.577194	0.558273	0.428877	0.426175	0.312798	0.453059	0.630885	0.648497	0.592477	0.549548	0.493649	0.340402	0.842173	1.06679	0.550159	0.955388	0.48727	0.764068
Rv1157c	0.798452	0.887208	0.675813	0.671532	0.491655	0.470995	0.544708	0.56771	0.497673	0.66428	0.674737	0.584441	0.631477	0.678286	0.580368	0.593574	0.522132	0.699906	0.540871	0.513232	0.397497	0.481736	0.690075	0.586846	0.617183	0.499427	0.52638	0.474555	0.827107	0.870742	0.627011	0.778555	0.673876	0.807451
Rv1158c	0.836953	0.77713	0.691548	0.740938	0.539632	0.528953	0.438842	0.44625	0.504813	0.562812	0.691904	0.609639	0.618761	0.554327	0.557261	0.187682	0.64826	0.517009	0.488554	0.495455	0.51964	0.551055	0.82893	0.641787	0.713171	0.550583	0.475891	0.520075	0.823055	0.59358	0.656193	0.907274	0.676811	0.734931
Rv1230c	0.500865	0.601883	0.505108	0.577495	0.376092	0.372466	0.305918	0.369487	0.340457	0.394206	0.601438	0.590303	0.464254	0.43409	0.475296	0.469465	0.59652	0.527861	0.403385	0.499766	0.345743	0.438002	0.52412	0.511796	0.461499	0.383247	0.359582	0.304716	0.744141	0.586931	0.56699	0.786521	0.559706	0.670184
Rv1433	0.518761	0.535741	0.513383	0.653791	0.478332	0.397559	0.414788	0.47917	0.448302	0.423802	0.595344	0.598506	0.461652	0.560376	0.497301	0.591487	0.47114	0.694109	0.428364	0.448671	0.485001	0.523949	0.506661	0.48703	0.37992	0.54253	0.548524	0.624295	0.642441	0.55104	0.464492	1.1164	0.552172	0.662808
Rv1435c	0.590148	0.650822	0.960264	0.870972	0.471589	0.420793	0.356342	0.547277	0.521711	0.48524	0.609811	0.788037	0.508659	0.438983	0.573229	0.648765	0.558505	0.479742	0.47874	0.450185	0.546457	0.475175	0.500768	0.815852	0.445202	0.496149	0.619732	0.824889	0.647754	0.538613	0.535264	0.852564	0.482642	0.692331
Rv1477	0.703936	0.824528	0.606059	0.656148	0.444731	0.506393	0.448173	0.529682	0.50663	0.605836	0.642394	0.695322	0.59479	0.626778	0.563619	0.656488	0.605998	0.612634	0.57075	0.4157	0.475771	0.495848	0.658594	0.726682	0.586327	0.501977	0.529028	0.534792	0.766222	0.772826	0.638121	0.874536	0.750341	0.861476
Rv1478	0.33318	0.783331	0.725185	0.78521	0.52404	0.553709	0.610317	0.575413	0.518019	0.625252	0.663269	0.764391	0.595601	0.610173	0.585583	0.576573	0.585117	0.574917	0.60844	0.475235	0.669738	0.557101	0.686326	0.763523	0.59477	0.551825	0.819207	0.547802	0.756145	0.772516	0.611431	0.861793	0.71082	0.828093
Rv1502	0.63387	0.542178	0.694165	0.876503	0.61688	0.624291	0.561472	0.532849	0.546024	0.591547	0.961491	0.551921	0.684702	0.613833	0.722418	0.528741	0.643455	0.540153	0.59608	0.526288	0.553352	0.502523	0.652539	0.728856	0.625304	0.535635	0.67193	0.541507	0.671462	0.817904	0.647073	0.707975	0.648894	0.61775
Rv1517	0.651211	0.562123	0.61661	0.810747	0.71323	0.623351	0.669589	0.541194	0.615503	0.623277	0.821964	0.803614	0.610595	0.531977	0.650588	0.597696	0.497993	0.619158	0.466193	0.604806	0.613021	0.608586	0.562624	0.687505	0.704497	0.639762	0.765455	0.657562	0.678732	0.664387	0.552028	0.547174	0.716483	0.68121
Rv1518	1.10782	0.555208	1.17135	1.03458	0.597003	0.480214	0.576001	0.599856	0.614348	0.513687	0.755243	0.787591	0.59862	0.374525	0.769592	0.605672	0.466711	0.540376	0.33279	0.345991	0.310713	0.457638	0.431774	0.554245	0.723476	0.685055	0.686065	0.517326	0.609894	0.466412	0.562325	0.494269	0.53445	0.591574
Rv1548c	0.64186	0.661403	0.731364	0.81156	0.572372	0.705345	0.530309	0.538278	0.548624	0.648226	0.817119	0.512531	0.58514	0.594963	0.588529	0.666815	0.593579	0.699535	0.431044	0.502065	0.539046	0.58188	0.450785	0.725599	0.73943	0.528924	0.478588	0.593262	0.789037	0.821125	0.726281	0.665949	0.579509	0.695586
Rv1566c	0.554605	0.816396	0.690453	0.587415	0.448937	0.522884	0.384434	0.513891	0.408829	0.641919	0.578328	0.752074	0.454456	0.526768	0.482938	0.676826	0.650371	0.608798	0.416181	0.557819	0.417919	0.500393	0.579066	0.582644	0.531728	0.525182	0.626061	0.575008	0.688959	0.540525	0.560939	0.917005	0.528104	0.864425
Rv1698	0.545835	0.724796	0.57532	0.767547	0.487318	0.522779	0.357278	0.589815	0.407882	0.570412	0.502524	0.634087	0.488104	0.476021	0.551848	0.624313	0.607048	0.58821	0.44621	0.447182	0.44332	0.531138	0.522887	0.68492	0.52959	0.498925	0.570639	0.626439	0.801172	0.595833	0.458764	0.753385	0.509792	0.643231
Rv1744c	0.748548	0.56932	0.757429	0.826416	0.543238	0.619661	0.521403	0.703772	0.586945	0.754713	0.596181	0.731175	0.568645	0.678464	0.507308	0.664864	0.515006	0.65457	0.425677	0.532629	0.416046	0.537823	0.526153	0.648347	0.493544	0.600755	0.536748	0.641548	0.585327	0.716173	0.584091	0.86777	0.573982	0.676631
Rv1754c	0.648683	0.667805	0.514409	0.701193	0.468713	0.511863	0.490737	0.594158	0.520468	0.637052	0.712099	0.53383	0.57551	0.582598	0.480149	0.558928	0.570874	0.615659	0.591934	0.538434	0.623319	0.529424	0.639469	0.540942	1.25759	0.837512	0.515373	0.490101	0.756081	0.696976	0.667701	0.91333	0.80274	0.644386
Rv1816	0.614978	0.578705	0.581914	0.711704	0.417565	0.540772	0.489937	0.631658	0.530118	0.685148	0.577994	0.840708	0.669677	0.600313	0.467708	0.527692	0.512692	0.543779	0.433929	0.468395	0.450925	0.596791	0.563019	0.55522	0.597113	0.65656	0.490875	0.505829	0.768438	0.795113	0.669698	0.689072	0.692414	0.847457
Rv1830	0.642616	0.79142	0.598678	0.670037	0.735254	0.634876	0.604416	0.639507	0.664259	0.649592	0.68472	0.712894	0.612514	0.582396	0.617977	0.643216	0.649097	0.658007	0.539627	0.584282	0.499198	0.55768	0.635913	0.689594	0.642731	0.625763	0.656439	0.556136	0.895786	0.749766	0.67692	0.963322	0.66443	0.823922
Rv1884c	0.342767	0.402615	0.279273	0.471995	0.326597	0.325438	0.240382	0.33812	0.244657	0.33004	0.532616	0.524625	0.425173	0.359209	0.3892	0.333254	0.431027	0.357874	0.291233	0.232089	0.253572	0.315501	0.354214	0.384497	0.421446	0.326879	0.278324	0.245661	0.738445	0.559923	0.588395	0.644433	0.487491	0.643499
Rv2075c	0.508234	0.72251	0.569943	0.714463	0.575023	0.462714	0.428207	0.502753	0.43167	0.416881	0.528238	0.757039	0.538508	0.622397	0.455072	0.55187	0.45419	0.602556	0.447091	0.600108	0.54446	0.498612	0.55674	0.542291	0.575575	0.486533	0.46693	0.473893	0.833282	0.759377	0.708136	0.78218	0.730847	1.00492
Rv2147c	0.517322	0.521171	0.293946	0.483846	0.357259	0.375747	0.335908	0.383929	0.308156	0.435829	0.529989	0.419936	0.444285	0.512098	0.384901	0.520327	0.611034	0.419255	0.391836	0.274417	0.424464	0.492606	0.480545	0.53137	0.461066	0.331865	0.373642	0.332749	0.681662	0.48335	0.406911	0.857478	0.508822	0.607608
Rv2166c	0.528186	0.540851	0.98353	1.07007	0.619321	0.513548	0.516426	0.574771	0.569278	0.44823	0.692865	0.705517	0.59839	0.506864	0.65462	0.69403	0.69129	0.719557	0.535693	0.647226	0.881962	0.801111	0.579442	0.757199	0.723028	0.50411	0.832141	1.15603	0.650178	0.428901	0.510369	0.541631	0.505702	0.514428
Rv2267c	0.518255	0.778954	0.478748	0.620329	0.445746	0.613674	0.506863	0.736614	0.288879	0.701119	0.535069	0.672266	0.358624	0.52323	0.377058	0.582733	0.402766	0.571475	0.360933	0.42839	0.330088	0.405779	0.536839	0.541694	0.528577	0.39843	0.389245	0.383268	0.711246	0.656956	0.406061	0.894082	0.644557	0.740636
Rv2268c	0.661813	0.780068	0.576856	0.689029	0.65596	0.536366	0.635729	0.452676	0.616623	0.638482	0.74061	0.681183	0.627252	0.521631	0.79096	0.600147	0.568131	0.484833	0.578978	0.398296	0.444416	0.490748	0.631136	0.594175	0.687254	0.502495	0.516303	0.485703	0.933499	0.691542	0.713545	0.990474	0.736526	0.524321
Rv2337c	0.469393	0.541712	0.593441	0.572982	0.369069	0.38504	0.398496	0.469608	0.44349	0.4714	0.712962	0.665966	0.45685	0.562396	0.515387	0.669795	0.356062	0.454287	0.474077	0.429459	0.341189	0.412998	0.745581	0.900642	1.0375	0.766066	0.773873	0.685441	0.741641	0.752577	0.857414	0.794669	0.692066	0.756406
Rv2346c	0.653521	0.63184	0.579098	0.700632	0.505379	0.448544	0.382612	0.496806	0.395118	0.44693	0.670026	0.859338	0.451652	0.586428	0.479928	0.522247	0.488048	0.625305	0.399785	0.603016	0.348594	0.463976	0.581842	0.771221	0.561994	0.557689	0.416567	0.467821	0.729838	0.838428	0.606469	0.76638	0.539156	0.687192
Rv2348c	0.595955	0.528019	0.72668	0.704245	0.37443	0.443407	0.375234	0.413467	0.419802	0.489481	0.783334	0.582374	0.601163	0.62612	0.462731	0.479273	0.477714	0.46368	0.408735	0.400469	0.356013	0.36324	0.704184	0.649129	0.7327	0.582552	0.35425	0.362795	0.779008	1.03163	0.731083	0.682143	0.675626	0.699729
Rv2406c	0.657357	0.685846	0.581769	0.521773	0.469758	0.359587	0.352269	0.482084	0.361301	0.309066	0.490913	0.745407	0.46288	0.399692	0.415684	0.45652	0.284935	0.489305	0.339862	0.602576	0.37498	0.475564	0.466652	0.671857	0.62916	0.534412	0.427538	0.626095	0.621104	0.586178	0.69938	0.602979	0.786018	0.612232
Rv2418c	0.589304	0.582307	0.462122	0.667285	0.584872	0.652937	0.481672	0.847953	0.48079	0.607717	0.617235	0.505939	0.548021	0.558407	0.658883	0.786673	0.663774	0.665115	0.523999	0.559398	0.722828	0.723792	0.380684	0.537411	0.57048	0.456814	0.697589	0.613783	0.61379	0.520317	0.497195	0.666334	0.455645	0.447607
Rv2435c	0.503428	0.53402	0.387902	0.598979	0.545593	0.51267	0.487755	0.515056	0.487497	0.739433	0.676165	0.369658	0.551168	0.674755	0.507641	0.557869	0.614694	0.766152	0.497543	0.640483	0.528924	0.70471	0.481901	0.502838	0.544918	0.457536	0.609859	0.419523	0.654718	0.772677	0.559679	0.697896	0.51559	0.624727
Rv2525c	0.480083	0.608092	0.386983	0.600278	0.400301	0.454476	0.327432	0.468407	0.326024	0.509407	0.497199	0.729238	0.412586	0.515123	0.402583	0.573613	0.713934	0.69122	0.568809	0.714609	0.559335	0.723311	0.426289	0.530675	0.428512	0.429715	0.400746	0.58092	0.568046	0.660901	0.487154	0.968924	0.486137	0.751577
Rv2598	0.606011	0.628026	0.713893	0.827187	0.679248	0.655801	0.559603	0.670026	0.532053	0.559668	0.843916	0.700247	0.595305	0.635677	0.714576	0.656981	0.597808	0.629344	0.524986	0.659808	0.437664	0.577413	0.581948	0.546867	0.651353	0.591588	0.639305	0.555507	0.8644	0.793738	0.654301	0.706949	0.661963	0.743215
Rv2681	0.563531	0.501961	0.430885	0.689739	0.492456	0.500459	0.437334	0.578977	0.49321	0.371711	0.646817	0.633107	0.571852	0.460032	0.459639	0.515138	0.520761	0.557361	0.4931	0.430615	0.577611	0.535283	0.515565	0.624075	0.467364	0.501401	0.586951	0.577655	0.663301	0.521394	0.731156	0.64108	0.607344	0.653886
Rv2770c	0.580656	0.686675	0.568144	0.821075	0.633355	0.595014	0.589138	0.673766	0.7499	0.63517	0.700885	0.770787	0.681212	0.674935	0.609512	0.652606	0.652466	0.622714	0.686817	0.595006	0.650582	0.592102	0.713076	0.56894	0.700812	0.564587	0.766301	0.764475	0.742486	0.687413	0.721034	0.741701	0.629504	0.748772
Rv2927c	0.61742	0.86545	0.468822	0.745169	0.405338	0.514031	0.35762	0.488869	0.368595	0.623091	0.619937	0.779853	0.4741	0.507366	0.421223	0.598754	0.566972	0.599573	0.439451	0.549427	0.406068	0.492372	0.500709	0.780271	0.482519	0.527408	0.460651	0.627188	0.698418	0.754859	0.531939	0.955245	0.569156	0.79445
Rv3005c	0.644174	0.683204	0.538144	0.701076	0.486321	0.437698	0.462749	0.478246	0.477027	0.556193	0.66726	0.799423	0.546824	0.532241	0.512917	0.530005	0.564078	0.555782	0.467923	0.478573	0.469796	0.502587	0.64499	0.659405	0.557889	0.508691	0.575537	0.581041	0.880128	0.709367	0.644042	0.774063	0.707868	0.755078
Rv3034c	0.538569	0.534946	0.766675	0.841623	0.498305	0.500003	0.470501	0.51921	0.457493	0.509296	0.812455	0.707208	0.582445	0.583579	0.51524	0.609245	0.558733	0.54203	0.480049	0.466899	0.421425	0.43292	0.613177	0.629281	0.595986	0.503431	0.507214	0.483539	0.796076	0.758129	0.853726	0.796667	0.6767	0.716592
Rv3076	0.624126	0.569257	0.629324	0.67927	0.592817	0.618251	0.563462	0.63774	0.602444	0.644356	0.692871	0.838182	0.632755	0.827062	0.611156	0.71075	0.55343	0.668325	0.561923	0.601679	0.56652	0.584465	0.73519	0.659895	0.66771	0.606589	0.696681	0.59169	0.690853	0.634217	0.692764	0.704911	0.758787	0.784579
Rv3078	0.562186	0.637637	0.646424	0.630522	0.629396	0.631363	0.636792	0.619523	0.634619	0.520246	0.575781	0.774393	0.606317	0.579216	0.601312	0.603784	0.570895	0.654268	0.453671	0.628978	0.669067	0.672821	0.500576	0.611414	0.67651	0.642104	0.82963	0.660249	0.726514	0.598485	0.684373	0.816369	0.668413	0.785459
Rv3234c	0.51682	0.573749	0.514206	0.549172	0.668041	0.631115	0.57723	0.714001	0.531298	0.572585	0.667614	0.647593	0.564708	0.525833	0.618217	0.692466	0.706	0.731931	0.525235	0.683668	0.718146	0.669116	0.457111	0.605939	0.630562	0.531754	0.558229	0.676224	0.848073	0.745556	0.644615	0.866504	0.635284	0.816254
Rv3258c	0.565161	0.616125	0.768354	0.707002	0.457351	0.562575	0.386945	0.575246	0.394724	0.447394	0.561416	0.85514	0.462728	0.472852	0.448892	0.558506	0.405177	0.612189	0.424252	0.603309	0.616284	0.59946	0.441541	0.6747	0.506556	0.567185	0.54035	0.634948	0.647278	0.652	0.518762	0.753465	0.538244	0.715533
Rv3295	0.556905	0.502462	0.791149	0.593741	0.551091	0.497746	0.504726	0.655395	0.571608	0.541448	0.666258	0.590615	0.692835	0.736074	0.595735	0.589139	0.542535	0.709371	0.639067	0.549314	0.576817	0.534789	0.660569	0.706438	0.546809	0.498937	0.520474	0.552385	0.946968	0.699457	1.01609	0.804	0.790147	0.85119
Rv3330	0.612931	0.717689	0.508523	0.606711	0.584553	0.6759	0.442492	0.595047	0.477818	0.57356	0.721729	0.617174	0.579797	0.466916	0.572341	0.706004	0.636143	0.673521	0.566872	0.471942	0.526833	0.618752	0.70476	0.692075	0.532826	0.527687	0.674749	0.638469	0.746946	0.693881	0.597023	0.823241	0.625921	0.743163
Rv3378c	0.573886	0.777118	0.401567	0.575636	0.692698	0.632958	0.469123	0.587958	0.532048	0.749469	0.550784	0.646232	0.456355	0.61513	0.532027	0.634397	0.560006	0.756673	0.524458	0.52409	0.503165	0.684997	0.564561	0.507749	0.437711	0.417461	0.611763	0.580827	0.762719	0.998256	0.573506	0.831121	0.418178	0.782168
Rv3413c	0.685291	0.771323	0.710093	0.705766	0.493865	0.509316	0.475107	0.546973	0.475582	0.538062	0.687748	0.752677	0.568831	0.539519	0.560005	0.609841	0.592454	0.600587	0.540976	0.564326	0.470495	0.524265	0.660702	0.683198	0.5389	0.509236	0.53024	0.571372	0.792402	0.752624	0.683403	0.986401	0.697208	0.814219
Rv3492c	0.644804	0.574447	0.473547	0.575752	0.570676	0.479409	0.489192	0.467598	0.45773	0.506097	0.666865	0.542083	0.569525	0.495261	0.566068	0.567799	0.557793	0.48735	0.444142	0.404937	0.517619	0.500162	0.671662	0.543751	0.580018	0.370017	0.601737	0.332512	0.793813	0.540178	0.686121	0.682848	0.630582	0.592761
Rv3493c	0.593789	0.457174	0.591792	0.554748	0.595988	0.514014	0.567197	0.578325	0.544288	0.51435	0.470218	0.721286	0.5626	0.71093	0.657285	0.792796	0.59776	0.583302	0.473851	0.391204	0.688302	0.499342	0.573614	0.534279	0.476197	0.303857	0.580959	0.407442	0.56279	0.423922	0.752424	0.675024	0.480178	0.533496
Rv3497c	0.510778	0.678682	0.487711	0.733557	0.479647	0.534555	0.488978	0.661174	0.468957	0.55051	0.743562	0.932932	0.609744	0.63206	0.559846	0.829205	0.582318	0.606224	0.548475	0.575131	0.547349	0.556982	0.777015	0.688354	0.616125	0.463958	0.504139	0.581431	0.783273	0.634715	0.788179	0.773297	0.759113	0.748497
Rv3510c	0.712207	0.691615	0.429633	0.574604	0.585033	0.677807	0.418804	0.558056	0.456681	0.710971	0.577958	0.658117	0.493252	0.683584	0.476163	0.609967	0.538165	0.659791	0.410209	0.689309	0.395077	0.544894	0.639614	0.62886	0.536644	0.595656	0.582103	0.570789	0.735939	0.728507	0.541501	0.917139	0.594931	0.764749
Rv3514	0.685954	0.604638	0.698021	0.715939	0.493869	0.51734	0.55149	0.528974	0.594504	0.493749	0.734798	0.682908	0.573095	0.660058	0.467895	0.632369	0.490879	0.574898	0.524097	0.481196	0.548067	0.431493	0.752713	0.772358	0.780688	0.815026	0.717065	0.609767	0.664616	0.682488	0.780105	0.604992	0.785454	0.726126
Rv3587c	0.458906	0.555802	0.469095	0.724129	0.386839	0.422134	0.31506	0.459932	0.380142	0.393043	0.458459	0.645296	0.393061	0.431184	0.328566	0.479894	0.439274	0.470162	0.354247	0.458161	0.379779	0.439584	0.415806	0.600152	0.371282	0.417283	0.421023	0.645402	0.543007	0.523238	0.444284	0.719623	0.422235	0.670554
Rv3588c	0.5013	0.500119	0.327013	0.36858	0.402417	0.329103	0.366106	0.355653	0.315503	0.362747	0.503716	0.48744	0.427074	0.380667	0.754286	0.699406	0.458023	0.475442	0.377463	0.359201	0.310226	0.432998	0.535424	0.476555	0.451818	0.342529	0.414157	0.308321	0.722033	0.524717	0.501784	0.631463	0.566167	0.607384
Rv3630	0.502535	0.594276	0.523482	0.639588	0.845784	0.696474	0.49086	0.799062	0.677142	0.602048	0.736812	0.689961	0.66369	0.51228	0.728655	0.844212	0.771277	0.728162	0.53187	0.524542	0.723456	0.806484	0.675636	0.670809	0.671409	0.591461	0.613603	0.770432	0.702133	0.505554	0.610621	0.561849	0.546106	0.681846
Rv3676	0.682705	0.835256	0.655225	0.680356	0.546091	0.591205	0.483013	0.614863	0.534107	0.634626	0.634207	0.656633	0.574509	0.708473	0.543582	0.708394	0.593077	0.607511	0.566479	0.517889	0.487178	0.598791	0.666416	0.779587	0.60059	0.573958	0.583132	0.567496	0.695601	0.690425	0.648942	0.913541	0.679751	0.770557
Rv3690	0.678347	0.789403	0.604733	0.743598	0.657297	0.627177	0.528986	0.653611	0.561407	0.585426	0.7156	0.740039	0.674909	0.598742	0.586841	0.664853	0.561492	0.592504	0.556216	0.638043	0.661865	0.679149	0.672145	0.768805	0.637046	0.561562	0.646436	0.627798	0.88905	0.787633	0.884089	0.895991	0.816276	0.73842
Rv3717	0.58557	0.726257	0.502957	0.821696	0.438074	0.46712	0.40298	0.531808	0.452762	0.596488	0.619993	0.785161	0.581949	0.572216	0.456864	0.631456	0.557262	0.562293	0.545996	0.427453	0.47104	0.482797	0.629124	0.672103	0.549412	0.549748	0.547236	0.641558	0.689533	0.722247	0.516904	1.08838	0.659308	0.81433
