# Supplementary material for: Functional Genetic Diversity among Mycobacterium tuberculosis Complex Clinical Isolates: Delineation of Conserved Core and Lineage-Specific Transcriptomes during Intracellular Survival
Source: PLoS Pathog. 2010 Jul 8;6(7):e1000988. doi: 10.1371/journal.ppat.1000988 (PMC2900310; doi:10.1371/journal.ppat.1000988)
Supplement: Table S7 — Universally repressed genes in resting macrophages only. See legend for Table S3 for details of analysis parameters. Shown are the 42 genes repressed in panel of MTC clinical isolates in resting and activated macrophages (Figure 4b, red). (0.05 MB XLS) [file ppat.1000988.s017.xls]

## Sheet: Table S7
Table S7
Universal Down in Resting Macrophages
Shown are the 42 genes universally repressed in resting macrophages only - Figure 4b, red.
See Table S3 legend for full details.
Strain ID	CDC1551	CDC1551	9679/00	9679/00	2336/02	2336/02	4130/02	4130/02	9532/03	9532/03	2169/99	2169/99	2191/99	2191/99	2333/99	2333/99	12594/02	12594/02	1500/03	1500/03	1934/03	1934/03	1797/03	1797/03	947/01	947/01	4850/03	4850/03	10514/01	10514/01	10517/01	10517/01	5468/02	5468/02
Genotype	CDC1551	CDC1551	H37Rv	H37Rv	Haarlem	Haarlem	Haarlem	Haarlem	Haarlem	Haarlem	Uganda	Uganda	Uganda	Uganda	Uganda	Uganda	Beijing	Beijing	Beijing	Beijing	Beijing	Beijing	EAI	EAI	EAI	EAI	EAI	EAI	Afri2	Afri2	Afri2	Afri2	Afri2	Afri2
Macrophages	active	resting	active	resting	active	resting	active	resting	active	resting	active	resting	active	resting	active	resting	active	resting	active	resting	active	resting	active	resting	active	resting	active	resting	active	resting	active	resting	active	resting
accd6	0.754228	0.520763	0.892003	0.606848	0.639553	0.591977	0.630964	0.633924	0.620667	0.58266	0.866699	0.681179	0.841893	0.60044	0.748999	0.620957	0.731283	0.613966	0.724822	0.392673	0.788505	0.544135	0.829349	0.631404	0.820557	0.627091	0.731228	0.668585	0.798093	0.540502	0.640556	0.812427	0.78901	0.690175
bex	0.743925	0.650745	0.917104	0.808694	0.944255	0.71929	0.738342	0.74788	0.860691	0.592661	1.02845	0.767846	1.07292	0.64046	0.853146	0.764187	0.900018	0.7442	0.792067	0.630061	1.16745	0.822262	0.755342	0.700298	0.851471	0.649715	0.844565	0.674782	0.764754	0.571397	0.790325	0.553005	0.650015	0.623062
dnab	0.499585	0.475743	0.407245	0.694122	0.661282	0.534526	0.66492	0.582289	0.596916	0.596871	0.648164	0.354508	0.787383	0.657121	0.674816	0.534843	0.702662	0.516561	0.517041	0.394606	0.574801	0.478304	0.585743	0.486017	0.52688	0.327916	0.543616	0.347935	1.159	0.981912	1.55	0.904771	0.837214	0.691609
dnae1	0.749161	0.680208	0.605169	0.675935	0.774709	0.624707	0.74342	0.721252	0.634054	0.682296	0.71667	0.572616	0.680624	0.593148	0.679193	0.686449	0.773053	0.656918	0.677353	0.605683	0.632659	0.6045	0.822034	0.712808	0.65743	0.591924	0.755551	0.622692	1.05794	0.764881	1.00994	0.885794	0.822869	0.724007
fadd10	0.647814	0.790032	0.574739	0.741446	0.54568	0.699904	0.714158	0.619372	0.638599	0.618402	1.01059	0.454855	0.896686	0.493246	0.661199	0.580691	0.752488	0.565009	0.704855	0.416068	0.55185	0.358109	0.628354	0.518947	0.701259	0.321789	0.71892	0.466215	1.13307	0.720163	0.993678	0.453538	0.934277	0.52884
fadd13	0.845246	0.621456	0.429667	0.576777	0.454509	0.447185	0.470113	0.4381	0.412566	0.540767	0.678067	0.619384	0.530625	0.527797	0.454411	0.544573	0.542159	0.658673	0.572878	0.56655	0.412294	0.52217	1.12414	0.824811	0.774253	0.722988	0.695791	0.712511	1.0811	0.765079	1.09988	0.975067	0.907007	0.760572
folk	0.805492	0.810012	0.747337	0.698581	0.733081	0.581796	0.710027	0.653555	0.661459	0.531839	0.992426	0.971872	0.834797	0.560739	0.858105	0.233086	0.797056	0.759532	0.671083	0.637522	0.813763	0.724392	0.825276	0.75045	0.910511	0.556698	1.13521	0.778002	0.703617	0.528215	0.756177	0.765022	0.652409	0.719829
kasb	0.633584	0.52705	0.607192	0.625147	0.580088	0.558889	0.564265	0.573785	0.623588	0.514386	0.747358	0.628931	0.771244	0.647054	0.683226	0.688196	0.75296	0.505276	0.755134	0.314116	0.74234	0.497722	0.645623	0.585312	0.819244	0.582711	0.674655	0.590385	0.742987	0.583941	0.495922	0.748734	0.702792	0.676057
lgt	0.61859	0.70472	0.654098	0.693976	0.983897	0.751808	0.796756	0.787811	0.782549	0.656769	0.689832	0.491832	0.820569	0.594995	0.912444	0.896937	1.06121	0.715121	0.755224	0.532682	0.901062	0.790364	0.6098	0.527303	0.750389	0.56319	0.889018	0.666004	0.783555	0.566564	0.530701	0.638615	0.60471	0.568402
lipq	0.752687	0.741153	0.662628	0.532049	0.469184	0.448299	0.468337	0.413247	0.531024	0.635261	0.752048	0.677601	0.697156	0.705472	0.598102	0.45231	0.71852	0.616615	0.834326	0.589748	0.472367	0.492797	0.875603	0.774283	0.671605	0.514759	0.54892	0.367963	1.05	1.02162	1.22524	0.672945	1.06771	0.87674
mmpl2	0.553133	0.481631	0.349519	0.683643	0.461773	0.421334	0.344113	0.398449	0.387348	0.453481	0.658722	0.565735	0.463144	0.54278	0.472916	0.529677	0.993638	0.525128	0.849102	0.409991	1.13851	0.489474	0.483551	0.541199	0.302037	0.430532	0.462535	0.458117	1.14314	0.7172	0.650166	0.709772	0.601388	0.667809
moad2	0.700116	0.571974	0.632089	0.775522	0.795572	0.613554	0.933133	0.749278	0.766018	0.535528	0.770079	0.712143	0.967478	0.597183	0.857677	0.753466	0.579025	0.55606	0.701452	0.545049	1.05959	0.784153	0.70329	0.710741	0.906824	0.677546	0.968411	0.714	0.773906	0.633552	1.19424	0.781627	0.836471	0.626213
murd	0.996586	0.669978	0.6819	0.762384	0.575399	0.644282	0.642375	0.567835	0.500312	0.376132	0.83744	0.682329	0.804816	0.652643	0.715265	0.69866	0.749444	0.561474	0.682493	0.614901	0.685645	0.656972	0.659292	0.873573	0.791536	0.629591	0.525111	0.820139	0.95627	0.474442	0.735798	0.815988	0.862929	0.684353
nuod	0.691127	0.722236	0.386735	0.613919	0.529256	0.646882	0.672846	0.728285	0.527437	0.700045	0.558303	0.461122	0.541979	0.736139	0.548248	0.804111	0.773749	0.68163	0.654303	0.520355	0.705149	0.718112	1.48124	0.699717	1.45295	0.559965	1.14674	0.645283	0.649429	0.637738	0.54548	0.665756	0.560022	0.576087
taga	0.52618	0.559368	0.836539	0.759791	0.484815	0.673485	0.500571	0.544649	0.462744	0.581886	0.614913	0.836211	0.597533	0.532726	0.39539	0.410896	0.574034	0.559383	0.589105	0.580956	0.76412	0.631487	0.555667	0.875197	0.705849	0.669937	1.08702	0.607688	0.885986	0.703356	0.919284	0.641876	0.792652	0.672232
MT0946	0.636101	0.636611	0.411381	0.681738	0.932606	0.696328	0.79796	0.719758	0.687179	0.562115	0.785784	0.53517	0.785864	0.572239	0.829855	0.772506	0.732699	0.663753	0.599662	0.624083	0.98038	0.692634	0.642379	0.63021	0.733935	0.5157	0.787013	0.559433	0.896095	0.683836	0.74531	0.76278	0.715669	0.625387
MT2081	0.535751	0.602986		0.106028	0.710046	0.510336	0.639679	0.612552	0.509206	0.505547	0.590712	0.543563	0.628011	0.488182	0.729144	0.668656	0.593569	0.60156	0.439712	0.43046	0.580683	0.538877	1.19244	0.658693	0.5517	0.383174	0.806177	0.587831	1.193	0.622974	1.4995	0.881669	0.770593	0.650429
MT2092	0.744641	0.694207	0.682233	0.610822	1.2802	0.901681	1.05298	0.781649	0.831899	0.712751	0.71224	0.61208	0.686403	0.611428	0.681787	0.683918	0.699241	0.713071	0.70995	0.782253	0.680507	0.551311	0.734678	0.639086	0.763867	0.463208	0.767154	0.563621	0.982101	0.59054	0.704664	0.7627	0.782505	0.784044
Rv0030	0.523528	0.595789	0.906943	0.84917	0.800163	0.599697	0.562041	0.715577	0.766418	0.470236	1.06927	0.666658	0.800826	0.470395	0.673025	0.726882	0.562877	0.669069	0.760592	0.741321	0.903568	0.600706	0.657123	0.663419	0.826815	0.651685	0.627483	0.746239	1.1546	0.735484	0.939583	0.680986	1.1767	0.77855
Rv0059	0.637039	0.599181	0.577473	0.745162	0.740162	0.696964	0.800722	0.642354	0.624097	0.600734	0.853757	0.492844	0.948512	0.58456	0.786981	0.608927	0.759151	0.534762	0.68018	0.511458	0.715448	0.560355	0.647697	0.500724	0.691553	0.43861	0.691995	0.463972	1.27259	0.992559	1.62618	0.715581	1.1205	0.752487
Rv0060	0.766451	0.72175	0.885259	0.792956	1.08712	0.651628	0.987796	0.707799	0.826292	0.586536	1.21977	0.602058	1.21799	0.583438	1.02513	0.650084	0.881165	0.666172	0.818673	0.686933	0.889041	0.64987	1.04805	0.752093	1.06017	0.60369	1.11573	0.810594	1.73423	1.20251	2.20184	0.848372	1.51217	0.82362
Rv0108c	0.504106	0.59288	0.597553	0.507419	0.611606	0.50624	0.63669	0.393648	0.572945	0.434967	0.787636	0.522169	0.815426	0.524255	0.701902	0.475979	0.628981	0.538745	0.652356	0.641047	0.488228	0.500042	0.840464	0.561976	0.840908	0.487591	0.703459	0.470276	1.19531	0.843447	1.14874	0.794951	1.19375	0.685546
Rv0165c	0.779696	0.743686	0.538887	0.532043	0.499882	0.54756	0.455567	0.575321	0.444938	0.549141	0.574199	0.358422	0.537486	0.658531	0.411972	0.47978	0.613223	0.668557	0.5829	0.521677	0.667511	0.591092	0.740387	0.563456	0.597893	0.487222	0.487757	0.444827	0.863347	0.620269	0.844696	1.03556	0.911525	0.781404
Rv0174	0.394804	0.409505	0.622668	0.364382	0.655219	0.312302	0.753742	0.338499	0.703658	0.320735	1.10849	0.391535	1.13303	0.356467	0.726469	0.435634	0.801335	0.437594	0.545453	0.303406	0.655853	0.411198	0.66252	0.400171	1.32802	0.270116	0.818391	0.372541	0.966633	0.425934	1.25919	0.639383	1.03064	0.512993
Rv0178	0.548362	0.698144	0.505636	0.662336	0.665605	0.660477	0.642309	0.694407	0.654606	0.625559	0.80581	0.593984	0.806701	0.663947	0.654105	0.680233	0.838069	0.647022	0.673484	0.515023	0.762623	0.68222	0.666961	0.501955	0.696032	0.514523	0.69091	0.550007	0.859455	0.651903	0.728791	0.733487	0.779404	0.669401
Rv0180c	0.585194	0.679352	0.600221	0.685553	1.08713	0.61267	0.761746	0.621315	0.728255	0.696202	0.918169	0.524835	0.909735	0.652517	1.04081	0.578882	0.853142	0.711588	0.863567	0.545734	0.823068	0.700248	0.711785	0.577954	0.615218	0.421165	0.64137	0.678777	1.14678	0.658118	1.35208	0.93359	1.10545	0.663201
Rv0291	0.679602	0.527236	1.06161	0.662396	0.954785	0.582367	0.918388	0.617285	0.86694	0.558381	1.10005	0.51854	1.38399	0.619827	1.1449	0.6626	0.985268	0.61117	0.73744	0.485472	0.974151	0.676253	0.87103	0.643611	0.845774	0.487993	0.830863	0.575562	0.779804	0.60694	0.943608	0.686665	0.840468	0.661116
Rv0354c	0.654646	0.626104	0.651921	0.63746	0.599845	0.55058	0.781615	0.562697	0.58316	0.527125	1.22779	0.658759	0.913828	0.623465	0.710312	0.718238	0.73722	0.682005	0.693524	0.495882	0.623485	0.544029	0.651253	0.555735	0.853621	0.435925	0.718514	0.515227	1.11616	0.866552	1.07419	0.728218	1.04246	0.731046
Rv0822c	0.506314	0.638182	0.837278	0.705519	0.882914	0.532915	0.713059	0.595416	0.60498	0.514265	0.851347	0.694164	0.711444	0.545452	0.641867	0.701124	0.634826	0.651886	0.588517	0.593745	0.84314	0.48517	0.628032	0.612717	0.866572	0.477469	0.590966	0.563353	1.08382	0.776218	1.00782	0.946969	0.738207	0.731777
Rv1024	0.792618	0.467692	0.618194	0.523793	0.741151	0.664786	0.827645	0.68474	0.681826	0.690832	0.939014	0.763047	0.911398	0.422636	0.698887	0.475726	0.780009	0.623462	0.964046	0.740118	0.718622	0.520764	0.995047	0.755573	0.982167	0.823531	0.569993	0.625773	0.893872	0.570098	0.947384	0.411369	0.945024	0.47259
Rv1319c	0.686852	0.639376	0.578435	0.715164	0.818632	0.627247	0.544535	0.487803	0.715154	0.692701	0.760501	0.590517	0.702745	0.55287	0.534002	0.519544	0.675433	0.861191	0.648521	0.523663	0.67113	0.646534	1.11359	0.788125	0.733765	0.668063	0.733147	0.497338	0.898207	0.77708	0.834313	0.598632	0.797881	0.925383
Rv1404	0.485687	0.531715	0.814376	0.899918	0.848479	0.662098	0.746554	0.657329	0.81561	0.554191	1.00065	0.539239	0.993116	0.434687	0.883866	0.506346	0.836842	0.578361	0.725459	0.816283	0.788214	0.468254	0.782339	0.404493	0.986689	0.547433	0.761298	0.598871	1.06811	0.877667	1.11893	0.673171	1.02221	0.562139
Rv1519	0.898599	0.703566	2.2061	0.608714	1.59948	0.828208	1.24557	0.792763	1.90216	0.599823	1.79763	0.522804	1.9281	0.816016	1.36325	0.638528	0.662487	0.751241	1.48851	0.670777	3.6158	0.412167	1.49287	0.582699	1.64582	0.494743	1.59962	0.529177	1.7292	0.876903	2.70274	1.08383	2.13107	0.751035
Rv1710	0.770885	0.72706	0.561688	0.674748	1.11525	0.717144	0.726774	0.697203	0.551083	0.594269	0.965007	0.635357	0.878808	0.542203	0.901861	0.665524	0.948188	0.626632	0.738856	0.48096	1.25527	0.758952	0.958192	0.57293	0.926785	0.597055	1.19903	0.812991	0.961337	0.594542	0.804202	0.823817	0.715	0.702533
Rv2074	0.783804	0.81216	0.683422	0.711368	0.612681	0.663236	0.626685	0.574302	0.57177	0.666864	0.758286	0.779179	0.805255	0.871194	0.578629	0.687152	0.614368	0.696717	0.574047	0.531854	0.629866	0.689297	0.962298	0.78498	0.711848	0.647671	1.18174	0.630846		0.531895		0.548181	0.624295	0.381036
Rv3083	0.71782	0.628014	0.513219	0.349175	0.465699	0.366463	0.488861	0.343433	0.434286	0.365335	0.57666	0.653679	0.566756	0.457894	0.431188	0.42171	0.483075	0.528109	0.501213	0.46983	0.384318	0.509987	0.896784	0.650977	0.610231	0.660885	0.483094	0.767559	1.22919	0.560983	1.2937	0.719646	1.16889	0.723003
Rv3094c	0.933218	0.525911	0.899677	0.585359	0.707703	0.693066	0.735157	0.58804	0.734979	0.563511	1.12524	0.636088	1.53788	0.812386	1.42726	0.868844	0.93275	0.699884	1.23391	0.632045	1.09513	0.72367	0.956491	0.654037	1.11628	0.82164	1.09626	0.721916	1.28795	0.61776	1.07285	0.663609	0.813487	0.56555
Rv3363c	0.55307	0.532638	0.667516	0.704219	0.721113	0.634974	0.708691	0.747381	0.657732	0.553311	0.762071	0.72263	0.803045	0.660237	0.706122	0.763197	0.550104	0.547905	0.639539	0.554972	0.963444	0.769952	0.560188	0.497191	0.602867	0.492453	0.693577	0.571152	0.745865	0.67471	0.724847	0.774924	0.681759	0.717486
Rv3402c	0.690329	0.368647	1.60021	0.353039	2.54781	0.671717	1.85067	0.480541	1.31754	0.35126	1.93661	0.384473	2.05756	0.774982	1.75963	0.624715	0.66764	0.667731	1.16054	0.500347	1.35128	0.445324	1.48571	0.303559	1.32246	0.374072	1.81503	0.418024	2.70205	0.482976	4.18474	1.56084	2.16552	0.529249
Rv3431c	0.805013	0.612183	0.68026	0.695368	0.780124	0.583011	0.828726	0.723501	0.791313	0.687023	0.807407	0.629705	0.809958	0.501718	0.808528	0.662048	0.716851	0.745854	0.741939	0.478703	0.681478	0.620606	0.846522	0.723417	0.821366	0.688396	0.688225	0.609937	0.901042	0.645609	0.945459	0.777697	0.821811	0.651175
Rv3494c	0.832118	0.717809	0.645568	0.600406	0.676821	0.625954	0.795224	0.64525	0.664694	0.649226	0.873862	0.83533	0.810727	0.847016	0.840318	0.829572	0.727372	0.670386	0.810372	0.56614	0.715166	0.648144	0.888858	0.746728	0.769884	0.517276	0.681817	0.570707	0.958435	0.689569	1.02442	0.808926	0.955601	0.692487
Rv3671c	0.661541	0.54466	0.500487	0.604733	0.862999	0.740709	0.851807	0.824766	0.819759	0.673103	0.733802	0.703459	0.80749	0.578253	0.820707	0.914799	0.965188	0.757732	0.721729	0.605223	0.909339	0.772616	0.637262	0.608478	0.723757	0.573729	0.897997	0.791276	0.743609	0.606917	0.721364	0.87641	0.644129	0.659177
