# Supplementary material for: Functional Genetic Diversity among Mycobacterium tuberculosis Complex Clinical Isolates: Delineation of Conserved Core and Lineage-Specific Transcriptomes during Intracellular Survival
Source: PLoS Pathog. 2010 Jul 8;6(7):e1000988. doi: 10.1371/journal.ppat.1000988 (PMC2900310; doi:10.1371/journal.ppat.1000988)
Supplement: Table S8 — Universally repressed genes in activated macrophages only. See legend for Suppl. Table S4 for details of analysis parameters. Shown are the 152 genes repressed in panel of MTC clinical isolates in activated macrophages only (Figure 4b, blue). (0.12 MB XLS) [file ppat.1000988.s018.xls]

## Sheet: Table S8
Table S8
Universal Down in Activated Macrophages
Shown are the 152 genes universally repressed in activated macrophages only - Figure 4b, blue.
See Table S3 legend for full details.
Strain ID	CDC1551	CDC1551	9679/00	9679/00	2336/02	2336/02	4130/02	4130/02	9532/03	9532/03	2169/99	2169/99	2191/99	2191/99	2333/99	2333/99	12594/02	12594/02	1500/03	1500/03	1934/03	1934/03	1797/03	1797/03	947/01	947/01	4850/03	4850/03	10514/01	10514/01	10517/01	10517/01	5468/02	5468/02
Genotype	CDC1551	CDC1551	H37Rv	H37Rv	Haarlem	Haarlem	Haarlem	Haarlem	Haarlem	Haarlem	Uganda	Uganda	Uganda	Uganda	Uganda	Uganda	Beijing	Beijing	Beijing	Beijing	Beijing	Beijing	EAI	EAI	EAI	EAI	EAI	EAI	Afri 2	Afri 2	Afri 2	Afri 2	Afri 2	Afri 2
Macrophages	active	resting	active	resting	active	resting	active	resting	active	resting	active	resting	active	resting	active	resting	active	resting	active	resting	active	resting	active	resting	active	resting	active	resting	active	resting	active	resting	active	resting
cmaa2	0.566508	0.756279	0.488228	0.632446	0.597122	0.577875	0.550485	0.605899	0.476902	0.639915	0.634935	0.596393	0.555619	0.595358	0.533126	0.553263	0.575319	0.684576	0.495097	0.570867	0.530716	0.637733	0.648554	0.679823	0.671289	0.563049	0.5394	0.508332	0.949067	1.30132	0.866678	1.22358	0.826895	0.958295
def	0.428766	0.569563	0.391412	0.68613	0.679162	1.00473	0.639697	0.896181	0.693405	0.7139	0.612139	0.672997	0.598393	0.785021	0.657037	0.919612	0.732289	0.821816	0.970061	0.643408	1.27938	0.852008	0.396797	0.572967	0.654984	0.634931	0.798276	0.857734	0.574143	0.551649	0.46593	0.747668	0.486469	0.696268
ding	0.536739	0.57103	0.508727	0.704283	0.615055	0.700841	0.558615	0.679331	0.618854	0.636086	0.578322	0.712974	0.604133	0.829391	0.47763	0.727129	0.468543	0.628723	0.536353	0.61271	0.77266	0.706868	0.512615	0.594909	0.694705	0.638299	0.597809	0.607717	0.654175	0.748472	0.682858	0.748985	0.597823	0.781738
fabg4	0.969514	0.88794	0.738342	0.588087	0.707194	0.690714	0.597704	0.751408	0.724475	0.625084	0.638183	0.812552	0.544499	0.817562	0.652058	0.908161	0.950576	0.868339	0.616373	0.74612	0.666023	0.654291	0.596726	0.717726	0.529303	0.588905	0.503888	0.742051	0.697969	0.848065	0.645731	1.09566	0.750845	0.900708
fada3	0.748726	0.865554	0.717335	0.781295	0.8163	0.747461	0.752506	0.926281	0.620641	0.732221	0.712279	0.837287	0.638456	0.637614	0.775849	0.868967	0.602446	0.887392	0.56574	0.784298	0.810798	0.794134	0.474529	1.00274	0.674397	0.855231	0.707086	1.3036	0.608799	0.797196	0.546836	0.870668	0.613791	0.76748
fadd12	0.599769	0.654951	0.462665	0.7371	0.693679	0.693898	0.634544	0.841438	0.656407	0.665849	0.611356	0.648441	0.685918	0.616295	0.626475	0.821617	0.664136	0.66808	0.571747	0.605078	0.67124	0.686305	0.648392	0.676017	0.602286	0.528113	0.572034	0.761741	0.684011	0.678083	0.620199	0.792072	0.677677	0.705252
fadd16	0.570719	0.66237	0.452078	0.523236	0.536464	0.530557	0.458083	0.42749	0.393444	0.433227	0.588878	1.06665	0.410695	0.534779	0.409505	0.538414	0.387964	0.817501	0.333287	0.869011	0.478913	0.555003	0.517776	0.491102	0.451366	0.558606	0.552276	0.489978	0.664166	0.806574	0.636049	0.71994	0.580973	1.10735
fadd30	0.52824	0.618043	0.494066	0.603191	0.538887	0.615644	0.509356	0.61162	0.482343	0.596709	0.732286	0.682035	0.442296	0.694097	0.559827	0.948335	0.650504	0.552477	0.462795	0.464391	0.509808	0.519424	0.413618	0.512977	0.432261	0.467842	0.480309	0.476584	0.619048	0.905246	0.50236	1.10478	0.464702	0.87717
fadd5	0.531871	0.508066	0.410269	0.449876	0.398485	0.354252	0.383874	0.412182	0.345202	0.378328	0.669513	0.849882	0.537304	0.435132	0.469062	0.415781	0.71589	0.592626	0.569979	0.447482	0.509093	0.478043	0.566747	0.449059	0.542951	0.428062	0.367456	0.276402	0.912752	1.13733	0.896428	1.18973	0.810998	1.04026
fade4	0.712232	0.748444	0.612151	0.749954	0.624278	0.642905	0.630491	0.851183	0.603476	0.718415	0.651597	0.683581	0.572022	0.73171	0.558825	0.835704	0.72106	0.927111	0.750529	0.678739	0.473302	0.648863	0.911485	0.762465	0.612899	0.784558	0.701867	0.625061	0.845881	0.975926	0.71117	0.969043	0.706451	0.944323
fbpb	0.684433	0.732637	0.461246	0.642588	0.65655	0.830813	0.581081	0.819326	0.659448	0.87034	0.679154	0.780577	0.600976	0.859969	0.611172	0.843439	0.924084	0.970536	0.696666	0.785759	0.614991	0.804806	0.709295	0.777065	0.646768	0.621432	0.576989	0.821397	0.813221	1.12231	0.562794	1.32394	0.715987	1.05322
fbpc2	0.646821	1.04268	0.588113	0.842222	0.467419	0.585872	0.429039	0.615436	0.510448	0.681285	0.60139	0.964713	0.596119	0.760963	0.540239	0.861085	0.684649	0.638867	0.592134	0.575781	0.47494	0.605807	0.718109	0.775546	0.521786	0.616624	0.503459	0.690795	0.703507	0.723402	0.570349	0.958559	0.654424	0.799613
fixa	0.624802	0.640841	0.596315	0.645499	0.731587	0.71199	0.536665	0.791013	0.618328	0.715991	0.590183	0.586829	0.589533	0.72924	0.594055	0.80451	0.864987	0.804705	0.529901	0.713202	0.568144	0.690958	0.5146	0.585988	0.553274	0.575984	0.497318	0.705325	0.704988	0.775069	0.504621	0.86548	0.579511	0.754439
ftse	0.624646	0.725276	0.435456	0.658003	0.785815	0.69026	0.594565	0.669669	0.543953	0.849974	0.688468	0.588348	0.577924	0.825763	0.623741	0.864722	0.917659	0.884494	0.597948	0.824911	0.680897	0.766086	0.544869	0.512139	0.60407	0.555805	0.741685	0.642562	0.776959	0.829207	0.484636	0.768096	0.588057	0.796114
glna1	0.571649	0.772604	0.40338	0.584154	0.612055	0.634373	0.494303	0.686768	0.427232	0.603656	0.659235	0.588386	0.539423	0.595815	0.605018	0.729839	0.727935	0.769248	0.551763	0.68379	0.445834	0.591698	0.585323	0.669085	0.560554	0.515893	0.551849	0.569706	1.07919	1.284	0.680681	1.19831	0.678284	1.05038
glys	0.511418	0.667749	0.506898	0.663492	0.622544	0.699522	0.551645	0.702579	0.465174	0.664675	0.514138	0.521669	0.457908	0.74829	0.520065	0.786871	0.718206	0.761045	0.511536	0.76279	0.620313	0.727336	0.384227	0.604464	0.460318	0.572842	0.54044	0.545472	0.593961	0.926149	0.440695	0.937624	0.460146	0.850977
hpx	0.801573	0.877773	0.95048	0.884576	0.485865	0.537914	0.533675	0.57903	0.541886	0.619052	0.8936	1.02843	0.629579	0.720967	0.560963	0.735461	0.557867	0.668268	0.534392	0.642634	0.46214	0.522632	0.790096	0.955434	0.680619	0.658916	0.571294	0.720915	0.801771	0.72411	0.660446	0.70972	0.7279	0.84032
hupb	0.591432	0.837512	0.408557	0.756522	0.395008	0.552135	0.323761	0.582044	0.351523	0.639346	0.548194	0.648666	0.393605	0.666093	0.339389	0.453417	0.59883	0.722409	0.471999	0.732792	0.387446	0.526641	0.531057	0.544386	0.439506	0.650569	0.35731	0.451987	0.63245	1.2405	0.441328	0.898936	0.480931	0.815874
ilvx	0.797586	0.912703	0.570482	0.755282	0.636097	0.665749	0.563922	0.636323	0.597928	0.750094	0.676648	0.719207	0.594811	0.847817	0.606806	0.693635	0.642903	0.739309	0.659054	0.630103	0.558502	0.702764	0.997709	0.721453	0.693015	0.567587	0.671372	0.534182	0.767262	0.936052	0.60472	0.959288	0.713451	0.888853
kgtp	0.481924	0.834477	0.409057	0.654046	0.754769	0.786938	0.676838	0.836565	0.722065	0.718738	0.629187	0.849635	0.570216	0.93931	0.659996	1.45431	0.724718	1.02627	0.596827	1.00274	0.906115	0.955267	0.513296	0.741628	0.383623	0.534713	0.767476	0.847487	0.615193	0.807561	0.490493	0.975269	0.616033	0.9097
lipu	0.700641	0.835218	0.654055	0.82823	0.481676	0.515698	0.548812	0.469513	0.581302	0.672469	0.822986	0.86748	0.700582	0.783339	0.491315	0.576191	0.54908	0.675746	0.627796	0.683634	0.428557	0.43431	0.937112	0.926666	0.678009	0.663961	0.568891	0.528554	0.774863	0.903849	0.706581	1.0678	0.834977	1.01483
lppl	0.543308	0.563626	0.587322	0.725939	0.677902	0.644388	0.64674	0.654932	0.670001	0.600906	0.765814	0.827756	0.69396	0.812277	0.572901	0.757146	0.678131	0.725884	0.615866	0.72216	0.858722	0.8074	0.530196	0.657215	0.695342	0.603957	0.78387	0.895085	0.707699	0.749279	0.597739	0.80399	0.661104	0.795406
lpqd	0.541607	0.74681	0.546404	0.624391	0.625567	0.567116	0.486835	0.557934	0.469086	0.509668	0.576684	0.696139	0.530576	0.564009	0.519754	0.564035	0.48473	0.6726	0.51929	0.788412	0.51806	0.547531	0.621574	0.73457	0.614356	0.563212	0.478764	0.471216	0.938976	0.983631	0.885242	0.989501	0.763301	0.898773
lpqg	0.614206	0.688351	0.525597	0.686711	0.708942	0.688384	0.66979	0.779985	0.501866	0.639319	0.676291	1.10559	0.598184	0.626998	0.461489	0.609075	0.71087	0.736093	0.570927	0.633325	0.634377	0.889715	0.545895	0.787499	0.57657	0.775435	0.684999	0.817378	0.01	0.537592		0.660965	0.608557	0.203382
lpql	0.607722	0.772066	0.315519	0.76017	0.591302	0.873467	0.604527	0.841294	0.558568	0.823349	0.573369	0.855163	0.668048	1.02255	0.54673	1.05702	0.777231	0.838257	0.575038	0.860158	0.784818	0.894012	0.564803	0.711778	0.915014	0.659826	0.885058	0.895309	0.631843	0.760426	0.555173	0.863135	0.634939	0.822572
lpqn	0.75817	0.979036	0.630955	0.741845	0.566455	0.772983	0.612571	0.843491	0.683964	0.855293	0.457359	0.728519	0.626518	1.06277	0.710932	0.944011	0.736359	0.814216	0.626297	0.795501	0.612675	0.664266	0.663812	0.856913	0.641238	0.768782	0.579313	0.707502	0.747949	1.12094	0.715657	1.33501	0.647532	0.975787
lpqx	0.596456	0.895895	0.729262	0.907427	0.607958	0.812199	0.666624	0.78971	0.662861	0.900326	0.772277	0.928938	0.658282	0.833715	0.644603	0.762703	0.633009	0.8014	0.69165	0.863193	0.59247	0.760852	0.968698	0.991392	0.700282	0.822972	0.744041	0.780318	0.681097	0.852417	0.820272	0.89383	0.706294	0.888006
lpra	0.630087	0.837043	0.593697	0.768247	0.610545	0.759783	0.688506	0.778991	0.63544	0.884292	0.661592	0.971776	0.603487	0.866853	0.566809	0.750405	0.75901	0.789195	0.598179	0.859157	0.538476	0.70149	0.617914	0.771731	0.600041	0.743537	0.576541	0.745713	0.814623	1.04275	0.691833	1.05536	0.72205	1.05527
lyss	0.621238	0.744847	0.483533	0.800756	0.763887	0.892612	0.727447	0.912965	0.654869	0.800399	0.695094	0.645036	0.595604	0.864333	0.644312	0.897548	0.880832	0.882447	0.694813	0.799173	0.761972	0.872503	0.608804	0.592791	0.658795	0.646539	0.663846	0.759621	0.741955	0.936518	0.551319	0.98306	0.631398	0.920975
mce1	0.737143	0.727889	0.371966	0.546024	0.368508	0.553607	0.369538	0.524028	0.429376	0.669365	0.499481	0.524192	0.420772	0.767844	0.432459	0.554639	0.599827	0.746297	0.513922	0.602277	0.483382	0.637466	0.684963	0.693698	0.520942	0.541887	0.517382	0.476635	0.899403	1.04592	0.676795	0.949496	0.644826	0.903794
moae	0.797802	0.782148	0.699374	0.778331	0.683213	0.761288	0.599589	0.843176	0.589632	0.841471	0.741874	0.771322	0.608055	0.768897	0.572925	0.697137	0.748362	0.868933	0.764967	0.788945	0.546929	0.737076	0.813314	0.718117	0.653357	0.752001	0.62919	0.601255	0.869058	0.959235	0.637583	1.05561	0.754244	0.888045
moeb	0.758747	0.780218	0.637432	0.794649	0.686389	0.716192	0.634158	0.796474	0.605081	0.895436	0.754826	0.775938	0.639568	0.896898	0.635728	0.743688	0.888608	0.877278	0.738483	0.808396	0.554333	0.694635	0.706719	0.812848	0.652476	0.693755	0.663997	0.699556	0.823233	1.03889	0.636239	0.930036	0.765891	0.809503
nuoa	0.626579	0.763033	0.582748	0.610583	0.568723	0.786069	0.558545	0.730613	0.627236	0.819675	0.618519	0.588519	0.630217	0.885799	0.635506	0.826299	0.743269	0.702707	0.720235	0.654246	0.734076	0.744372	0.610143	0.739462	0.601068	0.660746	0.711581	0.860204	0.644882	0.759708	0.581587	0.820257	0.577793	0.929107
nuob	0.607352	0.89398	0.630211	0.574035	0.572319	0.755067	0.578386	0.699543	0.640395	0.723501	0.712025	0.676845	0.663706	0.870029	0.663421	0.906529	0.799168	0.823467	0.876606	0.648009	0.703137	0.734869	0.803746	0.720117	0.730457	0.650585	0.710225	0.758028	0.785428	0.829995	0.636499	0.913013	0.74936	0.915368
nuoe	0.57952	0.760703	0.549501	0.659017	0.643287	0.72788	0.565972	0.65819	0.53291	0.686259	0.627865	0.627779	0.612285	0.784717	0.543164	0.775297	0.891293	0.858033	0.646375	0.528415	0.815632	0.83753	0.617001	0.649798	0.634376	0.789012	0.730847	0.730322	0.649916	0.601045	0.561106	0.667704	0.543747	0.686339
nuon	0.505524	0.454714	0.622903	0.846614	0.663013	0.717529	0.669479	0.857802	0.64495	0.556884	0.618826	0.625679	0.676612	0.595274	0.662309	0.86051	0.615565	0.681309	0.543575	0.642438	0.951039	0.719038	0.471854	0.565793	0.626613	0.640608	0.688561	0.854053	0.555717	0.587826	0.62135	0.634625	0.583682	0.580525
pirg	0.734275	0.892389	0.456732	0.671514	0.517151	0.559957	0.418042	0.574238	0.471366	0.617156	0.5442	0.780359	0.452724	0.526763	0.544625	0.650169	0.563796	0.619308	0.463383	0.584653	0.381175	0.583794	0.658441	0.845408	0.566368	0.682878	0.513435	0.595981	0.780246	0.768601	0.482995	0.938288	0.566632	0.83925
pks7	0.711114	0.94288	0.66453	0.722853	0.558846	0.644158	0.601762	0.761671	0.572471	0.685703	0.650224	0.705565	0.635383	0.655993	0.592573	0.608236	0.595075	0.719475	0.689045	0.679134	0.583855	0.564783	1.39805	0.97514	0.772668	0.781002	0.675643	1.34717	0.797115	0.771381	0.793597	0.807847	0.723294	0.771965
pks8	0.590631	0.671549	0.373699	0.646578	0.505605	0.485454	0.501381	0.636711	0.667064	0.524432	0.615592	0.787593	0.540207	0.440479	0.531272	0.218172	0.48449	0.587243	0.579612	0.612783	0.471819	0.543706	0.393628	1.997	1.05457	1.35144	0.360113	1.05315	0.732913	0.533255	0.591997	0.691948	0.542864	0.624656
plca	0.720829	0.647284	0.621102	0.597802	0.453113	0.500098	0.466659	0.461655	0.454285	0.541702	0.651287	0.728759	0.521081	0.614342	0.521283	0.621105	0.673913	0.640802	0.710491	0.469343	0.496641	0.548705	0.754576	0.768318		2.55735	0.599954	0.526867	0.824725	0.85585	0.538044	1.00376	0.720573	1.09069
pntb	0.685002	0.811507	0.421416	0.803706	0.733342	0.948557	0.622527	0.979717	0.685075	0.88936	0.489093	0.884388	0.460426	0.95846	0.673593	1.06178	0.891491	0.907598	0.517912	0.893044	0.62565	0.94749	0.509453	0.731284	0.512307	0.785579	0.603332	1.07024	0.733541	1.16606	0.403562	1.31697	0.446896	1.10815
pra	0.784247	0.800389	0.570917	0.72126	0.604319	0.786002	0.60629	0.925467	0.639813	0.870004	0.654607	0.738032	0.686231	0.845982	0.652473	0.897587	0.818004	0.918229	0.620117	0.809004	0.647829	0.752201	0.675287	0.831947	0.610512	0.731541	0.552034	0.801407	0.731498	0.79203	0.622593	1.11648	0.676075	0.847823
pura	0.844177	0.730265	0.651494	0.643814	0.677312	0.778685	0.689078	0.893504	0.661563	0.85083	0.610952	0.816991	0.569313	0.798091	0.633398	0.992394	0.749795	0.838559	0.688907	0.811869	0.776213	0.785486	0.680329	0.875923	0.609292	0.726754	0.828657	0.910425	0.568838	0.697501	0.567174	0.838792	0.597137	0.848979
purd	0.604346	0.668819	0.530034	0.800742	0.605404	0.677649	0.605246	0.686655	0.579059	0.688203	0.66675	0.716808	0.553553	0.702171	0.535556	0.788185	0.641025	0.724733	0.513566	0.68019	0.598654	0.714419	0.708165	0.612108	0.546474	0.577816	0.595954	0.651565	0.727042	0.759594	0.589652	0.791515	0.681508	0.778415
rimj	0.732353	0.788195	0.773054	0.694634	0.53063	0.790823	0.418585	0.866339	0.50168	0.749566	0.659839	0.778729	0.678694	0.778159	0.619647	0.896299	0.578502	0.817684	0.596974	0.809183	0.662574	0.779815	0.87745	0.856932	0.771634	0.805385	0.52236	0.691993	0.809133	0.852021	0.894244	0.942207	0.763022	0.86884
rpst	0.420777	0.735723	0.611298	0.758768	0.695097	0.786081	0.566715	0.833234	0.536359	0.739721	0.468712	0.708429	0.564442	0.671244	0.663864	0.793222	0.555555	0.912145	0.440091	0.889943	0.529165	0.925126	0.250942	0.575029	0.700727	0.680402	0.433031	0.783784	0.685573	0.912439	0.530324	0.791964	0.556265	0.866694
sdhc	0.817482	0.762187	0.695846	0.856245	0.669123	0.781408	0.6541	0.771938	0.738959	0.757484	0.588365	0.859408	0.580682	0.838924	0.604953	0.960104	0.666114	0.793543	0.630024	0.871588	0.574921	0.76006	0.731453	0.921339	0.606327	0.860646	0.811033	1.01075	0.682371	0.84108	0.607062	0.877415	0.644908	0.906158
sec	0.603191	0.585096	0.391835	0.688542	0.578422	0.688844	0.458238	0.820246	0.535142	0.763511	0.457598	0.574407	0.457034	0.80796	0.545157	0.78146	0.387108	0.734531	0.445362	0.761102	0.657796	0.713755	0.387945	0.739253	0.501133	0.643411	0.49736	0.853333	0.529506	1.217	0.468719	0.920465	0.463363	0.879594
secy	0.538471	0.799721	0.477992	0.686454	0.79553	0.826599	0.614895	0.805208	0.6359	0.712557	0.610393	0.664383	0.604648	0.658877	0.772058	0.88078	0.735702	0.826883	0.506918	0.721263	0.578837	0.900559	0.61084	0.566526	0.664534	0.470802	0.704182	0.653823	0.879859	0.828526	0.593158	1.06444	0.55154	0.799834
suga	0.633874	0.821483	0.579336	0.697906	0.770058	0.627729	0.532648	0.675197	0.580057	0.614406	0.664844	0.759109	0.657698	0.645404	0.709043	0.801092	0.716654	0.722529	0.534863	0.616487	0.751137	0.859148	0.416059	0.672359	0.631208	0.516155	0.765663	0.707146	0.739294	0.688851	0.665671	0.804783	0.646628	0.721142
tpx	0.944745	0.883273	0.523255	0.541237	0.781277	0.719346	0.648729	0.667511	0.684156	0.703129	0.612479	0.724544	0.515902	0.732197	0.648209	0.71745	0.784521	0.822795	0.535956	0.713597	0.623959	0.834509	0.727742	0.743382	0.552167	0.739098	0.801381	0.823797	0.723033	0.784991	0.372681	1.03519	0.534835	0.816845
whib2	0.626377	0.749494	0.773073	0.881558	0.557169	0.668012	0.478542	0.759082	0.552211	0.741536	0.658245	0.735453	0.587323	0.732048	0.549829	0.769338	0.667424	0.809454	0.585398	0.74395	0.562576	0.721399	0.654335	0.773778	0.677623	0.617205	0.603949	0.801993	0.851882	0.867007	0.6527	1.05522	0.73725	0.945915
MT1190	0.729809	0.595718	0.494331	0.712475	0.62274	0.495894	0.616437	0.517489	0.580755	0.474582	0.762613	0.89769	0.656646	0.535232	0.583382	0.650258	0.490285	0.552879	0.504456	0.58632	0.596256	0.62608	0.626991	0.888513	0.685912	0.665442	0.762989	0.850166	0.789897	0.716258	0.854377	0.801376	0.713501	0.74628
MT1547	0.538377	0.81312	0.785936	0.80929	0.608296	0.861642	0.712633	0.95306	0.71808	0.768116	0.529639	0.917526	0.574363	1.03893	0.567523	0.895495	0.507786	0.968137	0.48437	0.977042	0.618044	0.677005	0.485803	0.807976	0.617088	0.822838	0.667937	0.940076	0.541875	0.784447	0.556863	0.811906	0.528928	0.796944
MT2326	0.525765	0.602333	0.520892	0.62174	0.516569	0.376445	0.420029	0.411032	0.427096	0.362112	0.416117	1.26396	0.372226	0.700331	0.348024	0.506264	0.219315	0.684028	0.403695	0.606163	0.504213	0.511703	0.536779	1.17336	0.579383	0.749695	0.495912	0.807591	0.610537	1.07232	0.620067	0.833472	0.609677	0.954028
MT2369	0.757757	0.734811	0.647725	0.936053	0.637704	0.79937	0.525791	0.800484	0.541963	0.803857	0.614546	0.756477	1.14099	0.964262	0.475922	0.779901	0.775454	0.919993	0.780145	0.873338	0.58156	0.567481	0.667731	0.740678	0.324314	0.668948	0.642845	0.887034	0.888471	0.858483	0.743628	0.749449	0.473854	0.750157
MT2421	0.749048	0.683489	0.378359	0.453537	0.611544	0.635508	0.49912	0.632472	0.477914	0.666183	0.713315	0.649748	0.604816	0.692174	0.621075	0.63454	0.568831	0.696269	0.66984	0.608288	0.434591	0.873073	0.684439	0.577405	0.624954	0.907091	0.475676	0.292365	0.927325	1.2758	0.762512	0.811351	0.644821	0.61938
MT2554.1	0.874754	0.829869	0.822319	0.858141	0.464501	0.525281	0.443033	0.492425	0.51149	0.573938	0.788724	1.22777	0.560173	0.829856	0.520266	0.589584	0.546751	0.744162	0.545266	0.659649	0.38797	0.424258	0.887113	0.999992	0.687908	0.776782	0.540722	0.665229	0.810845	1.04556	0.590512	0.911304	0.82249	0.921178
MT3292	0.625613	0.608302	0.362407	0.591424	0.615434	0.661734	0.623667	0.564832	0.565125	0.711219	0.620814	0.453016	0.568711	0.9771	0.549467	0.622495	0.661119	0.597133	0.568514	0.588094	0.664136	0.633342	0.579064	0.578475	0.634453	0.525793	0.620318	0.542269	0.806392	1.60781	0.664024	1.04987	0.714614	1.06859
MT3304	0.569164	0.61679	0.628039	0.677686	0.980136	0.757084	0.75841	0.895705	0.735289	0.747453	0.58849	0.721163	0.54755	0.644916	0.683704	0.884374	0.815449	0.817563	0.590814	0.88747	0.934015	0.866806	0.550288	0.675937	0.511904	0.687549	0.771563	1.0393	0.559673	0.678095	0.449851	0.8012	0.448542	0.682115
Rv0021c	0.497241	0.675594	0.497539	0.742511	0.633841	0.729781	0.58661	0.65267	0.520862	0.643362	0.619555	0.707224	0.554168	0.723283	0.56161	0.743865	0.590467	0.744749	0.609034	0.653752	0.800686	0.797141	0.463494	0.50034	0.630179	0.624108	0.614409	0.859529	0.528055	0.8003	0.524006	0.782966	0.571018	0.719887
Rv0025	0.565476	0.644201	0.727315	0.919032	0.610575	0.591529	0.487845	0.764863	0.569249	0.621884	0.639827	0.99318	0.558862	0.703994	0.602805	1.08711	0.485283	0.656352	0.42634	0.647668	0.47079	0.567055	0.56142	0.80407	0.546581	0.813795	0.627612	0.959637	0.669001	0.833709	0.656282	0.826708	0.460585	0.827659
Rv0034	0.445872	0.536321	0.319544	0.451727	0.363082	0.744274	0.378411	0.630476	0.33869	0.610791	0.539093	0.531313	0.538488	0.475531	0.607719	0.868866	0.487476	0.800465	0.472414	0.439055	0.498078	0.412184	0.465696	0.427876	0.467991	0.286917	0.362208	0.417358	0.617961	0.544155	0.443062	0.936443	0.612704	0.910274
Rv0039c	0.650479	0.874573	0.885544	0.849178	0.689014	0.786243	0.641137	0.861999	0.722543	0.867556	0.549242	1.23097	0.694425	0.955841	0.612354	0.781228	0.673365	0.756484	0.616433	0.73697	0.717873	0.848478	0.455866	0.850292	0.653924	0.908571	0.595136	1.03111	0.612212	0.916343	0.682877	0.814325	0.584559	0.805386
Rv0040c	0.591166	0.880766	0.570014	0.86678	0.439815	0.699425	0.452142	0.62637	0.535275	0.721197	0.567511	0.825681	0.514199	0.812145	0.524401	0.672673	0.617466	0.715666	0.56907	0.621333	0.485986	0.600967	0.664353	0.806097	0.539826	0.633024	0.509537	0.598456	0.606505	0.87984	0.476999	1.17162	0.634611	1.05496
Rv0097	0.494532	0.539725	0.479109	0.708275	0.614557	0.709393	0.601168	0.675477	0.582985	0.616687	0.544591	0.918812	0.53551	0.711263	0.645879	0.638551	0.316984	0.689533	0.419935	0.560235	0.72236	0.640444	0.407591	0.824131	0.586263	0.770435	0.641182	0.696367	0.568187	0.664863	0.84753	0.855985	0.686803	0.778635
Rv0111	0.301052	0.768372	0.466712	0.874687	0.415502	0.584704	0.294568	0.603218	0.405197	0.657821	0.510943	0.806957	0.408827	0.571078	0.426338	1.03848	0.822327	0.576378	0.416214	0.447832	0.587552	0.571678	0.866989	0.571849	0.382435	0.412743	0.467452	0.62478	0.595884	0.876022	0.411674	1.47238	0.513623	0.75479
Rv0159c	0.752462	0.887806	0.74516	1.4902	0.436357	0.817664	0.341036	0.789501	0.45929	0.773912	0.43216	1.75009	0.359916	0.792463	0.450521	1.06012	0.426475	0.906702	0.500476	0.777257	0.349989	0.658288	0.588224	0.930698	0.393843	0.866094	0.507921	0.674333	0.453269	1.04495	0.341123	1.29365	0.445866	1.31793
Rv0168	2.22361	2.12023	0.446222	0.851146	0.41464	0.487454	0.471254	0.496106	0.484086	0.522551	0.562376	0.499932	0.586534	2.01401	0.505382	1.76605	0.851016	2.4254	0.777071	0.468677	0.587763	0.520719	0.547524	0.461876	0.585965	0.403369	0.511255	0.466527	0.751598	1.61256	0.69069	3.39635	0.781181	0.764104
Rv0171	0.651294	0.735647	0.423095	0.629035	0.426843	0.633401	0.466852	0.617696	0.464415	0.67495	0.51802	0.569595	0.51062	0.786976	0.439814	0.629951	0.626056	0.73848	0.500697	0.574688	0.579335	0.75108	0.659765	0.640273	0.518704	0.635257	0.458553	0.470145	0.641065	0.87786	0.680358	0.847191	0.633471	0.864806
Rv0183	0.574315	0.810855	0.669163	0.832871	0.564481	0.737895	0.538902	0.853312	0.602326	0.690932	0.651083	0.965434	0.728136	0.92543	0.587109	0.83746	0.586087	0.805617	0.569929	0.836383	0.65837	0.746415	0.601394	0.82975	0.651339	0.800659	0.787263	1.18279	0.686896	0.838505	0.780171	0.953974	0.704379	0.967858
Rv0218	0.998106	0.806244	0.691041	0.862044	0.372658	0.995959	0.692875	0.730151	0.616201	0.767946	0.695449	1.05783	0.548427	0.762169	0.430243	1.2152	0.622653	0.789291	0.589577	0.787714	0.529179	0.593148	0.550529	1.08512	0.6407	0.918687	0.66989	0.807948	0.970413	1.06174	0.659975	1.09219	0.7226	0.863851
Rv0356c	0.621423	0.69416	0.440819	0.658107	0.597191	0.744722	0.500108	0.790547	0.618031	0.791838	0.522614	0.682161	0.451415	0.795478	0.569177	0.781035	0.511235	0.759767	0.507406	0.58697	0.739143	0.649784	0.539719	0.598465	0.436835	0.501046	0.885825	0.748628	0.585831	0.659553	0.39852	0.890342	0.456939	0.74715
Rv0431	0.793515	0.850344	0.551512	0.78497	0.700529	0.885597	0.593563	0.855706	0.541907	0.750285	0.55151	0.824272	0.62083	0.772064	0.664868	0.844116	0.658489	0.774891	0.579438	0.790294	0.592911	0.8206	0.815028	0.960793	0.651574	0.986729	0.695274	0.989842	0.764907	0.933299	0.774086	1.42475	0.677315	0.979479
Rv0460	0.764463	0.794881	0.556584	0.702128	0.501916	0.594273	0.526672	0.657044	0.537246	0.64734	0.555651	0.84537	0.537071	0.795478	0.505428	0.76794	0.643795	0.680434	0.484581	0.682968	0.498627	0.614097	0.689092	0.729197	0.543214	0.623534	0.805079	0.809512	0.619235	0.692531	0.599502	0.948637	0.552285	0.916775
Rv0461	0.587335	0.806713	0.590554	0.700844	0.592165	0.696433	0.629916	0.742072	0.503866	0.731565	0.644237	0.738892	0.59153	0.657324	0.568968	0.759612	0.670154	0.728148	0.592441	0.672068	0.567638	0.605116	0.850589	0.681088	0.647	0.610659	0.788537	0.716497	0.742862	0.741943	0.659107	0.809259	0.678505	0.827263
Rv0636	0.681111	1.00326	0.55211	0.803641	0.75516	0.976641	0.64316	0.892278	0.635083	0.815353	0.733367	0.689295	0.679864	0.805919	0.775673	0.958374	0.942451	1.02685	0.634794	0.898895	0.644758	0.891872	0.663358	0.836626	0.693898	0.765211	0.747674	0.921044	0.832824	0.944628	0.583028	1.11147	0.615618	0.922145
Rv0655	0.799754	0.688169	0.70343	0.689187	0.515808	0.549364	0.564853	0.596131	0.535705	0.607864	0.80289	0.582186	0.690209	0.865395	0.626112	0.570563	0.629933	0.604269	0.636015	0.541521	0.512435	0.471226	0.645608	0.632559	0.619176	0.497543	0.512196	0.417053	0.98395	1.38895	0.783998	0.888727	0.810109	0.9752
Rv0713	0.585688	0.748462	0.59123	0.791034	0.62824	0.791266	0.564708	0.919276	0.58427	0.799924	0.588164	0.740517	0.588144	0.712477	0.642875	0.847981	0.599257	1.00727	0.590362	0.862846	0.651245	0.740787	0.558103	0.804938	0.713755	0.755631	0.520196	0.676631	0.707955	0.977897	0.620639	0.813473	0.717104	0.901125
Rv0845	0.63549	0.818411	0.651073	0.783558	0.754024	0.911865	0.577338	0.808329	0.515488	0.772764	0.653257	0.801454	0.60456	0.667075	0.607175	0.809243	0.680905	0.783365	0.489626	0.72322	0.907106	0.75812	0.547058	0.643056	0.554133	0.647978	0.66987	0.776314	0.705416	0.860237	0.530185	0.892608	0.553606	0.766001
Rv0854	0.569886	0.65323	0.484528	0.630959	0.560696	0.60828	0.487466	0.520411	0.435072	0.635048	0.714978	0.507063	0.565008	0.779569	0.465489	0.644376	0.634378	0.778865	0.63401	0.874489	0.557039	0.67519	0.719241	0.744127	0.576671	0.722987	0.537523	0.504804	0.895007	1.19016	0.635185	1.04281	0.720099	0.870232
Rv0925c	0.49344	0.827436	0.536632	0.740068	0.510897	0.58117	0.526691	0.683726	0.53561	0.697672	0.628823	0.924421	0.585638	0.739064	0.524471	0.870435	0.669993	0.747728	0.654764	0.667938	0.497765	0.574033	0.618976	0.754672	0.510636	0.553819	0.549633	0.684329	0.750374	0.823794	0.587962	1.33001	0.672065	0.978288
Rv0996	0.755712	0.936296	0.715036	0.69512	0.459355	0.494611	0.382304	0.514383	0.400796	0.514419	0.585805	0.799238	0.446688	0.607338	0.464151	0.604934	0.491886	0.646287	0.497902	0.762262	0.379253	0.545637	0.816348	0.946639	0.555768	0.664729	0.587371	0.758443	0.660507	0.609555	0.485518	0.91831	0.577896	0.647091
Rv1004c	0.752826	0.522572	1.31773	1.20045	0.407992	0.504993	0.411133	0.531551	0.454464	0.438632	1.08201	0.857961	0.512968	0.546351	0.532341	0.515502	0.417843	0.418049	0.421769	0.514025	0.282424	0.341326	0.759955	0.927392	0.72375	0.657569	0.482515	0.516719	0.585303	0.789464	0.714186	0.693816	0.598561	0.622737
Rv1032c	0.619601	0.735168	0.556584	0.871267	0.805123	0.94224	0.686044	0.774245	0.578126	0.978189	0.689098	0.574226	0.734554	0.755737	0.771334	0.790814	0.804782	0.881836	0.640901	0.572131	1.22957	0.920632	0.749566	0.666951	0.550191	0.687361	0.638181	0.700921	0.712445	0.662972	0.435604	0.683139	0.493111	0.570355
Rv1036c	1.72482	1.4631	0.485321	1.80385	0.462779	1.25829	0.501076	1.23735	0.661091	1.32452	0.425459	1.19621	0.431017	1.15232	0.604833	1.22869	0.540606	1.27297	0.777511	1.37386	1.13191	1.44394	0.742782	2.26658	0.638611	1.6628	0.606932	1.50726	0.477687	2.26321	0.503351	1.43125	0.656359	1.74216
Rv1037c	0.899884	0.794578	0.796361	0.757543	0.67076	0.742383	0.594846	0.762088	0.465122	0.656267	0.630115	0.84655	0.604108	0.861264	0.51932	0.613145	0.688105	0.801596	0.648282	0.846194	0.450748	0.726096	0.70475	0.850155	0.553814	0.764699	0.445873	0.657673	0.799769	1.29258	0.657012	1.0905	0.642489	1.02008
Rv1075c	0.806032	0.879997	0.747507	0.860933	0.539706	0.544915	0.530157	0.580626	0.592749	0.725157	0.678562	0.947079	0.630069	0.789163	0.595394	0.720768	0.564507	0.661064	0.652343	0.614199	0.409208	0.441238	0.90894	1.13862	0.629162	0.863325	0.871336	0.834377	0.66118	0.802499	0.653996	0.942627	0.737758	0.943374
Rv1197	0.7636	0.756168	0.51229	0.687918	0.482503	0.591765	0.459733	0.505951	0.382175	0.643795	0.629371	0.634014	0.515223	0.880927	0.505834	0.621298	0.638499	0.653544	0.744504	0.493948	0.345085	0.554763	0.742773	0.798682	0.671719	0.708343	0.469579	0.43661	0.829123	1.3308	0.633538	1.12728	0.592107	0.931196
Rv1362c	0.835029	0.93023	0.583958	0.811534	0.564479	0.691497	0.630076	0.759123	0.546832	0.764298	0.613846	0.821493	0.523545	0.718905	0.58712	0.63549	0.604819	0.747207	0.460357	0.722554	0.432161	0.633012	0.74144	0.892643	0.561266	0.689692	0.556662	0.606855	0.908813	1.08102	0.652526	0.952192	0.647996	0.924007
Rv1363c	0.700703	0.82714	0.511847	0.959106	0.598239	0.588392	0.629979	0.54018	0.582005	0.90718	0.850647	0.64705	0.62372	0.988365	0.570927	0.557581	0.742569	0.714279	0.693274	0.639724	0.493218	0.582744	0.571538	0.898193	0.665637	0.617993	0.481293	0.428986	0.87086	1.47982	0.685151	1.33434	0.704214	0.725886
Rv1441c	0.717455	0.605978	0.965284	0.767808	0.465505	0.569646	0.506791	0.637138	0.586062	0.5827	0.754026	0.895349	0.596583	0.650701	0.607632	0.634569	0.576055	0.664959	0.610912	0.664024	0.443838	0.524941	0.695302	0.744265	0.5945	0.751487	0.463722	0.636878	0.668316	0.964298	0.720816	0.948067	0.672813	0.795236
Rv1453	0.57047	0.708126	0.562784	0.847524	0.545693	0.491975	0.586711	0.679064	0.774978	0.699687	0.958728	1.15915	0.655373	0.694102	0.589675	0.650337	0.415677	0.465516	0.555696	0.518381	0.367234	0.399049	0.731418	0.75358	0.394321	0.635347	0.453594	0.617557	0.493995	0.669277	0.844697	0.686591	0.682819	0.708523
Rv1500	0.495206	0.727108	0.532588	0.991284	0.47821	0.597979	0.340998	0.602187	0.369915	0.588823	0.536491	0.830176	0.323446	0.605997	0.608096	0.647895	0.478408	0.681338	0.437324	0.754092	0.303842	0.489114	0.588689	0.816352	0.397062	0.844922	0.477027	0.616628	0.52069	1.07611	0.351036	0.794165	0.351723	0.889818
Rv1506c	0.577658	0.689778	0.568324	1.04774	0.804302	0.914628	0.778583	1.19525	0.723738	0.903172	0.524817	0.737093	0.813433	0.583925	0.815862	0.819643	0.612072	0.79353	0.673647	0.884229	1.02829	0.905975	0.402617	0.612483	0.413353	0.519217	0.630363	0.635399	0.567109	0.69838	0.482284	0.674488	0.393089	0.566115
Rv1515c	0.728826	0.780352	0.503092	0.710894	0.713556	0.839159	0.554734	0.747222	0.663529	0.828077	0.664704	0.724702	0.64154	0.950774	0.631768	0.816891	0.77004	0.812445	0.680755	0.649647	0.576373	0.728673	0.838908	0.684524	0.728543	0.636819	0.705322	0.708939	0.691608	0.705316	0.55	0.793931	0.827346	0.728951
Rv1523	0.760427	0.979254	0.632774	0.733997	0.597082	0.60817	0.568493	0.668326	0.500474	0.726573	0.700771	0.929223	0.571515	0.621777	0.554901	0.795656	0.58074	0.774081	0.495712	0.642572	0.448057	0.64532	0.506663	0.766028	0.57874	0.707709	0.649133	0.727564	0.749331	0.869603	0.581145	0.960717	0.656884	1.04859
Rv1590	0.502151	0.742153	1.00755	0.801853	0.830478	0.776513	0.630077	0.92157	0.712732	0.709811	0.599986	0.702245	0.680143	0.670498	0.918508	0.843381	0.81978	0.806526	0.558665	0.708371	0.713028	0.776584	0.549495	0.776045	0.691276	0.687875	0.656103	0.883573	0.671116	0.615507	0.528493	0.732503	0.572606	0.682325
Rv1626	0.715709	0.819365	0.585205	0.721012	0.805313	0.722298	0.651416	0.731142	0.584178	0.737044	0.743712	0.724496	0.645995	0.750598	0.666027	0.693438	0.707036	0.789572	0.60827	0.748639	0.58886	0.709582	0.642796	0.827973	0.710634	0.710387	0.614707	0.792849	0.72978	0.817232	0.579239	0.876772	0.600438	0.784593
Rv1666c	0.645924	0.710518	0.659751	0.672709	0.675647	0.736717	0.490961	0.756478	0.694215	0.631129	0.631605	0.706511	0.640399	0.764089	0.553604	0.814142	0.633059	0.666691	0.627077	0.66994	0.687105	0.732439	0.891538	0.766819	0.652231	0.566674	0.492593	0.794301	0.733258	0.789874	0.898291	0.843998	0.768575	0.962004
Rv1667c	0.70768	0.740105	0.698571	0.733653	0.757231	0.676844	0.570141	0.796035	0.623286	0.661055	0.661728	1.26119	0.598546	0.87199	0.583284	0.834167	0.603234	0.82498	0.572228	0.779469	0.628184	0.76073	0.677918	0.844792	0.589188	0.753035	0.726562	0.809814	0.699353	0.633686	0.501889	0.907841	0.554337	0.842925
Rv1672c	0.850915	0.942849	0.640458	0.741343	0.525125	0.649567	0.4406	0.656268	0.425393	0.799223	0.396718	1.01895	0.447796	0.713264	0.268756	0.641143	0.399266	0.719332	0.265923	0.699178	0.476291	0.617431	0.742449	0.93279	0.399875	1.13926	0.452406	0.648167	0.595487	0.881879	0.447001	1.09577	0.519908	0.913687
Rv1683	0.641955	0.642544	0.773271	0.752533	0.870532	0.76727	0.649501	0.763639	0.735683	0.761824	0.668047	0.941126	0.633236	0.78003	0.578005	0.934856	0.996789	0.810697	0.752751	0.790159	0.760488	0.976233	0.667914	0.75215	0.555858	0.771353	0.708391	0.939293	0.624199	0.571438	0.507045	0.678394	0.51237	0.708465
Rv1749c	0.691435	0.677046	0.424497	0.818537	0.643955	0.777112	0.659368	0.931521	0.735562	0.784762	0.725748	0.683044	0.705948	0.978255	0.625845	0.960864	0.755981	0.912047	0.584178	0.856817	0.712017	0.841852	0.536987	0.565883	0.627954	0.636495	0.744226	0.963147	0.636028	0.876132	0.58524	0.963951	0.633053	0.781978
Rv1762c	0.909152	0.770595	0.584639	0.701902	0.761722	0.820314	0.698496	0.771328	0.641195	0.857754	0.589321	0.544057	0.592905	0.951576	0.69577	0.616514	0.464247	0.336191	1.03049	1.59435	0.571927	1.10917	0.664304	0.832035	0.641387	0.861635	0.738136	0.669834	0.743455	1.12191	0.662863	1.10792	0.719443	1.02524
Rv1768	0.845968	0.724476	0.831233	1.03614	0.581261	0.683228	0.610383	0.778398	0.597454	0.716813	0.833442	1.05713	0.719863	0.670583	0.577175	0.657219	0.737652	0.760654	0.615303	0.653997	0.711502	0.696077	0.464935	0.824647	0.55414	0.713789	0.422126	0.721298	0.617594	0.880358	0.701037	0.725982	0.664827	0.790746
Rv1770	0.899966	0.989917	0.644936	0.741829	0.654391	0.741427	0.580735	0.803539	0.613432	0.781298	0.738703	0.816437	0.625322	0.74283	0.700533	0.767634	0.727705	0.701325	0.58493	0.653824	0.554941	0.610447	0.763308	0.913386	0.592167	0.761753	0.622112	0.7618	0.792087	0.946456	0.592939	0.888897	0.642516	0.739407
Rv1792	0.722019	0.723773	0.470276	0.683484	0.514855	0.582097	0.470084	0.476135	0.507189	0.678116	0.739676	0.656173	0.576336	0.765211	0.545794	0.611314	0.679899	0.687711	0.547519	0.460579	0.452695	0.535549	0.76812	0.778231	0.616839	0.679594	0.528596	0.448779	0.914029	1.16134	0.666812	1.1554	0.685766	0.987124
Rv1793	0.649669	0.589563	0.51249	0.733778	0.551687	0.534206	0.5111	0.61332	0.528319	0.50991	0.666484	0.86881	0.559357	0.655612	0.508249	0.587218	0.590695	0.665305	0.508946	0.548555	0.383986	0.489813	0.675716	0.822687	0.650022	0.673979	0.536806	0.583443	0.759049	0.951389	0.621184	0.886595	0.595457	0.793694
Rv1803c	0.654424	0.407346	1.00244	1.5655	0.493558	0.595206	0.56308	0.568375	0.43875	0.660206	0.76484	1.31106	0.610188	0.722708	0.585776	0.965463	0.369582	0.615951	0.49228	0.498977	0.461106	0.559631	0.612785	1.03392	0.630152	0.682028	0.533021	0.769405	0.63001	1.36224	0.801301	0.932741	0.704795	0.728784
Rv1815	0.690972	0.742366	0.596094	0.700493	0.480863	0.485178	0.535695	0.523184	0.544091	0.723181	0.720341	0.9064	0.665245	0.86458	0.52491	0.582868	0.524441	0.654594	0.535923	0.522351	0.522951	0.605194	0.702462	0.749237	0.549711	0.70341	0.589698	0.530768	0.779144	1.08729	0.735003	1.21498	0.828085	1.13953
Rv1839c	0.735617	0.573068	0.908238	0.938349	0.756977	0.759078	0.667323	0.842158	0.676698	0.743332	0.882931	0.900073	0.64396	0.699545	0.648375	0.733643	0.638334	0.816542	0.642377	0.91113	0.669297	0.732598	0.512586	0.641101	0.65321	0.831945	0.72048	0.838318	0.585771	0.779329	0.598079	0.897559	0.602062	0.753623
Rv1883c	0.72701	0.720713	0.563985	0.662291	0.536374	0.57424	0.484083	0.563379	0.52276	0.626798	0.730488	0.737971	0.61608	0.623297	0.537386	0.527597	0.593123	0.589688	0.537001	0.481682	0.451466	0.560848	0.773755	0.656359	0.608963	0.671622	0.518314	0.458447	0.927689	0.932307	0.750081	1.01486	0.837543	0.891223
Rv1893	0.738521	0.949584	0.627169	0.89652	0.563044	0.618532	0.555584	0.767391	0.580268	0.66456	0.685553	0.878801	0.689031	0.823353	0.578857	0.666446	0.603565	0.772671	0.684466	0.771925	0.616625	0.676489	0.758248	0.865412	0.647073	0.787412	0.489529	0.744815	0.799741	1.14627	0.702242	0.913993	0.862359	0.935977
Rv1918c	0.608361	0.627761	0.519032	1.10166	0.672737	0.540142	0.63231	0.474853	0.478124	0.625349	0.727313	1.26003	0.593368	0.905581	0.558518	1.04819	0.584917	0.787058	0.522116	0.426522	0.419603	0.39927	0.539897	0.719468	0.571326	0.604833	0.692133	0.548148	0.799965	1.16649	0.836015	1.15148	0.692566	2.36045
Rv1926c	0.746139	1.07493	0.704386	0.758981	0.709064	0.651635	0.538851	0.615334	0.573746	0.583599	0.671261	1.09143	0.558713	0.71952	0.503061	0.682984	0.502512	0.735876	0.47456	1.00502	0.430579	0.662516	0.725655	0.804659	0.560474	0.721299	0.495993	0.661962	0.72577	1.07012	0.594497	1.01156	0.58671	0.949128
Rv1950c	0.633309	0.795884	0.723595	0.783211	0.647041	0.704462	0.617161	0.888622	0.557019	0.705204	0.592577	0.784202	0.59928	0.72291	0.62948	0.666376	0.645323	0.840767	0.573619	0.992496	0.526929	0.794309	0.504112	0.680947	0.717743	0.84989	0.5527	0.900051	0.778093	0.776577	0.687155	0.858048	0.651676	0.880634
Rv2076c	0.513217	0.723598	0.851124	0.868571	0.630561	0.661956	0.485825	0.731468	0.550146	0.493864	0.534501	0.675337	0.473477	0.585399	0.509775	0.756408	0.480253	0.703124	0.484701	0.714504	0.728994	0.723301	0.494226	0.651568	0.736421	0.639535	0.868651	0.719759	0.660338	0.786107	0.524914	0.579072	0.520527	0.607649
Rv2265	0.652809	0.683223	0.734368	0.720968	0.645475	0.766598	0.414201	0.914548	0.859852	0.740712	0.61972	0.786445	0.673797	0.834381	0.6817	0.921928	0.759084	0.706605	0.730878	0.8495	0.904541	0.813663	0.659695	0.632615	0.692498	0.629803	0.635015	0.879941	0.517063	0.516731	0.48452	0.754704	0.640934	0.634211
Rv2347c	0.814558	0.890147	0.624446	0.706452	0.500465	0.721072	0.490124	0.581445	0.519515	0.730631	0.865511	0.661681	0.6424	1.03298	0.621749	0.648393	0.710753	0.725444	0.78683	0.524342	0.595209	0.606599	0.650376	0.904331	0.660243	0.770106	0.645655	0.497519	0.941568	1.42656	0.749689	1.16027	0.755027	1.0619
Rv2411c	0.724956	0.871519	0.677387	1.47581	0.647749	0.594574	0.52441	0.616035	0.607557	0.650963	0.718513	0.926428	0.602547	0.722212	0.611868	0.766731	0.662652	1.33825	0.658602	0.731816	0.600866	0.64406	0.726862	0.876355	0.619902	0.698217	0.728739	0.762205	0.935588	0.798502	0.870137	1.00466	0.785231	0.938938
Rv2423	0.552227	0.67291	0.900493	0.849929	0.50327	0.60031	0.523661	0.692282	0.540079	0.667905	0.679854	0.88697	0.479634	0.662382	0.4811	0.734331	0.480951	0.687196	0.376598	0.714108	0.377414	0.511299	0.530515	0.686772	0.582675	0.662021	0.485985	0.735723	0.673757	0.809365	0.549956	0.875387	0.571153	0.771604
Rv2561	0.695185	0.643388	0.435111	0.730923	0.604721	0.831572	0.56333	0.772747	0.558184	0.730283	0.563225	0.774196	0.583292	0.731663	0.585843	0.67469	0.483904	0.825459	0.580472	0.685478	0.59495	0.691569	0.466041	0.709998	0.559642	0.770637	0.590906	0.66626	0.711533	1.02265	0.626573	1.03542	0.61253	0.876886
Rv2597	0.636146	0.688766	0.64811	0.756526	0.549964	0.600078	0.488563	0.680434	0.477196	0.6336	0.739668	0.775332	0.574121	0.598539	0.56171	0.671997	0.589388	0.702342	0.496897	0.64859	0.437052	0.587205	0.562665	0.699898	0.561559	0.598073	0.471777	0.501646	0.707051	0.813471	0.6093	0.79759	0.618563	0.796525
Rv2634c	0.589687	0.611235	1.15331	0.881709	0.49439	0.599479	0.390164	0.613186	0.480388	0.536439	0.660138	1.01342	0.489064	0.469466	0.555948	0.656094	0.421765	0.636844	0.43989	0.680485	0.552789	0.62383	0.811116	0.835098	0.788414	0.743897	0.851124	0.873989	0.574627	0.64366	0.629646	0.752003	0.522576	0.742123
Rv2636	0.763546	0.65565	0.580997	0.665269	0.65924	0.675872	0.624507	0.820921	0.739379	0.84371	0.598723	0.830905	0.629185	0.930247	0.685182	0.741829	0.503648	0.873891	0.616034	0.906792	0.572403	0.594261	0.673285	0.824628	0.780385	0.943127	0.575039	0.763465	0.705852	0.933844	0.63564	0.963609	0.814918	0.901656
Rv2657c	0.817799	0.728185	0.611465	0.861205	0.641053	0.814211	0.607127	0.763457	0.53581	0.681537	0.651472	0.958631	0.68893	0.644978	0.645096	0.606364	0.407215	0.766304	0.535861	0.775609	0.72924	0.685164	1.18301	0.851584	0.467661	0.796904	0.559388	1.00084	0.788747	0.981055	1.42267	0.880059	0.666974	0.736016
Rv2721c	0.79893	0.823916	0.669652	0.852064	0.559596	0.670471	0.501653	0.720355	0.58765	0.821511	0.727113	0.706641	0.595168	0.768875	0.595263	0.659888	0.724665	0.622293	0.672928	0.717006	0.510919	0.677563	0.885374	0.822151	0.611182	0.735526	0.577599	0.653941	0.830152	0.82255	0.76184	0.960958	0.772816	0.801088
Rv2926c	0.681698	0.959684	0.685244	0.952672	0.464279	0.55703	0.362346	0.671656	0.475702	0.662584	0.601788	0.955319	0.494773	0.5741	0.478993	0.74789	0.548232	0.636278	0.530766	0.676832	0.520598	0.598378	0.565837	0.875666	0.495668	0.633277	0.479832	0.789849	0.690847	0.721604	0.569764	0.944428	0.56949	0.887516
Rv2962c	0.625061	0.658635	0.442157	0.633852	0.58693	0.76444	0.448227	0.758916	0.592293	0.644291	0.51753	0.646361	0.505657	0.914512	0.41818	0.83015	0.648969	0.698253	0.525338	0.905246	0.621346	0.697866	0.527226	0.577711	0.471539	0.498718	0.534362	0.744047	0.58746	0.724285	0.41135	0.76832	0.545855	0.778514
Rv3059	0.607313	0.987613	0.598832	0.756195	0.626976	0.607964	0.547474	0.632454	0.548951	0.649702	0.686007	1.25579	0.602418	0.732636	0.644453	0.791977	0.60573	0.709557	0.549796	0.807987	0.539675	0.652811	0.669727	1.01059	0.606797	0.754455	0.61673	0.805426	0.768426	1.02939	0.782512	1.10625	0.731625	0.95151
Rv3096	0.772321	0.932726	0.639477	0.776993	0.579889	0.5342	0.509265	0.602021	0.488878	0.6606	0.655563	0.640029	0.572527	0.619677	0.574461	0.632298	0.659785	0.766519	0.643688	0.531344	0.474401	0.535509	0.868118	0.79427	0.660088	0.647151	0.603167	0.537422	0.961081	0.929251	0.657451	1.03508	0.757679	0.846967
Rv3143	0.787979	0.870393	0.558327	0.881764	0.709731	0.894984	0.752861	0.909178	0.642283	0.874431	0.741768	1.14528	0.548989	0.863686	0.641762	1.11571	0.616101	0.827225	0.793614	1.07641	1.19521	0.812028	0.520211	0.569475	0.568318	0.594825	0.543762	0.73714	0.720118	0.878114	0.494751	1.14945	0.611105	0.919271
Rv3208	0.598246	0.612821	0.634972	0.833299	0.711417	0.74154	0.760279	0.863427	0.700324	0.761196	0.630351	0.759942	0.697102	0.6779	0.638489	0.738378	0.646863	0.78668	0.637528	0.839125	0.804111	0.756485	0.511435	0.740417	0.646394	0.711261	0.649693	1.02757	0.659023	0.792085	0.620589	0.716728	0.5816	0.729502
Rv3310	0.837953	0.91399	0.554573	0.929282	0.590004	0.760618	0.57659	0.710095	0.575405	0.791996	0.575053	0.800764	0.53246	0.679334	0.545021	0.7136	0.588424	0.891464	0.719287	0.68372	0.632645	0.664138	0.800162	0.92697	0.571119	0.604445	0.709334	0.731664	0.720874	0.960045	0.528288	0.994397	0.62031	1.02956
Rv3311	0.706559	0.829241	0.62023	0.805459	0.832776	0.738394	0.647271	0.85087	0.640966	0.851867	0.704819	0.750376	0.58834	0.670467	0.622565	0.737176	0.812712	0.917542	0.694393	0.815248	0.665526	0.897202	0.807349	0.809054	0.661517	0.790311	0.731935	0.921393	0.870899	1.06031	0.63547	1.24876	0.59932	0.920138
Rv3354	0.774944	1.18728	0.76315	0.786798	0.651627	0.734333	0.570309	0.746581	0.668642	0.786962	0.674259	0.81243	0.725584	0.672801	0.589938	0.641076	0.499036	0.762175	0.578647	0.913592	0.483688	0.618627	0.732191	0.75136	0.62713	0.92373	0.51497	0.59509	0.882623	1.23266	1.29004	1.11239	0.806506	1.04304
Rv3480c	0.552621	0.68945	0.511543	0.739375	0.758043	0.747056	0.580336	0.880741	0.651303	0.796752	0.576227	0.831803	0.537269	0.627199	0.602326	0.892564	0.603345	0.870173	0.502401	0.750815	0.667841	0.769121	0.74302	0.708752	0.578037	0.741385	0.842882	0.883922	0.620923	0.620366	0.477036	0.688653	0.510909	0.710725
Rv3486	0.783481	0.975313	0.833471	0.918145	0.68294	0.676523	0.677998	0.738264	0.649006	0.71918	0.712337	0.835603	0.65612	0.767128	0.623656	0.753101	0.683121	0.913173	0.60945	0.884654	0.695419	0.70366	0.674145	0.678488	0.635624	0.650669	0.645071	0.700709	0.777855	1.08634	0.659226	0.813479	0.611688	0.944851
Rv3528c	0.559201	0.903712	0.553172	0.801997	0.874368	0.745945	0.54827	0.849844	0.556726	0.701959	0.635579	0.610148	0.477805	0.780058	0.506988	0.662771	0.717017	1.06355	0.600581	0.944217	0.654182	0.981238	0.448136	0.704453	0.544428	0.622378	0.705919	0.741875	0.821289	1.4821	0.542538	1.07298	0.618666	1.00802
Rv3558	0.734717	0.960315	0.754742	0.819558	0.652812	0.633173	0.40145	0.514232	0.618844	0.65308	0.778605	1.23356	0.580175	0.652424	0.645187	0.729385	0.544139	0.845808	0.507027	0.525113	0.44145	0.454276	0.739526	0.561187	0.650608	0.658914	0.793118	0.546491	0.840576	0.895526	0.870305	1.24454	0.697411	1.01345
Rv3575c	0.45046	0.581943	0.580598	0.659272	0.819059	0.921398	0.686567	0.949906	0.684222	0.816762	0.680238	0.78272	0.598335	0.910468	0.661071	0.807947	0.722187	0.914021	0.512492	0.798083	0.792039	0.879847	0.515969	0.634781	0.561779	0.776529	0.647858	0.758592	0.738445	0.657436	0.667995	0.846309	0.661711	0.817021
Rv3616c	1.14698	1.29917	0.513646	0.668998	0.624685	0.610293	0.609722	0.569351	0.547941	0.719268	0.668184	0.896687	0.606806	0.804316	0.655576	0.724949	0.599442	0.674996	0.641365	0.975502	0.447993	0.641797	0.98722	1.07804	0.546355	0.68379	0.459508	0.526372	0.805879	1.2204	0.624396	0.96998	0.758335	1.146
Rv3620c	0.769757	0.858089	0.557054	0.693861	0.58464	0.647697	0.502131	0.521351	0.457507	0.804825	0.785564	0.620442	0.623122	0.940783	0.532374	0.650814	0.651053	0.682697	0.762961	0.514914	0.373522	0.574079	0.792799	0.846443	0.691602	0.735274	0.54823	0.478875	0.939099	1.34611	0.675292	1.12824	0.633655	0.975958
Rv3629c	0.592672	0.712431	0.666356	0.779628	0.755721	0.687676	0.78611	0.836724	0.742302	0.665753	0.642301	0.869592	0.718752	0.690051	0.64597	0.787279	0.593556	0.803055	0.502371	0.720748	0.740635	0.73214	0.618455	0.610555	0.713509	0.615199	0.87521	0.831903	0.776201	0.697599	0.863387	0.808338	0.65429	0.829565
Rv3633	0.726792	0.835256	0.679388	0.721225	0.455448	0.529973	0.484379	0.576772	0.566198	0.543517	0.576358	0.974269	0.554047	0.745499	0.447055	0.686636	0.521826	0.625761	0.52355	0.650324	0.444437	0.54623	0.821792	0.959077	0.603248	0.658566	0.543149	0.577174	0.911389	1.01235	0.945922	1.15625	0.804308	1.06029
Rv3636	0.578487	0.572027	0.655075	0.756817	0.705883	0.684154	0.606041	0.872204	0.592675	0.509933	0.678139	0.95091	0.527305	0.583442	0.587093	0.561453	0.368178	0.69123	0.513555	0.968001	0.823786	0.888897	0.594186	0.648302	0.530807	0.569988	0.778876	0.81569	0.652182	0.778577	0.735983	0.718667	0.678822	0.831019
Rv3675	0.787405	0.7051	0.665866	0.724745	0.648888	0.646799	0.488237	0.568375	0.689295	0.707745	0.719398	0.705691	0.635348	0.780624	0.443937	0.634396	0.491734	0.596097	0.596098	0.675143	0.513041	0.612347	0.785018	0.817979	0.682132	0.821982	0.567286	0.514474	0.743528	0.830829	0.719038	0.850541	0.795413	0.829453
Rv3730c	0.749314	0.862722	0.728786	0.781342	0.589464	0.730934	0.59364	0.953727	0.635737	0.712663	0.576181	0.842225	0.556853	0.891813	0.372017	0.85682	0.647016	0.863743	0.566676	0.788188	0.713011	0.869528	0.715316	0.745106	0.418242	0.756063	0.730026	0.753224	0.647175	0.849983	0.5027	0.976785	0.601868	0.969702
Rv3732	0.745796	0.951988	0.516236	0.738322	0.770244	0.6947	0.569482	0.655417	0.561793	0.632436	0.695227	0.762106	0.595571	0.654253	0.621151	0.744484	0.61455	0.747617	0.585179	0.759843	0.6046	0.656883	0.782754	0.84164	0.684594	0.673659	0.716922	0.701058	0.84508	0.819794	0.66948	1.04983	0.794072	0.794189
Rv3768	0.597014	0.976775	0.664269	0.877856	0.728395	0.735642	0.571179	0.79173	0.633623	0.742146	0.704063	0.80731	0.641132	0.623679	0.636344	0.787491	0.535703	0.816804	0.668709	0.908678	0.619324	0.793775	0.65321	0.815103	0.648905	0.87858	0.708411	0.777752	0.85219	0.900038	0.651465	0.664627	0.676166	0.802731
Rv3900c	0.652901	0.695465	0.458356	0.685878	1.29134	0.705656	0.71377	1.26431	0.488825	0.861094	0.65269	0.502247	0.537105	0.729888	0.546979	0.645223	0.692704	0.813525	0.578136	0.831118	0.858434	0.591359	0.474071	0.524032	0.554472	0.566111	0.599686	0.915005	0.689576	1.04084	0.485386	0.818407	0.503608	0.677361
