# Supplementary material for: Functional Genetic Diversity among Mycobacterium tuberculosis Complex Clinical Isolates: Delineation of Conserved Core and Lineage-Specific Transcriptomes during Intracellular Survival
Source: PLoS Pathog. 2010 Jul 8;6(7):e1000988. doi: 10.1371/journal.ppat.1000988 (PMC2900310; doi:10.1371/journal.ppat.1000988)
Supplement: Table S9 — Activation-dependent genes (activated>resting) identified by one-way ANOVA of all intracellular transcription profiles (Benjamini and Hochberg False Discovery Rate p<0.01). Global gene expression profiles of 17 MTC strains 24h post-infection of resting and activated macrophages were determined by microarray. Normalized (lowess) expression ratios for each strain were determined by comparison of RNA from intracellular bacteria versus control bacteria of the same strain treated identically except for phagocytosis by macrophages. (0.23 MB XLS) [file ppat.1000988.s019.xls]

## Sheet: Table S9
Table S9
Activation-dependent genes identified by one-way ANOVA analysis of all intracellular transcription profiles (Benjamini and Hochberg False Discovery Rate p<0.01).
Activated > Resting
Strain ID	CDC1551	CDC1551	9679/00	9679/00	2336/02	2336/02	4130/02	4130/02	9532/03	9532/03	2169/99	2169/99	2191/99	2191/99	2333/99	2333/99	12594/02	12594/02	1500/03	1500/03	1934/03	1934/03	1797/03	1797/03	947/01	947/01	4850/03	4850/03	10514/01	10514/01	10517/01	10517/01	5468/02	5468/02
Genotype	CDC1551	CDC1551	H37Rv	H37Rv	Haarlem	Haarlem	Haarlem	Haarlem	Haarlem	Haarlem	Uganda	Uganda	Uganda	Uganda	Uganda	Uganda	Beijing	Beijing	Beijing	Beijing	Beijing	Beijing	EAI	EAI	EAI	EAI	EAI	EAI	Afri 2	Afri 2	Afri 2	Afri 2	Afri 2	Afri 2
Macrophages	active	resting	active	resting	active	resting	active	resting	active	resting	active	resting	active	resting	active	resting	active	resting	active	resting	active	resting	active	resting	active	resting	active	resting	active	resting	active	resting	active	resting
aao	1.1952	1.16017	2.11984	1.59704	1.404	1.27538	1.4467	1.21541	1.52667	1.23295	1.62721	1.47139	1.49205	1.11525	1.21507	1.12768	1.70182	1.17152	1.63458	1.20167	1.63874	1.17273	1.20194	1.18951	1.22209	1.11148	1.17534	1.18714	1.35577	1.2584	1.81877	1.03628	1.40424	1.31675
accd6	0.754228	0.520763	0.892003	0.606848	0.639553	0.591977	0.630964	0.633924	0.620667	0.58266	0.866699	0.681179	0.841893	0.60044	0.748999	0.620957	0.731283	0.613966	0.724822	0.392673	0.788505	0.544135	0.829349	0.631404	0.820557	0.627091	0.731228	0.668585	0.798093	0.540502	0.640556	0.812427	0.78901	0.690175
alka	1.53452	1.17706	1.41571	1.0805	1.26677	1.02656	1.56613	0.948454	1.36374	1.14631	1.17747	1.03789	1.23838	0.876884	1.18423	1.03928	1.0297	1.07898	1.5071	1.14952	0.965224	0.95487	1.64736	1.48489	1.24991	1.22996	1.84017	1.21244	1.98855	1.11881	2.31096	1.21542	1.72566	1.37743
amt	1.89954	1.05308	1.01099	1.29758	1.49135	1.15826	1.40322	1.09888	1.28954	1.3278	1.76797	0.884123	1.47205	1.03664	1.54996	0.951401	1.31853	1.2326	1.46442	1.06301	1.78566	1.36729	1.38053	1.10516	1.24109	0.933865	1.45002	0.944114	1.13826	1.33492	1.48573	0.926155	1.45551	0.865808
aroe	1.26615	1.08592	1.80944	1.10787	1.2117	1.06831	1.36269	1.15927	1.21667	1.01058	1.21406	1.15571	1.31864	1.14524	1.40459	1.09532	1.32135	0.913134	1.33472	0.948215	1.64377	1.12744	1.24579	1.0863	1.27105	1.011	1.31284	1.01025	1.05709	0.788248	1.09921	0.756596	1.13923	0.836807
arsb	0.83057	0.661552	0.689563	0.973717	0.935772	0.789726	0.981084	0.85522	0.871703	0.863505	0.924604	0.749873	1.02833	0.769425	1.24895	1.02247	1.12764	0.878501	0.974244	0.751488	0.957866	0.965672	0.839725	0.781816	0.923706	0.850395	1.08367	0.930194	0.942313	0.781455	1.04962	0.85821	1.2627	0.684079
bex	0.743925	0.650745	0.917104	0.808694	0.944255	0.71929	0.738342	0.74788	0.860691	0.592661	1.02845	0.767846	1.07292	0.64046	0.853146	0.764187	0.900018	0.7442	0.792067	0.630061	1.16745	0.822262	0.755342	0.700298	0.851471	0.649715	0.844565	0.674782	0.764754	0.571397	0.790325	0.553005	0.650015	0.623062
cobi	0.914065	0.835582	0.98103	0.879411	1.00095	1.00012	1.0053	1.04729	1.13928	0.920115	1.07407	0.803251	1.1247	1.05894	0.966083	1.06379	1.14675	0.778173	1.06481	0.767796	1.11968	0.955137	0.977929	0.893011	1.13755	0.766836	1.05689	0.898282	0.814494	0.736001	0.949982	0.796137	0.908929	0.870515
cspa	0.574788	0.366058	0.432712	0.341556	0.805561	0.431255	0.544779	0.479602	0.481319	0.532515	0.660956	0.318506	0.564333	0.550869	0.701046	0.345772	0.657327	0.694515	0.680302	0.477752	0.800284	0.551237	0.54328	0.515255	0.767463	0.511696	0.634302	0.443035	0.614678	0.405938	0.503876	0.503791	0.745168	0.4673
ctpe	0.999559	0.833829	1.02561	0.985954	1.06729	0.888924	1.20482	1.05641	1.06142	0.863073	1.19588	0.979609	1.20311	0.973104	1.09773	0.980909	1.20058	0.85994	1.30309	0.821038	1.16354	0.908109	0.977639	0.771197	0.952104	0.647084	0.766312	0.740626	1.08484	0.889422	1.13079	0.932064	1.11217	0.712036
ctpi	0.700167	0.885012	0.850867	0.702021	0.650617	0.728555	0.791337	0.675743	0.748878	0.637642	1.00779	0.636732	1.03343	0.717762	0.850384	0.723545	0.856809	0.659219	0.786587	0.71902	0.805188	0.644633	1.06205	0.608677	0.935147	0.459494	0.885994	0.639691	1.13483	0.810052	1.36526	0.725259	1.16652	0.779633
cysa	1.30699	1.18051	1.35302	1.1697	1.28508	1.38561	1.31106	1.2734	1.20044	1.19538	1.21389	1.0441	1.24796	1.14053	1.4168	1.3461	1.39884	1.18043	1.48763	1.12237	1.38229	1.34178	1.41628	1.03415	1.4285	1.22449	1.33657	1.0636	1.17097	0.827544	1.25222	0.993951	1.26777	0.872658
cysg2	1.13578	0.894769	1.41381	0.99516	1.02208	1.08728	1.14135	1.11904	1.27875	0.931683	1.07192	0.975789	1.2171	0.9243	1.07562	0.938698	1.03441	0.818393	1.02855	0.748282	1.15182	0.962563	0.765994	1.01825	1.12303	0.900208	1.31188	1.18421	0.917006	0.851191	1.06792	0.916373	1.04173	0.870801
cysh	1.50215	1.02351	1.1265	1.20771	1.62663	1.4135	2.28587	1.13248	1.89409	1.29869	1.37896	1.1641	1.97829	1.61628	2.32715	1.88324	1.87426	1.27925	1.73553	1.2286	1.58574	1.30626	1.33562	0.814458	1.41564	0.827007	1.45918	1.31941	0.95999	0.702012	1.30359	0.943818	1.59319	0.975984
cysq	1.49765	1.37505	1.44	1.16749	1.33238	1.2182	1.47929	1.17122	1.46219	1.10753	1.46274	1.36214	1.45362	1.23865	1.48553	1.19868	1.1761	1.0422	1.23414	1.0711	1.29227	1.10209	1.34862	1.52399	1.49991	1.41774	1.69102	1.5025	1.19418	1.18563	1.3195	1.14188	1.28385	1.17952
cysw	1.40699	1.03991	1.13201	1.18018	1.15462	1.21137	1.41231	1.15893	1.23504	1.31699	1.1493	0.862959	1.23276	1.08899	1.36425	1.09872	1.2575	1.03588	1.32677	1.01705	1.26775	1.23733	1.42918	0.972634	1.37679	1.12194	1.13568	0.867644	1.17103	0.950671	1.17307	1.0514	1.19338	0.909297
dapf	1.28576	1.15451	1.09445	0.989853	1.33626	1.2345	1.24786	1.19445	1.43333	1.36047	1.35538	0.903356	1.27338	1.13874	1.1298	1.24953	1.10486	1.13005	1.41772	1.2246	1.33359	1.24127	1.31989	1.11568	1.36268	1.15615	1.35651	1.08472	1.18897	1.03163	1.20513	0.867003	1.31589	1.07792
desa1	2.58149	2.72744	2.30584	1.35916	2.61722	2.25947	3.22982	1.81307	3.46879	2.05625	2.20538	1.85591	2.59591	1.69758	2.82649	1.72653	2.20836	1.75727	2.82231	1.66875	2.47236	1.65996	4.15194	1.81517	2.17359	2.41864	2.61514	1.5177	2.76611	1.50064	4.24012	2.1318	3.36706	1.98898
desa2	2.87285	1.88836	1.79097	1.29048	1.68346	1.3984	2.34241	1.33383	2.33853	1.76621	1.62447	1.35199	1.6916	1.50972	2.01306	1.48043	2.02813	1.36245	2.68662	1.12757	1.79218	1.69906	3.13614	1.73082	1.6192	2.17562	2.29618	1.3119	1.89808	1.3886	2.30806	1.47233	2.11229	1.50598
drra	1.2232	0.771786	1.2082	0.930353	1.31058	0.902266	1.3161	1.00757	1.30307	0.980955	1.32997	0.677618	1.40029	1.13125	1.51094	1.25813	1.68399	1.04365	1.42892	0.824089	1.65522	1.14987	1.23658	0.880337	1.18477	0.849096	1.32581	0.847098	0.912289	0.614541	0.840504	0.893824	0.83928	0.65804
drrb	1.06664	0.908629	0.953429	0.88571	1.23224	1.11309	1.33929	0.940793	1.29275	1.06594	1.1315	0.726275	1.19776	1.31233	1.27256	1.04222	1.45037	1.02232	1.43913	0.970406	1.10573	0.869274	1.29378	0.865149	1.09197	1.18144	1.12592	0.849598	0.993988	0.75457	0.819498	1.14263	0.971422	0.826545
drrc	0.898037	0.713612	0.790015	0.903658	1.20156	0.866932	1.20006	0.782557	1.09492	0.894764	1.08933	0.577145	1.18656	1.09051	1.30638	1.06118	1.39801	0.850656	1.238	0.636993	1.32012	1.02786	1.0064	0.756012	1.10432	0.703059	1.11438	0.687943	0.828757	0.492263	0.810463	0.871577	0.758667	0.63067
echa1	0.935478	1.14843	1.19806	0.855722	1.03066	0.747885	0.931084	0.86283	0.92551	0.709532	1.12963	0.900066	1.13638	0.726103	0.915143	0.808026	0.962695	0.7368	0.903494	0.746291	0.863714	0.654495	0.851448	0.851943	1.00362	0.748978	0.828728	0.741114		0.722921	0.96113	0.448654	1.07304	0.637513
efpa	0.901618	0.77434	1.03924	0.787374	0.858833	0.754631	1.04695	0.755687	0.974745	0.843512	0.947627	0.846151	1.07987	0.851995	0.968199	0.889547	1.08877	0.700198	1.02347	0.658992	1.07942	0.753671	1.02276	0.765942	1.01747	0.709293	0.939337	1.00531	0.981385	0.723212	0.782456	0.842646	1.04888	0.90848
fada4	1.10974	1.04308	1.34891	1.08944	1.35322	1.06628	1.31326	1.10215	1.17241	1.0635	1.05885	1.14199	1.36802	1.12504	1.40176	1.16654	1.60036	1.12249	1.48132	1.19853	1.85226	1.263	1.3075	1.22205	1.13801	1.17573	1.31234	1.27018	1.21373	1.1232	2.68714	0.954426	1.27273	1.04364
fadd10	0.647814	0.790032	0.574739	0.741446	0.54568	0.699904	0.714158	0.619372	0.638599	0.618402	1.01059	0.454855	0.896686	0.493246	0.661199	0.580691	0.752488	0.565009	0.704855	0.416068	0.55185	0.358109	0.628354	0.518947	0.701259	0.321789	0.71892	0.466215	1.13307	0.720163	0.993678	0.453538	0.934277	0.52884
fadd22	1.39108	1.05164	1.58106	1.07463	1.84915	1.31708	2.28805	1.28878	1.80602	1.33989	1.28452	1.04541	1.58936	1.36997	1.8298	1.36975	1.93095	1.3531	1.75243	1.20607	1.7863	1.45252	1.30255	1.10729	1.39929	1.0227	2.34324	1.17299	1.39781	1.09126	1.43552	1.58006	1.33461	1.3216
fadd26	2.6171	2.19202	2.20799	2.23277	3.3849	2.34711	3.33533	2.02115	3.64835	2.21046	1.95879	1.29548	2.56351	2.17235	2.92846	2.35066	3.24172	2.16636	3.28254	2.08596	3.29124	2.64902	2.27399	1.60322	2.20997	2.14297	2.62774	1.99704	1.80418	1.55827	1.88649	1.54355	1.7927	1.42195
fadd33	1.41907	0.895555	2.69801	0.886578	2.17183	1.52928	1.95147	1.15908	1.85238	1.07381	1.8183	1.10406	2.0245	2.08919	2.2235	1.77318	1.29435	1.32247	1.90664	1.13448	1.32751	1.14961	2.03736	0.96447	1.66821	1.13015	1.86838	1.1399	1.81251	0.986172	2.24244	1.65378	2.00495	1.34471
fade14	1.45609	0.815339	1.6348	0.982761	2.37636	1.37914	2.4175	1.14912	2.29218	0.927915	1.58361	1.04149	2.20649	1.68023	2.41816	1.58811	1.30644	1.19931	1.827	1.16903	1.71462	1.16111	2.2709	0.972364	1.81035	0.978497	1.96043	1.26185	1.60639	0.939244	2.04826	1.26887	1.74312	1.20066
fade21	1.02878	1.00405	0.933845	1.01253	1.31018	0.985542	1.02291	0.993743	1.04002	0.973187	1.62297	0.962831	1.74036	0.953018	1.12292	0.987516	1.0967	0.964262	0.981774	0.972426	1.12571	1.02355	1.02548	0.895768	0.987603	0.972219	1.08322	1.01045	1.15746	0.783069	1.35818	0.809867	1.02218	0.825039
fade22	1.61371	1.29828	2.05707	1.69899	2.0695	1.65177	2.28057	1.49786	2.57795	1.79162	2.36871	1.72965	2.22868	1.53564	2.3048	1.36915	1.73599	1.71124	2.95963	1.6387	2.5902	1.58926	1.54249	1.59944	2.09324	2.13855	1.73701	1.61045	1.89961	1.27902	1.81571	1.15594	2.08145	1.2816
fade23	1.86739	1.26317	1.17414	0.952155	1.60183	1.15008	1.71761	0.993199	1.38381	1.27648	1.31754	1.19397	1.15293	1.03455	1.44919	1.08699	1.35301	1.30344	1.53611	1.14523	1.15561	1.29815	1.72048	1.26883	1.40694	1.22042	1.49923	1.08103	1.43804	1.47212	1.3355	1.50175	1.63069	1.58619
fdhd	1.26036	1.16629	1.08869	1.07072	1.20297	1.08638	1.37165	1.06821	1.39322	1.25865	1.41186	1.31459	1.48652	1.39529	1.40765	1.27399	1.21477	1.15497	1.35786	1.03951	1.25401	1.45813	1.5169	1.23149	1.43238	1.15186	1.50614	1.1949	1.33717	0.990137	1.55884	1.05273	1.47439	1.03276
fdxc	1.69009	1.58202	1.45317	1.2758	1.95767	1.76548	1.93813	1.48908	2.17496	1.62416	1.50559	1.22145	1.60629	1.67216	1.69854	1.41612	1.82341	1.33004	2.02204	1.3777	2.13788	1.46982	1.66296	1.56258	1.42252	1.83282	2.07211	1.37464	1.277	1.31346	1.34171	1.07176	1.45591	1.42652
fole	1.16098	1.04026	1.51054	1.0999	1.2618	0.995501	1.24368	0.999843	1.19796	1.03039	1.29465	1.0913	1.30657	1.01852	1.1542	1.03137	1.02152	0.93898	1.3907	0.99905	1.82048	1.06101	1.21413	1.13278	1.41877	1.0693	1.25252	1.16841	0.920464	0.78098	1.28046	0.784188	1.23202	0.859548
gadb	0.607296	0.839557	1.11643	0.735698	0.913905	0.653447	1.03758	0.771023	0.855702	0.631725	0.88942	0.694209	1.09798	0.498565	0.995921	0.515483	0.618656	0.575903	1.05908	0.96908	0.635674	0.582644	0.820745	0.804785	0.797308	0.602351	0.861177	0.93389	0.716967	0.697481	0.745255	0.697347	0.768268	0.588656
gcvb	0.959843	1.05147	1.31141	1.27083	1.18149	1.12279	1.31098	1.10054	1.34699	1.03538	1.09545	1.09598	1.24641	1.20939	1.18961	1.22833	1.10786	0.970246	1.37324	0.980716	1.22686	1.06248	1.09042	0.957181	1.10806	1.01939	1.14556	0.984704	0.93726	0.774477	0.994495	0.710993	1.08098	0.837974
ggtb	1.16856	1.03763	1.00885	0.910414	1.40221	1.13335	1.461	1.12553	1.20556	1.09916	1.07496	0.914459	1.31445	0.982667	1.53366	1.24956	1.26087	0.892882	1.1015	1.00635	1.3594	1.13187	1.43467	0.976896	1.03991	0.921221	1.4487	1.21502	0.961575	0.67714	0.976525	0.900627	1.18003	0.87021
gid	1.49402	1.18217	2.172	1.30149	1.53352	1.12623	2.53979	1.26517	2.01252	1.37539	1.73187	1.0884	1.86193	1.55676	1.79908	1.26944	1.81286	1.2339	1.69674	1.48457	1.75201	1.37439	1.34084	1.0966	1.40049	1.02028	1.62407	1.19533	1.36845	1.23699	1.19074	0.988112	1.3081	1.11734
glnb	2.21247	1.13983	0.867742	1.33702	1.49439	1.03419	1.66287	0.941987	1.24602	1.29772	1.85079	0.781762	1.4471	1.18691	1.46451	0.923941	1.49116	1.23001	1.45507	0.950783	1.74037	1.40246	1.4507	1.0978	1.22652	0.888988	1.6578	0.797873	1.26657	1.59248	1.32375	0.917705	1.39679	0.918038
glnd	1.91594	1.23079	1.41008	1.40437	1.96136	1.44864	2.16205	1.59659	1.81321	1.41654	1.93294	1.59519	1.99325	1.31347	1.86529	1.39128	1.96594	1.41005	1.73159	1.37421	2.36123	1.64427	1.38021	1.16875	2.01597	1.47754	2.00748	1.25932	1.37348	1.11266	1.58875	1.0027	1.51422	1.01327
guab1	1.44101	1.19536	1.00761	0.950247	1.14854	1.00671	1.26824	0.992639	1.23862	1.21696	1.18487	1.16005	1.23018	1.1637	1.11154	0.957737	1.21585	1.12688	1.32023	1.14296	1.0544	1.12134	1.44025	1.25034	1.19908	0.959752	1.18291	0.948642	1.24554	1.01577	1.32041	1.06973	1.31294	1.02935
gyra	0.733281	0.912191	1.08891	0.74522	1.2281	0.723736	1.46987	0.744747	0.945684	0.721876	1.13718	0.738009	1.236	0.654945	1.23435	0.867708	1.32429	0.822071	0.997883	0.655239	1.19889	0.966963	0.708263	0.750027	1.07198	0.570558	1.14259	0.632661	0.991744	0.577507	0.963765	0.617205	0.966477	0.718631
hely	0.938091	0.757338	1.25687	0.966688	1.0289	0.658105	0.993269	0.798766	0.969668	0.521942	1.04757	0.807179	1.0722	0.745692	0.912609	0.836399	0.849809	0.844568	1.05305	0.782655	1.07141	0.684615	1.12598	0.860189	0.882898	0.705746	1.06548	0.903316	0.817443	0.673203	1.03464	0.759288	0.900959	0.709596
hemn	1.2751	1.13983	1.20931	0.85732	1.2319	0.942716	1.12628	0.868481	1.14364	0.972025	1.19883	1.09593	1.19055	0.919025	1.21355	0.885484	1.15419	1.11044	1.20105	0.926649	1.01154	1.14516	1.33854	1.17381	1.24007	1.12052	1.31328	1.03581	1.27724	0.855443	1.18593	0.997215	1.32751	0.976622
hisa	1.34776	1.12012	1.35473	1.06697	1.28918	1.11594	1.38357	1.16449	1.52384	1.30476	1.26303	1.21928	1.36712	1.27392	1.63846	1.26038	1.50675	1.08514	1.21208	0.836854	1.34916	1.14987	1.58139	1.15161	1.23673	1.12501	1.24839	1.35995	1.06145	0.870152	1.07771	1.02878	1.128	0.938534
hisi2	0.99446	0.706014	0.801175	0.868146	0.954471	0.984487	1.2755	0.883726	1.11076	0.979784	0.991539	0.847144	1.0397	0.641106	1.03373	0.842819	1.25702	0.79102	1.09015	0.658384	1.13164	1.07796	0.916301	0.817186	1.01622	0.876638	1.04507	0.981035	0.800183	0.552582	0.784981	0.693014	0.807889	0.70386
impa	0.903259	0.861406	1.2493	0.840148	1.32137	1.04251	1.18463	1.01961	1.32245	1.08815	1.08847	1.09331	1.16812	0.780246	1.46874	1.26877	1.29626	0.959379	1.25062	0.780068	1.35111	0.963888	2.25837	1.01186	1.09729	0.979411	2.16498	1.10586	0.885356	0.706328	0.865087	0.939064	0.990146	0.799359
leuc	1.14836	0.942399	1.61819	1.38002	1.42146	1.1498	1.31295	1.31491	1.22286	0.919333	2.01045	1.25436	2.42671	1.07383	1.25819	1.31895	1.28571	1.42926	1.3245	1.59529	1.75327	1.36453	1.60544	0.7472	2.24927	1.81361	1.84216	1.47475	1.92851	0.907374	1.1911	1.01658	1.75903	0.95182
ligb	1.22071	0.981269	1.48515	1.0931	1.18579	1.10486	1.41336	1.21956	1.29732	1.12602	1.15524	1.05394	1.38069	1.06905	1.25445	1.00085	1.14756	1.17227	1.26956	1.23029	1.33834	1.13888	1.07153	1.12429	1.21039	0.981108	1.13445	1.11558	1.60358	0.928731	1.68158	0.999501	1.49301	0.92081
lipf	2.81187	2.38396	1.83987	1.47868	2.70949	2.0737	2.46189	1.77076	2.69487	2.14299	2.58592	2.51879	3.21062	2.39382	3.6571	1.81926	3.52015	1.62904	3.83024	2.48193	2.50189	1.80357	3.94456	3.72756	2.79063	1.70803	2.9939	2.16413	2.61239	1.5088	3.24611	1.68616	3.51756	1.766
lipk	0.673143	0.729562	0.803655	0.779814	1.17263	0.931546	1.11126	0.547049	1.01321	0.807248	1.12242	0.607635	1.25229	0.965379	1.03824	0.935353	0.871392	0.743199	1.07777	0.854325	0.90059	0.725339	1.09633	0.631916	1.09325	0.650285	1.04868	0.760503	1.26019	0.657473	1.55171	1.10048	1.17893	0.935886
ltp1	1.15456	0.959036	1.22131	0.717945	1.32098	0.850093	1.21726	0.858321	0.983713	0.723565	1.71994	0.987865	2.04931	0.877379	1.58169	1.13295	1.11082	0.827988	1.09363	0.728296	0.965764	0.855336	1.37407	0.744877	1.0177	0.679087	1.13342	0.793714	1.49803	0.757858	1.54296	0.973403	1.25975	0.88681
mana	1.09419	0.924794	1.13056	0.870908	0.997371	0.85329	0.994426	0.955802	0.947936	0.934025	0.971434	0.84507	0.967855	0.855183	1.0159	0.908801	1.08878	0.923403	1.08558	0.762124	0.982811	0.964409	0.995167	0.997497	1.07154	0.915413	0.909068	0.95766	0.908041	0.705052	0.789146	0.87812	0.947156	0.809901
mbta	0.771287	0.606167	2.70455	0.620661	4.13772	1.251	2.36378	0.826431	2.79983	0.779547	2.01361	0.533104	2.63033	2.17789	2.44331	1.38543	1.31487	1.23666	1.69915	0.820203	1.63506	1.16866	1.79463	0.405204	1.94183	0.713908	3.15562	1.02076	1.78523	0.446513	2.35633	2.585	2.12264	2.2229
mbtb	1.09691	0.700146	1.86383	0.650266	2.56735	1.05352	1.79449	0.821975	2.17404	0.684033	1.7246	0.60412	2.11121	1.7701	2.20182	1.18306	1.00037	0.804342	1.58611	0.856705	1.67193	0.719295	2.03982	0.598111	1.81681	0.621609	2.1503	1.18785	1.74491	0.631405	2.38503	1.30546	1.84773	1.08802
mbtc	1.04682	0.773998	1.49699	0.598773	2.20103	0.858114	1.71735	0.716404	1.47065	0.753517	1.51226	0.605171	1.84798	1.11375	1.90089	1.05526	0.950113	0.862389	1.23682	0.778432	1.41618	0.671351	1.94145	0.583735	1.44114	0.619949	1.49959	0.825511	1.67004	0.666761	2.11431	1.17825	1.68872	0.916475
mbtd	0.88288	0.611471	1.24229	0.577456	2.18779	0.86077	2.0692	0.639387	1.56562	0.623615	1.64311	0.523618	2.02489	0.853701	2.08777	0.856628	1.05313	0.747076	1.32999	0.624502	1.334	0.593384	2.00682	0.529782	1.61035	0.551369	1.66222	0.721603	1.54637	0.533331	1.96769	1.18667	1.58146	0.820653
mbte	1.01002	0.636655	1.41387	0.614433	1.98285	0.914852	1.89493	0.654031	1.57777	0.640671	1.60418	0.627788	1.59478	1.30282	1.72609	0.990427	1.16227	0.79978	1.44702	0.61793	1.52896	0.745647	1.99203	0.549665	1.58295	0.652313	1.77945	0.780447	1.35734	0.507167	1.64523	1.25398	1.44352	0.80614
mbtf	1.11596	0.903942	2.04875	0.901058	1.7286	1.00679	1.92297	1.03672	2.07139	0.923262	1.92577	0.877492	1.94003	1.2868	1.64528	0.939733	1.26259	0.943291	1.19767	1.10399	1.59316	1.02123	1.73816	0.921874	1.34492	1.04076	1.73858	1.02126	1.3459	0.725196	1.55488	0.948958	1.51638	0.898205
mbtg	1.02671	0.723947	1.69499	0.626442	2.28258	0.843757	2.12648	0.784135	2.12531	0.782583	1.93525	1.06054	2.0221	2.6083	2.91023	1.46427	1.64727	0.911294	1.54575	0.54521	1.73964	0.652118	1.94978	0.574919	1.50536	0.643421	1.8536	0.859165	1.33976	0.606653	1.83385	0.977305	1.4825	1.00397
mbth	0.959172	0.719739	1.81567	0.494348	1.95801	0.828429	1.58688	0.663511	1.91655	0.670688	1.90753	0.526112	1.86828	1.64253	1.74556	0.875649	1.18204	0.768733	1.48076	0.659226	1.19192	0.769281	1.88962	0.619728	1.42142	0.637518	1.49846	0.673388	1.38818	0.66945	1.52902	1.12206	1.49269	0.872579
mihf	1.15019	1.03115	5.84727	2.54179	2.65319	1.97692	2.59288	1.63126	4.29356	2.01381	2.41801	1.4142	3.57078	2.12682	2.21811	1.6155	2.87738	1.71851	4.0324	1.60423	2.05061	1.92816	2.76409	1.15631	3.9413	3.96056	2.43772	1.61746	2.06671	1.25844	1.98224	1.05075	1.999	1.203
mmpl11	0.790799	0.737705	0.758094	0.758808	0.849245	0.756157	0.904453	0.827823	0.824521	0.675221	0.815025	0.588445	0.951877	0.710025	0.797342	0.753496	0.881682	0.669598	0.820179	0.660426	0.871422	0.796868	0.7694	0.683394	0.920244	0.624758	1.12843	0.769288	0.808124	0.632026	0.987621	0.720629	0.896144	0.677966
mmpl7	1.40679	1.09727	0.943681	1.21745	1.89647	1.25422	2.03116	1.20651	1.73339	1.37338	1.45233	1.11782	1.71524	1.27915	1.93131	1.40822	2.09587	1.22546	1.93531	0.865059	1.94818	1.39951	1.41448	0.970272	1.51925	1.01456	2.18493	1.2215	1.12777	0.915988	1.10901	0.97142	1.17793	0.927985
mmpl8	2.09457	1.09922	1.16875	0.942192	2.36604	1.62353	2.26661	1.48882	2.17414	1.45144	1.84304	1.21618	2.14218	1.52228	2.21398	1.72851	1.6605	1.31693	2.24044	1.56482	2.39924	1.58611	2.17656	1.58109	1.60796	1.18979	2.20959	1.67659	1.28107	1.09774	1.40098	1.14363	1.57116	0.998592
mmps4	0.916399	0.630828	1.28529	0.712356	1.54515	0.937821	1.46439	0.668835	1.17292	0.783022	1.38209	0.600976	1.35513	1.19249	1.56621	1.09624	0.772637	0.641963	0.83362	0.487711	0.729935	0.628922	1.33094	0.640307	1.30594	0.725059	1.19825	0.765114	1.34634	0.980777	1.54076	1.21559	1.27228	1.06638
moaa2	1.01749	0.939857	1.15667	0.954143	1.18653	0.837429	1.23174	0.911194	0.97194	0.860754	1.06802	0.998592	1.22187	0.676868	1.30339	1.06893	0.857074	0.947066	0.939557	0.815403	1.05836	0.945583	1.11521	0.984285	1.0907	0.841839	1.16983	1.03759	1.0764	0.8355	1.41519	0.898049	1.07824	0.983376
moda	1.2717	1.03563	0.976433	1.03307	1.49398	1.25567	1.76153	1.16279	1.44424	1.18325	1.11104	0.785753	1.48573	1.40737	1.42	1.13675	1.16646	0.951928	1.20655	0.885557	1.25203	1.01255	1.23901	1.00251	1.16669	0.914097	1.27138	1.10375	1.30434	1.08517	1.11222	1.05322	1.15121	1.04581
mrp	1.24255	0.986769	0.818704	0.832347	1.07378	0.888594	1.43404	0.815881	1.12188	0.950292	1.10942	0.797364	1.02222	0.856627	1.07779	0.910149	1.12292	0.862915	1.0464	0.877996	0.981764	0.902477	1.17589	0.903981	1.20967	0.930087	1.41942	0.906298	1.0168	0.888802	0.890546	0.900619	0.954514	0.805619
mutt1	0.699435	0.772364	1.01762	0.925124	1.05072	0.931325	0.947495	0.792564	1.29556	0.830434	1.34058	1.093	1.06903	0.805178	0.874067	0.782691	0.906431	0.76465	1.22495	0.936268	0.920651	0.790441	1.16227	0.752163	1.27948	0.625984	0.90382	0.707924	1.504	0.853265	1.57806	0.748392	1.98106	0.856143
nadc	1.04412	0.918206	1.33788	1.00095	1.42019	0.968246	1.20126	0.953068	1.00198	0.864135	1.12835	1.06507	1.21666	0.753583	1.42916	1.20369	1.25168	0.981833	0.99788	0.810457	1.09599	1.12887	1.1604	1.14149	0.934273	0.696601	1.50785	1.48954	0.851835	0.456428	0.84039	0.804259	0.816742	0.66465
narg	1.08918	0.937843	1.24746	0.991111	1.02889	0.91406	1.15673	0.962763	1.23118	0.91603	1.1485	1.21613	1.10633	0.954844	0.971445	0.98627	0.948758	0.816436	0.980512	0.93831	1.08921	0.853658	1.20469	1.03804	1.34966	1.01708	1.26511	1.11655	1.00805	0.829187	0.977377	0.636139	0.917051	0.776383
narj	0.828779	0.769542	1.02997	0.70168	0.983057	0.665515	0.823853	0.744177	0.926847	0.707122	1.03761	1.02094	1.03462	0.659603	0.897228	0.8843	0.675675	0.673062	0.775168	0.632556	0.780104	0.731673	1.07215	0.824402	1.10656	0.667013	1.18971	0.94469	0.842109	0.600673	0.92302	0.992104	0.871783	0.478175
nark2	2.73566	0.93682	2.12581	1.37036	1.90538	1.84363	2.01614	1.31083	1.8895	1.64831	1.67925	1.00884	1.62859	1.13532	1.70171	1.46508	1.50075	1.15891	2.4366	1.1578	1.52637	1.31684	3.47751	1.24913	1.65232	1.65793	1.89603	1.29922	0.887383	0.746565	0.900613	0.411749	1.58845	0.538713
narx	2.61867	1.37797	3.96829	1.51476	3.15987	2.37568	2.90755	1.88932	3.32608	2.03229	2.10599	1.56078	2.36045	1.53615	2.63489	1.89747	1.51158	1.13403	2.8643	1.69813	2.17472	0.930344	4.07237	1.92409	2.06866	1.33387	3.16175	1.61183	1.16044	1.17465	1.49434	1.2567	1.74383	0.575006
nira	1.9608	1.57122	1.90342	1.43628	1.75641	1.6745	1.91677	1.47652	2.08227	1.59933	1.61488	1.3244	1.87441	1.5146	1.92177	1.61731	1.60277	1.54502	1.87694	1.49761	1.63845	1.5097	1.60907	0.985014	1.43168	1.28735	1.7903	1.32771	0.9738	0.786647	1.19406	0.927369	1.67708	1.0703
nrde	0.997482	0.858987	0.667877	0.900176	0.894024	0.841891	0.938409	0.723368	0.94884	0.860302	0.907657	0.519385	0.862211	0.986494	0.939432	0.834847	1.02935	0.820143	1.08992	0.592017	0.917481	0.799839	1.20968	0.703712	0.795947	0.536209	0.898452	0.540551	1.38166	1.35809	1.25992	1.07627	1.12222	0.897839
otsb	1.64033	0.889676	1.40447	0.984565	2.03125	1.28882	1.87758	1.00305	2.17478	1.2974	1.8743	0.796949	1.68055	1.68221	1.38825	0.765161	1.37266	0.801678	2.30162	1.31754	1.41577	0.914605	1.79603	1.01237	1.76866	0.848892	1.73759	0.939108	2.24559	0.914281	2.29068	0.923739	2.04505	0.737012
pabc	0.907765	0.917483	1.02553	1.04633	1.23047	0.986542	1.34345	1.07091	1.15133	1.01566	1.0864	0.809406	1.01123	0.919847	1.25143	0.853956	1.16083	1.04914	1.30404	0.828124	1.35731	1.48497	0.908766	0.838565	0.964395	0.837842	0.954636	1.02424	1.25167	0.915113	1.14332	0.893714	1.05828	0.904862
papa5	1.00263	0.98411	0.985994	0.918184	1.14428	0.978161	1.0106	0.989775	0.988394	0.935559	0.948283	0.683892	1.17022	0.961764	1.16903	1.11259	1.14062	0.855314	1.15657	0.798076	1.02568	0.919818	1.05916	0.808933	1.11048	0.936596	0.898376	0.758852	0.925891	0.676633	0.789404	0.819037	0.86168	0.742323
pfkb	3.7828	1.56139	3.91416	2.05414	3.041	1.78937	3.08906	1.56813	3.24493	1.88587	3.17123	2.03637	2.9424	2.48321	4.34433	1.6786	2.80815	1.63748	2.98065	1.79714	2.64687	1.52077	4.14641	1.49738	2.84779	1.52635	2.89768	1.38207	3.97316	1.62547	4.01494	3.27727	3.74796	1.72857
phoh	1.18354	0.957295	0.969373	1.10833	1.12704	0.980701	1.14882	0.927513	0.937375	1.06258	1.14093	0.857357	1.19078	0.994309	1.11004	0.972299	1.20853	1.07608	1.2572	0.880722	1.2929	1.16293	1.10051	0.954516	1.21925	0.962771	1.28613	0.811591	0.926171	0.939487	0.928287	0.764222	1.03202	0.893309
phoh2	1.39839	0.977228	2.76876	1.43162	1.5272	1.43342	1.33756	1.00022	1.34611	0.869097	1.48905	1.29387	1.48642	0.947138	1.36585	1.14264	1.50693	1.13164	1.53549	1.01062	1.57408	0.838944	1.24183	1.04656	1.78369	0.994494	1.38337	1.02304	1.46157	0.904158	1.40281	0.893741	1.2587	1.08318
pks1	0.955531	0.903558	1.20427	1.10769	1.42868	1.20213	1.56895	1.25121	1.36409	1.11263	1.20205	1.03105	1.44525	1.00557	1.59045	1.1591	1.59456	1.33661	1.31738	0.98783	1.50796	1.13042	1.30699	1.12503	1.14243	0.907918	1.67646	0.931198	1.20975	0.893468	1.13346	1.25587	0.979795	0.899031
pks12	0.936814	0.85742	1.1903	0.950332	1.18552	1.12515	1.31129	1.07762	1.3508	0.97722	1.25224	0.972385	1.22553	1.09478	1.22845	1.18979	1.42046	0.959355	1.2384	0.745388	1.49459	1.12117	1.04385	0.975096	1.07664	0.959124	1.1041	1.09576	1.04739	0.877929	1.02662	1.07782	1.07476	0.894084
pks14	2.16185	1.29219	1.78782	1.29249	2.53231	1.73628	2.56623	1.32737	2.09218	1.31814	1.47711	1.34572	1.88958	1.50455	2.35606	1.64265	1.24375	1.42464	1.82151	1.4907	1.41101	1.10653	2.69011	1.41968	1.77736	1.64466	1.77971	1.42115	1.36634	0.978855	1.97586	1.10627	1.81924	1.20271
pks15	1.3032	0.945168	1.19378	0.954883	2.04307	1.1973	1.77098	1.23623	1.78933	1.18968	1.83149	0.695096	2.06576	1.56074	2.0239	1.70616	1.60913	1.23856	1.66297	1.09629	2.40044	1.51759	0.877795	0.933301	1.66637	0.719128	2.08323	1.21521	1.01252	1.16788	1.61905	1.81514	1.11412	1.1796
pnca	1.51793	1.46894	1.95021	1.21227	1.63796	1.1185	1.43191	1.2683	1.4065	1.13846	1.71466	1.32999	1.46506	1.2246	1.90932	1.31498	1.61786	1.07907	1.35207	1.46024	1.75822	1.0758	1.63213	1.39915	1.41403	1.26286	1.46113	1.29287	1.03121	1.22191	2.08686	1.25467	1.2664	0.873097
ppp	0.762054	0.8584	0.961184	0.904736	1.05195	0.879124	1.07368	0.841589	0.973277	0.764192	1.2476	1.10448	1.23945	0.747724	1.22728	0.897348	1.18581	0.911855	1.10573	0.763981	1.26014	0.853213	0.786212	0.830681	1.02241	0.797599	0.969279	0.973077	0.964129	0.747097	0.999638	0.910505	0.973668	0.858086
ppsa	1.62306	0.684133	1.63775	1.33275	2.3407	1.43897	2.13547	1.28985	2.01058	1.36625	1.66819	1.03896	2.22546	1.44174	2.29209	1.78795	2.31125	1.4788	2.26496	1.3857	2.24894	1.85714	1.69398	1.18994	1.92096	1.18977	1.77858	1.29574	0.989132	0.605424	1.35891	1.17584	1.00335	0.823715
ppsb	1.30533	0.870484	0.941923	1.08702	1.49798	1.0062	1.3027	1.19375	1.35944	1.23428	1.21993	0.532656	1.48712	1.28556	1.69459	1.28468	1.69217	1.17426	1.47075	1.02	1.79303	1.3784	1.03892	0.792386	1.28018	0.813207	1.18787	0.973122	0.791423	0.623347	0.765655	0.985768	0.747943	0.584154
ppsc	1.00901	0.875818	1.44049	0.968774	1.60607	1.18413	1.64058	1.11531	1.43444	1.07367	1.36212	0.960656	1.87151	0.960426	1.73466	1.28568	1.73752	1.06943	1.65567	1.12849	1.83292	1.41502	1.35404	0.895401	1.47204	0.829495	1.27628	1.05754	0.828707	0.501138	0.967682	0.903347	0.89913	0.722587
ppsd	0.987359	0.848116	1.04852	0.812454	1.51828	1.00477	1.13645	0.900061	1.04088	0.890156	1.31266	0.827016	1.36551	0.94998	1.49272	1.1082	1.50007	1.01491	1.36442	0.871318	1.29918	1.13198	1.52468	1.02429	1.19736	0.845097	1.27374	0.849547	0.924659	0.517474	0.881416	0.855829	0.954002	0.668334
ppse	1.49475	1.59269	1.75756	1.27138	1.86839	1.37194	2.07543	1.24684	1.9569	1.48685	1.55506	1.20552	2.0231	2.01707	2.2926	1.4402	1.83357	1.39064	1.96792	1.2146	1.4665	1.43552	1.66699	1.19731	1.65348	1.41809	2.15703	1.18197	1.48567	1.05295	1.29695	1.33996	1.5413	1.29304
prca	1.26636	1.21676	0.967601	1.09332	1.29848	1.07337	1.32374	1.00562	1.24152	1.03846	1.18578	1.05632	1.18974	1.09788	1.21504	1.15344	1.41735	1.06855	1.36525	0.923351	1.29876	1.17627	1.06561	1.10519	1.19028	1.04579	1.13257	1.01289	1.06965	0.997508	1.09937	0.906472	1.11989	0.991742
prfa	1.53283	1.54265	2.12067	1.78099	1.85589	1.92918	2.11825	1.61775	2.21247	1.63461	1.74723	1.58925	2.09464	1.60314	1.84114	1.72213	2.68329	1.68213	2.78783	1.88693	2.41032	1.86887	1.62744	1.37884	1.87173	2.03106	1.88915	1.58502	1.76417	1.41324	1.86659	1.44423	2.28357	1.66602
prow	1.5062	1.16668	1.49204	1.17737	1.22071	0.910074	1.25726	1.10729	1.30096	1.09476	1.45803	1.14033	1.56028	1.08887	1.55622	1.05536	1.22833	1.04107	1.20185	0.866485	1.15602	0.833837	1.10432	1.06091	1.12018	1.05303	1.32052	1.13616	1.1713	1.01423	1.30839	1.19281	1.28278	1.06993
rada	1.8597	1.25445	2.60469	1.54579	1.83812	1.22295	2.15934	1.14905	1.96304	1.332	1.59415	1.12095	1.78815	1.23639	1.69265	1.11407	1.46204	1.21777	1.82547	1.29952	1.40358	1.14151	1.77388	1.45045	1.63269	1.37681	1.69761	1.4059	3.35919	1.7812	3.84813	1.38472	2.40294	1.62278
rho	0.883086	0.702917	0.874145	0.733604	1.29284	0.890439	1.20032	0.936401	1.3187	0.825715	1.22367	0.823507	1.3333	1.05467	1.41622	1.23157	1.55415	0.937222	1.42342	0.674659	1.40585	1.02353	1.08307	0.821189	0.967826	0.742767	1.18411	0.774759	1.34604	0.906025	1.4578	1.04265	1.31582	1.11093
rne	1.32008	1.00042	1.63281	1.02664	1.44626	1.13743	1.97317	1.17078	1.48094	1.11909	1.34247	1.1188	1.3582	1.16513	1.52813	1.21017	1.51892	1.03256	1.56559	0.98371	1.43664	1.18143	1.69437	1.23543	1.55545	1.21921	1.46584	1.10524	1.12087	0.951415	1.40061	0.975085	1.25887	1.01429
rplt	0.863368	0.827801	0.790589	0.732325	1.40683	0.9607	1.1143	0.924098	1.06501	0.91977	1.02262	0.789277	1.16306	0.91124	1.32243	1.11814	1.37183	1.03008	1.18607	0.682399	1.09135	0.999794	0.929472	0.690018	0.963706	0.881522	1.08806	0.644793	1.14967	0.868673	0.882213	0.957759	0.995438	0.98316
rpob	1.56782	0.95398	1.3606	1.15509	1.40347	1.159	1.36119	1.22919	1.23329	1.36569	1.43208	1.11098	1.40226	1.61785	1.69134	1.3012	1.80836	1.25536	1.5593	0.910982	1.43857	1.23912	1.07374	1.01867	1.0363	0.953608	1.39518	0.967265	1.50769	1.11985	1.13742	1.43327	1.17805	1.11605
ruba	2.18685	2.53218	1.93486	1.38771	2.42813	2.03342	1.98874	1.64055	2.02162	1.71329	1.82095	1.62844	2.06151	1.62116	1.88698	1.51707	1.86477	1.55026	2.22266	1.74216	1.8778	1.99317	2.65638	0.990101	1.98321	2.12069	1.64295	1.33411	2.43043	1.34795	2.91012	1.21145	2.86546	1.63552
ruva	0.820766	0.789735	1.35242	0.888075	0.830862	0.747263	0.841521	0.753625	0.828917	0.706564	0.981751	0.848105	0.926427	0.847856	0.887642	0.76683	0.778491	0.731342	0.786293	0.582253	0.818297	0.745856	0.723873	0.771986	0.685605	0.683316	0.853881	0.778073	1.28966	0.70612	1.57372	0.961705	1.05447	0.939253
sigc	0.881547	1.00521	0.990099	0.787151	1.31875	1.08393	1.2353	0.899654	1.02361	0.849511	0.912581	0.73776	1.07466	0.86702	1.01491	0.915154	0.961514	0.977217	1.05729	0.868538	1.00609	0.933142	1.02678	0.91332	0.905035	0.891426	0.901251	0.753219	1.09963	0.869402	1.2287	1.32018	1.07614	1.00312
tlya	1.00509	0.759813	1.20857	0.888491	1.12241	0.937008	1.07992	1.09064	1.04823	0.847462	1.10502	0.997836	1.12778	0.882477	1.05873	1.03085	1.22928	0.925988	0.973564	0.895412	1.2341	1.10236	0.936189	0.880497	1.09449	0.878145	1.20725	1.01975	0.843904	0.741746	1.03345	0.886104	0.91133	0.761372
tmk	1.66389	1.46051	2.32967	1.49769	2.2098	1.75361	2.21859	1.6492	2.49827	1.63591	1.76082	1.50613	2.03524	1.67847	2.04309	1.75499	2.08837	1.53153	2.06755	1.48626	2.46245	1.91724	1.45129	1.52024	1.80707	1.93644	2.0289	2.00278	1.49251	1.10133	1.79517	1.25126	1.89393	1.3716
trpe2	0.763546	0.830551	1.84692	0.889187	1.17481	0.781628	1.58085	0.73358	1.30923	0.904379	1.60438	0.753921	1.77012	0.855375	1.1229	0.794244	1.23625	0.658659	1.09979	0.800529	1.13933	0.775953	2.24967	0.680491	1.36093	0.651987	1.23883	0.787757	1.41037	0.784848	2.02269	0.706883	1.47214	0.848502
trub	1.24875	0.806973	1.382	1.06542	1.20346	1.09952	1.27121	1.11023	1.00887	0.92572	1.28989	1.01674	1.61408	1.18921	1.42173	1.06635	1.52842	0.915403	2.16538	0.925204	1.66549	1.34244	1.23792	0.776675	1.2085	0.999401	0.960926	1.05152	0.911764	0.743017	0.943086	0.740766	0.859694	0.749196
ureb	1.13768	0.883101	1.30728	1.07184	1.11147	1.08466	1.19657	1.13771	1.10616	1.01826	1.28883	0.929947	1.36959	1.23806	1.25015	1.0708	1.02883	0.95089	1.03187	0.994082	1.25848	1.0827	0.938181	0.949743	1.38572	1.13943	0.933259	1.12947	1.40171	0.989282	1.66157	1.16444	1.64618	1.0338
whib3	2.18092	1.62976	3.60109	1.39616	2.12144	1.90119	2.26911	1.65199	3.51502	1.96218	1.7316	1.7448	2.01151	1.87622	2.28648	1.73182	2.09186	1.69908	2.57795	1.82784	1.94079	2.04144	4.04022	2.49568	2.55825	2.04899	2.51605	1.89107	2.10983	1.65509	3.48164	2.21742	2.71156	1.98698
MT0085	1.0282	1.04755	1.34918	1.19142	1.37962	1.04886	1.45715	1.04716	1.49633	1.03381	1.26824	0.99943	1.38378	1.139	1.37534	1.17767	1.0079	0.991745	1.13797	1.00271	1.25693	1.02841	1.03773	1.12808	1.24317	1.0456	1.33301	1.14517	1.03029	0.942002	1.50532	0.995487	1.03306	0.894841
MT0294	0.939492	0.61657	1.65536	0.844452	1.90121	0.990423	1.85995	0.787017	2.00829	0.841044	2.14785	0.895825	2.20662	1.21479	1.74972	1.08469	0.951595	0.88458	1.33622	0.890555	2.33591	0.936053	1.57614	0.70576	1.89344	0.873617	2.01476	1.01168	1.48115	0.80738	2.3842	1.00489	2.01677	0.923832
MT0761	0.844071	0.830935	0.749573	0.775937	1.10114	0.973838	0.968592	0.988905	1.28852	1.12667	1.23381	0.739633	1.22926	0.585975	1.04344	0.707911	1.05936	0.979637	1.35399	0.520176	1.08687	0.704381	1.56257	1.03837	1.62465	1.25423	0.916542	0.741326	1.08122	0.88821	0.950136	0.719632	1.19654	0.839686
MT0762.1	1.09045	1.03115	2.14427	1.04663	2.85613	0.921906	2.92769	0.993656	2.8018	0.882112	2.47677	0.943146	3.5877	0.845921	2.17871	0.939771	1.28149	0.976257	1.97489	1.02837	1.82224	1.12932	1.55031	0.873854	4.26873	0.900286	2.22135	1.0894	1.00917	0.932301	1.71918	0.904679	2.01047	0.798285
MT1086	3.25512	1.62065	3.23703	2.63677	3.73754	4.06697	3.79733	2.01239	3.88983	2.92821	2.55777	2.02851	3.02897	1.84901	3.50007	2.97226	2.2565	2.7292	3.85428	2.77814	3.08776	2.27564	4.0126	3.0853	2.91737	3.53635	4.42656	2.41706	2.21187	1.5212	4.09093	1.64179	3.26478	2.99769
MT1924.1	1.17998	0.363521	3.72038	0.658645	2.63588	0.801502	2.54716	0.678986	2.32824	0.511378	2.60579	0.565263	2.78168	1.63052	2.76878	0.948589	0.715321	0.786659	1.52675	0.614407	2.81177	0.531224	2.19245	0.511801	2.50465	0.697916	2.59666	0.506812	1.76981	0.5709	3.25238	1.53077	2.84102	1.19636
MT2038	1.71976	1.46727	1.92795	1.77331	1.68257	1.39026	1.91811	1.40233	1.97067	1.47765	2.09601	1.53063	2.11547	1.40708	1.83637	1.50533	1.16938	1.33552	1.50295	1.73284	1.72803	1.50337	1.47246	1.78896	1.97807	1.72975	1.83857	1.80758	1.48104	1.44992	1.83698	0.926419	1.96543	1.15122
MT2246	1.59563	1.0868	2.02034	1.07041	1.34405	1.1962	1.72826	1.04566	1.71199	1.11524	1.24782	1.18384	1.47108	1.24655	1.20197	0.880981	1.00376	1.03915	1.37833	1.26896	1.14449	1.00474	1.57853	1.08298	1.18405	0.894999	1.45768	1.22813	2.54553	1.59053	2.87741	1.28331	2.31241	1.332
MT2455	1.16424	1.15356	1.33908	1.17253	1.46074	1.05133	1.4436	1.02562	1.34072	1.19039	1.01754	0.734806	1.29581	1.60192	1.50593	1.13575	1.24015	0.975546	1.48712	1.07065	2.82998	1.11069	1.73455	1.14134	1.33826	1.32381	1.29607	1.16626	1.48723	1.0796	1.73505	0.977816	1.96145	1.22757
MT2460	1.37796	0.891641	1.27547	1.02739	1.03458	1.13894	1.14566	0.968649	1.05236	0.921685	1.03427	0.966248	1.11715	1.12407	1.10281	1.0002	0.902047	0.988512	1.15739	1.13731	1.10265	0.891788	1.16516	0.877777	1.17375	0.840767	1.30871	0.928195	0.978294	0.902512	1.14648	0.7715	1.47217	1.04346
MT2586.1	0.792146	0.608847	0.811035	0.929684	0.711766	0.774251	0.990216	0.929886	0.965197	0.939224	1.09083	0.619034	1.08387	0.801838	0.802729	0.770327	1.02827	0.77435	1.07025	0.876394	0.909162	0.768317	1.22574	0.556882	1.17855	0.585518	0.673208	0.50003	1.15852	0.962356	0.961064	0.664082	1.27849	0.723915
MT3135	0.959429	0.952432	1.10008	1.41698	1.20114	1.00075	1.4178	1.03563	1.18991	0.988164	1.24894	1.10683	1.29933	0.989618	1.29078	1.13015	1.26296	0.944956	1.26262	0.831838	1.37982	1.04654	0.888217	0.941231	1.10907	0.866358	1.05287	1.02037	1.29956	1.07446	1.27621	1.04121	1.21863	0.930097
MT3412	1.44933	1.08801	1.83352	1.49541	1.40986	1.0753	1.22701	1.2907	1.36143	0.952812	1.4893	0.863067	1.5259	0.920917	1.20128	0.793663	1.28267	0.925207	1.69764	0.987334	1.28424	0.703527	2.15863	0.892276	1.73087	0.919271	1.53141	1.07658	1.29902	0.967895	1.84328	0.763804	1.76369	0.923341
MT3847	1.52792	0.961327	1.34831	0.969024	1.72485	1.05254	1.54512	1.22348	1.67637	1.02928	1.55328	0.877442	1.86636	1.00789	1.71186	1.11749	1.26786	1.02593	1.65267	1.00694	1.73161	0.95245	0.886392	0.884974	0.908511	0.701812	0.80018	0.69391	2.15073	1.00611	3.35197	1.18727	3.04574	0.853931
Rv0028	1.00099	1.02426	1.16776	1.0491	1.27313	1.00188	1.19283	0.796922	1.22653	1.13871	1.42261	0.93166	1.60503	0.896466	1.07807	1.07967	1.17489	0.939711	1.07652	1.26801	0.848371	0.94524	1.01437	1.17768	1.19817	1.03623	1.05639	1.09864	1.15067	0.927273	1.43124	0.787666	1.2342	0.869363
Rv0059	0.637039	0.599181	0.577473	0.745162	0.740162	0.696964	0.800722	0.642354	0.624097	0.600734	0.853757	0.492844	0.948512	0.58456	0.786981	0.608927	0.759151	0.534762	0.68018	0.511458	0.715448	0.560355	0.647697	0.500724	0.691553	0.43861	0.691995	0.463972	1.27259	0.992559	1.62618	0.715581	1.1205	0.752487
Rv0060	0.766451	0.72175	0.885259	0.792956	1.08712	0.651628	0.987796	0.707799	0.826292	0.586536	1.21977	0.602058	1.21799	0.583438	1.02513	0.650084	0.881165	0.666172	0.818673	0.686933	0.889041	0.64987	1.04805	0.752093	1.06017	0.60369	1.11573	0.810594	1.73423	1.20251	2.20184	0.848372	1.51217	0.82362
Rv0074	1.14574	0.816937	1.1127	0.707561	0.961764	0.860604	0.970101	0.8029	1.148	0.80926	1.16347	0.49016	1.12844	1.01906	0.997338	0.669883	0.831842	0.792362	0.934231	0.979496	0.96196	0.633995	1.31174	1.01022	1.20936	0.648493	1.0348	0.724845	1.09406	0.99726	1.50107	0.896972	1.18499	0.793531
Rv0079	3.40426	2.08349	3.68639	1.9948	3.60028	3.26176	3.03425	2.11456	2.55401	2.62006	3.10956	1.62201	2.53051	2.47634	2.70769	1.83834	1.66664	1.43409	2.29874	1.83875	2.25044	1.82054	3.93187	2.01158	2.3422	2.48495	2.33329	2.24657	3.85681	2.62334	3.80887	2.79727	4.07637	2.26631
Rv0080	2.41142	2.01494	3.28745	1.55437	2.60054	2.10485	2.30297	1.56142	2.12638	1.92493	2.36431	1.46453	2.12877	1.97541	2.08161	1.44007	1.9084	1.44331	2.42958	1.63751	1.99184	1.27	2.92583	1.80541	1.74654	1.51317	1.99453	1.25583	3.17129	2.1007	2.60868	2.01567	3.06269	1.72358
Rv0081	2.1651	1.51556	3.11963	1.77355	3.23409	2.3523	3.33424	1.96421	3.18673	1.90726	2.55466	1.5966	3.28237	1.64902	3.3005	2.53623	1.94543	1.21454	2.57795	1.56534	2.80022	2.16256	2.29927	1.32347	2.44735	1.63534	3.02775	1.5063	3.0906	1.86573	5.0075	2.38759	3.76229	2.4397
Rv0082	1.67529	0.795125	1.95327	1.25531	2.08872	1.44565	1.44254	1.25436	1.83067	1.13145	1.59626	0.705679	2.09374	1.10562	2.01361	1.16321	1.38391	1.52037	1.52496	1.18965	1.61594	1.01208	1.62373	0.901036	1.98086	1.19899	2.23462	1.09225	2.14992	1.19334	2.95033	1.53129	2.29202	1.17061
Rv0083	0.788222	0.95445	1.21139	0.933337	1.1015	0.90082	1.21206	0.961064	0.979255	1.11739	1.39074	0.774699	1.25022	0.814257	1.04488	0.841509	0.79075	0.978768	1.36673	1.09744	1.31287	0.738548	1.46729	1.03353	1.32371	0.645882	0.990901	0.912788	1.47028	1.12637	2.02583	1.17178	1.51808	0.937091
Rv0108c	0.504106	0.59288	0.597553	0.507419	0.611606	0.50624	0.63669	0.393648	0.572945	0.434967	0.787636	0.522169	0.815426	0.524255	0.701902	0.475979	0.628981	0.538745	0.652356	0.641047	0.488228	0.500042	0.840464	0.561976	0.840908	0.487591	0.703459	0.470276	1.19531	0.843447	1.14874	0.794951	1.19375	0.685546
Rv0144	1.4216	1.63715	1.33471	1.03048	1.43905	0.973495	1.47085	1.04589	1.34749	0.87936	1.32733	0.856529	1.50774	0.945395	1.28182	0.899323	1.29514	1.21535	2.04745	0.920723	1.15604	1.31053	1.67859	1.11621	1.39008	1.95748	1.42141	1.1278	1.79845	1.41503	1.67343	1.18673	1.67119	1.16638
Rv0149	0.912775	1.05547	1.10447	0.977574	0.887885	0.730282	1.13053	0.831817	0.916845	0.73491	1.08762	0.93523	1.17498	0.71644	0.954351	0.889909	0.917095	0.880291	1.04535	0.862484	1.00043	0.866383	1.11544	0.931684	1.16568	0.761583	1.09659	0.751611	1.19926	1.02332	1.18993	0.800864	1.29062	0.905112
Rv0174	0.394804	0.409505	0.622668	0.364382	0.655219	0.312302	0.753742	0.338499	0.703658	0.320735	1.10849	0.391535	1.13303	0.356467	0.726469	0.435634	0.801335	0.437594	0.545453	0.303406	0.655853	0.411198	0.66252	0.400171	1.32802	0.270116	0.818391	0.372541	0.966633	0.425934	1.25919	0.639383	1.03064	0.512993
Rv0180c	0.585194	0.679352	0.600221	0.685553	1.08713	0.61267	0.761746	0.621315	0.728255	0.696202	0.918169	0.524835	0.909735	0.652517	1.04081	0.578882	0.853142	0.711588	0.863567	0.545734	0.823068	0.700248	0.711785	0.577954	0.615218	0.421165	0.64137	0.678777	1.14678	0.658118	1.35208	0.93359	1.10545	0.663201
Rv0185	1.05475	1.18709	1.03322	0.938671	1.25117	1.00044	1.24621	0.947857	1.26395	0.812908	1.04687	1.3668	1.08413	0.722942	1.10707	1.01731	1.22721	0.919555	1.02841	0.844129	1.08397	0.933473	1.07128	0.926138	0.89556	0.86416	1.03809	0.795378	1.25568	1.12558	1.31375	1.13259	1.16288	1.18469
Rv0240	1.591	1.65595	1.96848	1.41318	1.80214	1.47285	1.64402	1.24483	1.80307	1.35758	1.59472	1.23243	1.60426	1.05375	1.74315	1.37185	1.82032	1.32131	2.0297	1.27529	2.18893	1.48545	1.81459	1.38098	1.66723	1.77067	2.10965	1.3053	1.25583	1.14033	1.34498	1.17292	1.27481	1.12237
Rv0282	0.848356	0.694397	1.22167	0.746779	1.73611	1.01601	1.40956	0.805207	1.46282	0.772449	1.18618	0.81123	1.49292	0.992931	1.66545	1.03632	1.23744	1.08987	1.12681	0.90585	1.51641	1.08164	0.981233	0.731434	0.94363	0.900878	1.46214	0.959319	0.87134	0.6682	1.20552	1.18195	0.945615	0.930062
Rv0283	1.45277	0.883503	1.2747	0.934585	1.75036	1.32205	1.66458	1.02642	1.4648	1.04495	1.30539	1.10828	1.39469	1.33239	1.72998	1.2581	1.36045	1.2694	1.21156	0.981206	1.29124	1.23727	1.24261	1.05997	1.10343	1.15922	1.63829	1.17428	1.19412	0.926278	1.17829	1.31561	0.922842	1.17342
Rv0284	0.921169	0.417237	0.770951	0.635524	1.8644	0.918427	1.45209	0.742347	1.33895	0.682463	1.17213	0.670011	1.33863	1.04881	1.59304	0.969996	1.25134	0.954461	0.891319	0.84878	1.44278	0.992521	0.968457	0.799395	0.823109	0.700735	1.33256	1.06097	0.917613	0.569849	1.00394	1.1377	0.697751	0.855117
Rv0285	1.11044	0.605441	1.45228	0.642281	1.33813	0.924083	1.23023	0.849634	1.43723	0.668126	1.01083	0.79443	1.26489	1.05932	1.4238	1.00571	1.05215	0.86236	0.825921	0.811482	1.1338	0.825793	1.33089	0.895764	0.759128	0.710754	1.26464	1.22589	0.801121	0.672002	1.18051	1.06523	0.785219	0.81316
Rv0286	1.0715	0.737966	0.776332	0.628037	1.09723	0.851813	1.14377	0.708235	1.01992	0.862173	0.941598	0.656504	0.967943	0.993532	1.08452	0.816594	1.11246	0.958525	1.13334	0.779551	0.84785	0.833195	1.38704	0.79362	0.783695	0.769855	1.1128	0.799206	1.03296	0.761077	0.945974	1.02729	0.999223	0.867552
Rv0287	1.00864	0.668248	0.801264	0.513322	0.941429	0.698625	0.915567	0.585919	0.985617	0.626806	0.872593	0.597369	0.869963	0.880522	0.930211	0.789854	0.970323	0.890346	0.860865	0.673035	0.740447	0.694854	1.34093	0.85948	0.76562	0.561829	1.07431	0.83367	0.896464	0.705449	0.99882	1.13862	0.794013	0.984973
Rv0288	0.615228	0.521461	0.6368	0.527045	1.00152	0.666024	0.915636	0.573372	0.947483	0.542673	0.880322	0.57689	0.96026	0.777331	0.997453	0.756003	0.904135	0.886753	0.720909	0.731954	0.800737	0.655041	1.06843	0.799069	0.809973	0.597676	0.937359	0.901118	0.811955	0.534717	0.906497	0.893486	0.79058	0.821676
Rv0289	0.992808	0.617472	0.937358	0.538769	1.42434	0.895794	1.06022	0.799892	1.11667	0.722134	0.908003	0.664917	0.942835	1.03386	1.29031	0.962982	1.07828	0.90728	0.883036	0.733765	0.997693	0.797512	1.07446	0.870644	0.69604	0.720018	1.00057	1.08368	0.970495	0.741833	0.91518	1.15047	0.805515	0.907275
Rv0290	0.993764	0.607712	0.808858	0.624187	1.19487	0.789828	1.17708	0.779417	1.14661	0.646835	0.896823	0.653612	1.03287	1.04631	1.19535	0.825999	1.01966	0.722463	0.887666	0.593875	0.96063	0.757982	1.20319	0.808752	0.891537	0.670885	1.01363	0.808186	0.917674	0.586545	0.858683	0.893169	0.814092	0.710058
Rv0291	0.679602	0.527236	1.06161	0.662396	0.954785	0.582367	0.918388	0.617285	0.86694	0.558381	1.10005	0.51854	1.38399	0.619827	1.1449	0.6626	0.985268	0.61117	0.73744	0.485472	0.974151	0.676253	0.87103	0.643611	0.845774	0.487993	0.830863	0.575562	0.779804	0.60694	0.943608	0.686665	0.840468	0.661116
Rv0292	0.77279	0.748014	1.03089	0.577374	1.20631	0.779793	1.19253	0.704222	1.15222	0.616461	1.16631	0.685357	1.28038	0.699539	1.36014	0.867675	1.00558	0.866513	1.08975	0.838759	1.06617	1.04445	1.15665	0.720263	0.96289	0.643924	0.998759	0.781848	0.982988	0.555647	1.19941	0.980047	1.05817	0.766735
Rv0336	1.84646	1.49813	2.22654	1.39542	1.80875	1.15867	1.85568	1.19753	1.69919	0.979242	1.609	1.12941	1.84403	0.812009	1.68505	0.908821	1.4051	1.12365	1.62615	1.12574	3.0415	1.57556	1.41866	1.14129	1.47801	1.10312	3.17232	1.34866	1.3913	1.14876	2.15813	0.876666	1.55113	1.19377
Rv0354c	0.654646	0.626104	0.651921	0.63746	0.599845	0.55058	0.781615	0.562697	0.58316	0.527125	1.22779	0.658759	0.913828	0.623465	0.710312	0.718238	0.73722	0.682005	0.693524	0.495882	0.623485	0.544029	0.651253	0.555735	0.853621	0.435925	0.718514	0.515227	1.11616	0.866552	1.07419	0.728218	1.04246	0.731046
Rv0513	0.914708	1.22271	1.1557	1.39577	1.0985	1.0857	1.31565	1.15929	1.22259	1.05467	6.80016	1.38556	4.11954	1.23929	1.72568	1.48322	7.05465	1.24915	4.1128	0.968415	1.84397	1.18633	1.06948	0.958435	7.98809	1.12974	1.27849	1.27974	4.72035	1.03761	2.16628	0.859477	2.97959	0.838989
Rv0514	0.906106	0.818805	0.96414	0.950913	1.11072	0.9507	1.34451	1.03882	1.06903	1.04394	1.48776	0.942814	1.34498	0.870284	1.18572	1.07094	1.15561	0.831167	1.24291	0.667946	1.33161	0.887419	0.941598	0.815288	2.10012	0.876781	2.32131	0.880038	0.758927	0.732208	0.943237	0.715079	1.02664	0.870067
Rv0515	1.43947	1.25176	1.78263	1.35037	1.66153	1.0114	1.61532	1.24695	1.19321	0.860175	1.25867	1.37612	1.49632	0.880081	1.75998	1.27482	1.19756	0.999886	1.14002	1.28946	1.49341	0.906047	1.32979	1.16811	1.24886	0.950339	1.35346	1.16054	1.16447	0.820924	1.83476	1.19312	1.28511	0.989219
Rv0526	0.836968	1.02697	1.05753	0.935129	1.56383	1.10051	1.23922	1.02216	1.14981	1.05331	1.26339	1.00583	1.49583	0.905341	1.48956	0.874843	1.6306	0.931217	1.56088	0.958922	1.46021	0.876875	0.864691	0.833444	1.11209	0.970194	1.21026	0.926676	1.15397	0.775047	0.99669	0.797697	1.1322	0.997044
Rv0560c	1.36575	0.802017	1.13978	1.13505	1.37319	1.42963	1.30975	1.12946	1.41124	1.05724	1.27064	0.747483	1.18886	1.19814	1.17105	0.876707	1.19068	0.951244	1.23289	0.983778	1.01945	0.900125	0.978985	0.879181	1.34074	0.746004	0.926609	1.01431	1.09209	0.934314	0.896112	0.734884	1.06747	0.828873
Rv0569	2.29124	1.54628	2.31127	1.55519	3.0742	2.84556	2.63257	1.72364	2.68628	2.10926	1.7844	1.74524	2.08337	1.39954	2.25495	1.70613	1.45511	1.75028	2.54366	1.90638	2.04783	1.21989	2.32182	1.69302	2.11624	1.74028	2.22235	1.89229	2.10252	1.16962	2.12984	1.49584	2.31884	1.55867
Rv0607	2.65817	2.48967	4.07845	2.07999	3.29133	1.93383	4.42355	1.90518	5.12572	1.96841	5.95948	2.07886	4.13856	2.51448	3.50152	1.75532	3.60948	1.80361	5.10416	2.52108	2.20853	1.48417	2.15242	2.10073	9.85208	2.60252	5.26858	2.04913	13.8045	2.65629	3.89171	1.70828	10.5908	2.39588
Rv0623	0.841962	0.901291	1.43504	0.995729	0.878373	1.32013	1.69955	1.52094	2.1929	0.83675	1.56033	0.869228	2.09875	1.02128	2.24127	0.990513	1.19209	1.24387	1.79566	1.0771	1.35865	1.03713	2.01352	1.11368	4.06062	1.48976	2.39329	0.984253	1.1143	1.09275	2.22648	1.45844	1.6704	1.29398
Rv0656c	2.68162	1.24252	2.02695	1.61673	1.59748	1.60712	1.70935	1.59579	1.77113	1.8715	1.83891	1.64162	2.17949	1.57234	2.39222	1.40881	2.25514	1.56705	1.94082	1.98125	2.02182	1.24433	1.96821	1.31436	2.03786	1.44363	1.7351	1.77772	1.38534	1.42298	1.72602	1.07965	1.56459	1.41745
Rv0789c	1.03741	1.31119	1.6528	1.05962	1.52604	1.3201	2.06674	1.44408	1.89597	1.60983	1.65795	1.54809	1.80117	1.38845	1.7276	1.3761	1.83993	1.42175	2.34117	1.43568	1.37415	1.65657	3.88557	1.36573	2.02444	1.36384	1.73647	1.17791	1.79164	1.69136	2.61341	1.40059	1.94137	1.64891
Rv0819	1.68264	0.743369	0.768415	0.473279	0.769188	0.734705	0.747337	0.452919	0.715349	0.8897	1.09533	0.634579	0.641898	0.781464	0.947845	0.691825	1.15282	0.9259	1.35031	0.578529	0.712005	0.85809	1.94022	0.820778	0.713273	0.94288	1.19331	0.447434	1.07585	0.649329	0.873798	0.882359	1.15896	0.955171
Rv0823c	2.45737	1.77807	3.10916	1.69561	3.23615	2.23303	2.76065	1.71429	2.88913	1.87777	1.98114	1.69282	2.3849	1.91132	2.42203	1.77925	2.62744	1.62285	3.29144	1.71103	2.49035	1.88834	3.05669	1.7062	1.77354	2.33042	2.17495	1.54905	2.87104	1.35197	2.60242	1.20349	2.66823	1.4795
Rv0829	1.5599	1.17976	1.9409	1.14191	1.50236	1.08015	1.55589	1.12975	1.52581	1.18952	1.68768	1.35941	1.67544	1.23651	1.42135	1.17397	1.1634	1.17186	1.50598	1.22474	1.3695	1.11614	1.4685	1.34778	1.44303	1.00595	1.3794	1.24073	2.51917	1.04459	2.86887	1.24955	2.1641	1.15975
Rv0870c	1.03064	1.11864	1.29547	0.864781	1.2261	0.743616	1.20426	0.847559	1.01733	0.758389	1.10741	0.970122	1.14812	0.714586	1.22372	0.884852	0.955875	0.845339	0.928843	0.883834	0.824302	0.804227	1.26567	0.995688	1.11406	1.10098	1.23469	0.871438	1.2912	0.936635	1.34439	1.07521	1.10265	0.879961
Rv0922	1.50581	1.28566	1.49762	1.36095	1.38005	1.38324	1.75193	1.25265	1.7933	1.36352	1.23702	1.04352	1.30129	1.26744	1.29986	1.24005	1.56907	1.4265	1.60878	1.45031	1.39269	1.48206	1.2245	0.965021	1.35892	1.36882	1.8078	0.980503	1.4929	1.18708	1.92175	1.40452	1.4288	1.32492
Rv1024	0.792618	0.467692	0.618194	0.523793	0.741151	0.664786	0.827645	0.68474	0.681826	0.690832	0.939014	0.763047	0.911398	0.422636	0.698887	0.475726	0.780009	0.623462	0.964046	0.740118	0.718622	0.520764	0.995047	0.755573	0.982167	0.823531	0.569993	0.625773	0.893872	0.570098	0.947384	0.411369	0.945024	0.47259
Rv1052	1.64104	1.42793	1.38248	1.69264	1.50939	1.32348	2.08622	1.20035	1.78432	1.29239	1.5032	1.24461	1.48462	1.36524	1.51207	1.15773	1.38857	1.17598	1.4268	1.37982	1.45703	1.38465	1.51132	1.61145	1.67262	1.36708	1.56835	1.48609	1.22622	1.1127	1.20294	0.753112	1.68358	0.887647
Rv1057	3.29486	2.35324	3.34536	2.21736	3.63612	2.62744	3.32758	1.9286	3.54169	2.57116	2.80084	1.94957	2.72856	2.3169	3.03002	2.29003	2.56769	1.97661	3.71719	2.72475	3.24703	2.44941	3.67919	3.14212	2.40002	3.30245	2.94217	2.29412	2.38992	1.89776	3.34282	1.81429	3.26535	2.05015
Rv1147	1.77772	1.04576	2.27066	1.05739	1.14022	0.895449	1.97516	1.41411	1.60219	1.62618	1.41156	1.14308	1.25441	1.08891	1.05335	1.62428	1.06888	0.96846	1.14625	1.03112	1.04066	0.979609	2.27802	0.95207	1.66419	0.827029	2.03694	0.852982	1.24313	0.935843	1.4533	1.12538	1.39851	1.2201
Rv1195	1.2035	0.786603	1.33854	0.826246	2.02027	1.41845	1.67898	1.28434	1.95789	1.34015	1.23367	0.979742	1.79068	1.31021	1.70986	0.992147	1.36739	1.16266	1.62512	0.917135	3.44582	1.30406	1.43104	1.20026	1.61805	1.40582	1.13539	1.04475		1.29081	1.37947	1.08012	1.14516	1.37689
Rv1264	1.21117	1.00984	1.44993	1.24365	1.39665	1.20011	1.56501	1.33081	1.34777	1.05756	1.39314	1.4579	1.64998	0.896745	1.40351	1.1926	1.47965	1.03995	1.47001	1.1743	1.71874	1.3147	1.27075	1.17731	2.05499	1.42463	1.22074	1.43134	1.10061	0.876821	1.28828	1.0406	1.11343	1.10701
Rv1279	1.05774	1.02096	1.22067	1.18121	0.845497	0.856431	1.2015	0.771446	1.10882	0.902583	1.30966	0.951107	0.886372	1.10967	1.07267	0.902565	0.78904	0.847512	0.949419	0.677759	0.715692	0.673345	1.18421	0.896017	0.789137	0.644226	1.02258	0.83468	1.44818	0.944831	1.68085	1.04162	1.28914	0.91105
Rv1312	0.846954	0.749465	0.933586	0.78917	1.06324	0.892792	1.08519	0.983703	0.886478	0.843073	0.977867	0.736425	0.956351	0.828348	1.08903	0.975834	1.19721	0.786346	1.02694	0.61559	1.19801	0.796022	0.88213	0.786224	0.958808	0.71405	0.929362	0.724001	0.909334	0.631152	0.873849	0.837473	0.919575	0.68879
Rv1343c	1.89662	1.02618	1.74831	0.972953	1.85705	1.25826	1.47592	1.02867	1.06419	1.06281	1.23667	1.26622	1.68804	1.17852	1.81383	1.17181	0.8866	1.17919	1.48009	1.12903	1.28647	1.02119	2.33693	1.07489	2.26876	1.13071	1.45457	1.1068	1.25512	0.995704	1.62708	1.10733	1.70401	0.92056
Rv1347c	0.691017	0.546461	1.10145	0.519128	1.45491	0.773397	1.435	0.638812	1.36804	0.727516	1.256	0.47611	1.3886	1.18825	1.38632	0.741479	0.870422	0.708078	1.16731	0.6677	1.05975	0.604919	1.13109	0.531159	1.09176	0.503807	1.40586	0.621217	1.41182	0.69918	1.87666	1.07495	1.28752	1.03478
Rv1348	0.911086	0.708376	1.14058	0.625732	1.38912	0.950467	2.01623	0.776409	1.29084	0.861536	1.15813	0.625337	1.26305	1.10115	1.34785	1.01837	1.08233	0.973665	1.17298	0.882161	0.928964	0.842806	1.50827	0.609517	1.1771	0.672384	1.28753	0.799827	1.33652	0.705666	1.68331	1.02517	1.317	1.08375
Rv1349	0.83044	0.496043	1.568	0.509879	2.15902	0.894402	1.93496	0.704908	1.84261	0.531721	1.57773	0.567218	2.00152	1.15814	2.18876	0.873944	1.11863	0.823095	1.17266	0.639985	1.44038	0.788219	1.80986	0.435469	1.47016	0.597658	1.47278	0.716768	1.50712	0.555767	2.17064	1.27057	1.77956	0.995929
Rv1404	0.485687	0.531715	0.814376	0.899918	0.848479	0.662098	0.746554	0.657329	0.81561	0.554191	1.00065	0.539239	0.993116	0.434687	0.883866	0.506346	0.836842	0.578361	0.725459	0.816283	0.788214	0.468254	0.782339	0.404493	0.986689	0.547433	0.761298	0.598871	1.06811	0.877667	1.11893	0.673171	1.02221	0.562139
Rv1405c	2.61246	1.80128	3.28753	1.59138	2.67496	1.87697	2.49674	1.80533	2.55616	1.6339	3.53443	2.54587	3.29386	1.51705	2.49473	1.61742	2.43619	1.8239	2.91958	2.21256	2.46075	2.44914	3.94579	2.2597	3.35983	2.03852	2.4232	2.21323	3.70051	1.60254	4.55218	1.55313	3.688	1.58367
Rv1459c	1.26296	1.29428	1.05992	0.984154	1.25732	1.0907	1.43492	1.06076	1.29698	1.09321	1.28794	1.24157	1.37397	1.21026	1.2517	1.03705	1.18339	1.11303	1.27797	1.0368	1.17948	1.05569	1.03866	1.36538	1.40756	1.16096	1.47553	1.16221	1.547	1.3024	1.65074	1.19502	1.65929	1.12024
Rv1463	2.08776	1.8408	2.91976	1.6817	2.73292	2.0487	2.44429	1.54911	2.01362	1.7483	2.11581	1.97346	2.19052	1.63733	2.32959	1.87513	1.69129	1.74352	2.14364	1.73484	1.66803	1.64508	3.21502	1.67956	2.01545	2.07588	2.68404	1.7687	1.59477	1.31488	2.17402	1.55233	1.82412	1.39779
Rv1465	2.46483	1.50178	3.34442	1.9581	2.73424	1.99262	2.69168	1.80076	3.28543	1.77541	2.21174	1.99997	2.28208	1.8186	2.62047	1.75497	1.56046	1.55931	2.32986	1.69841	1.90042	1.65355	3.23367	2.03377	1.96878	2.32034	2.68427	2.2949	1.67243	1.22654	2.38383	1.42331	1.93016	1.15161
Rv1466	2.26207	1.25615	2.58323	1.52967	2.22013	1.81743	2.15351	1.32103	2.07495	1.50979	1.81212	1.56073	1.89377	1.67004	2.16112	1.62811	1.63386	1.2781	1.78577	1.3946	1.74167	1.49922	2.53047	1.66059	1.41139	1.89689	2.05772	1.91603	1.36629	0.900681	1.89252	1.38922	1.55165	1.07929
Rv1519	0.898599	0.703566	2.2061	0.608714	1.59948	0.828208	1.24557	0.792763	1.90216	0.599823	1.79763	0.522804	1.9281	0.816016	1.36325	0.638528	0.662487	0.751241	1.48851	0.670777	3.6158	0.412167	1.49287	0.582699	1.64582	0.494743	1.59962	0.529177	1.7292	0.876903	2.70274	1.08383	2.13107	0.751035
Rv1593c	1.49147	0.981694	1.85097	1.25897	1.24012	1.13825	1.60469	1.19375	1.61848	1.19097	1.33757	1.2755	1.63312	1.18861	1.4743	1.09145	1.52481	1.10457	1.5802	1.32077	1.52361	1.05342	1.90552	1.17222	1.57548	1.23914	2.12474	1.60472	1.01118	0.870171	1.49318	1.02624	1.30992	0.882959
Rv1682	1.76951	1.11118	1.73398	1.40777	1.88403	1.20534	1.96394	1.19525	1.75287	0.975655	1.8117	1.04865	2.19617	1.25172	2.87619	0.943874	1.71696	0.949721	1.61794	1.4519	2.22097	1.16685	1.93262	0.948056	1.84554	0.889554	2.11964	1.32959	2.48384	1.55716	3.4432	1.05614	2.9341	1.3093
Rv1686c	1.93757	1.49141	2.09352	0.985225	1.22285	0.780779	1.24732	0.764136	1.03385	1.11289	1.38439	1.11123	1.22449	0.878334	1.6097	0.682967	0.733819	0.999942	1.44007	1.40292	0.816892	0.897807	2.21096	1.14712	1.54366	0.965122	1.37421	1.03705	1.9313	0.97553	3.22345	1.48037	2.26597	1.87715
Rv1705c	1.62933	1.31425	1.22365	1.0985	1.71884	1.48927	1.71475	1.35698	2.04272	1.20011	1.61307	1.31057	1.59083	1.5687	1.82713	1.46367	1.69039	1.36621	2.10932	1.71238	1.69373	1.64615	1.7302	1.39021	1.74845	1.43886	1.90094	1.73621	1.74794	1.63982	2.16158	1.56214	1.72478	1.38857
Rv1710	0.770885	0.72706	0.561688	0.674748	1.11525	0.717144	0.726774	0.697203	0.551083	0.594269	0.965007	0.635357	0.878808	0.542203	0.901861	0.665524	0.948188	0.626632	0.738856	0.48096	1.25527	0.758952	0.958192	0.57293	0.926785	0.597055	1.19903	0.812991	0.961337	0.594542	0.804202	0.823817	0.715	0.702533
Rv1711	1.12545	0.858287	1.0556	0.953041	1.16175	0.973597	1.2471	1.12484	1.04406	0.836024	1.10968	0.887389	1.10237	1.0058	0.970634	1.20234	1.1702	0.971824	1.20159	0.730366	1.27349	0.987997	0.897792	0.826887	0.95287	0.906211	1.23145	0.877021	0.92508	0.765251	1.07966	0.796846	0.893399	0.809244
Rv1719	1.19455	0.91959	1.10443	0.752286	1.11651	1.00197	0.907195	0.858083	1.29917	0.986383	1.09981	0.896251	1.1742	0.995741	1.00838	0.799974	1.08856	0.875614	1.28241	0.808729	0.979517	1.06217	1.45089	0.94311	1.50049	1.07226	0.983316	0.94239	1.03289	0.889454	1.04151	0.995828	1.11501	1.01315
Rv1733c	2.84972	1.39192	3.33699	1.96323	2.60192	2.4674	2.40357	1.58404	2.31206	2.29156	2.231	2.15439	2.64814	1.56086	2.61318	1.2574	1.68604	1.75	2.88562	2.05905	1.7853	1.72183	3.82913	1.92005	2.08814	2.03449	2.46248	1.9647	2.80621	1.64321	3.59773	2.51391	3.13462	2.27655
Rv1738	4.13902	2.82368	6.2171	1.60407	4.69109	3.33728	2.68156	2.10668	4.12078	2.57745	3.24872	2.64289	3.92041	2.1521	4.57104	1.95863	2.58474	1.28917	5.77346	2.53437	3.12236	1.89994	5.47743	2.6243	2.09953	2.43889	3.61027	2.12978	3.78252	4.74028	5.52298	5.24371	3.20324	2.4249
Rv1747	1.18403	1.12756	1.82944	1.03416	1.1939	0.934401	1.4104	1.09003	1.54723	1.14897	1.36341	0.869248	1.18073	1.21905	1.41208	0.966395	1.3027	1.0438	1.22559	0.825671	1.29016	1.16412	0.942667	1.05063	1.85028	0.890544	3.3251	1.09826	1.15598	0.800359	0.909279	0.910999	1.11336	0.879987
Rv1790	2.00384	1.4669	1.83923	1.37944	2.12377	1.86025	2.01656	1.71082	1.89464	1.5914	1.65656	1.70595	1.82369	1.76997	1.84497	1.59826	1.70976	1.35714	1.89329	1.83508	1.89782	2.07298	1.97633	1.81043	1.96376	2.0978	2.43536	1.55569	1.75757	1.31058	1.82788	1.41736	2.16914	1.28035
Rv1798	0.955209	0.623603	0.838127	0.979151	0.791468	0.720349	0.821771	0.84763	0.728644	0.869135	0.982134	0.647432	0.967912	0.768305	0.919328	0.801586	0.84377	0.762032	0.885561	0.647184	0.895576	0.771043	0.934535	0.815283	0.963012	0.720166	0.894324	0.679894	0.869808	0.789527	0.973103	0.82932	0.902266	0.675014
Rv1812c	1.21649	0.864093	0.991309	0.773956	1.84605	1.44735	1.86904	1.03453	1.73894	1.10932	1.2285	0.884179	1.02778	0.937582	1.1201	1.03428	1.03061	1.21961	1.2004	1.02097	1.15093	0.931258	0.850319	0.765444	1.28847	0.830181	1.17182	0.892928	1.44612	0.605323	1.79876	0.909429	1.42638	0.887439
Rv1813c	3.69318	2.0368	3.16391	1.54353	3.35536	2.4822	3.27356	1.68222	3.44597	2.49141	2.93818	1.64594	2.44851	1.84808	2.64586	1.29936	1.63525	1.42626	3.30566	1.33118	1.99444	1.04129	3.77921	1.38667	2.27645	1.68121	2.41497	1.0116	3.04943	1.39528	3.13722	1.19497	2.93064	1.34211
Rv1831	0.706752	0.667559	1.50486	1.22332	0.834151	0.634847	0.93658	0.757168	0.994488	0.885461	0.798231	0.49446	1.02106	1.09274	0.816862	0.556548	0.967471	0.904768	1.37384	0.787088	1.17648	0.982528	0.875603	0.807679	1.24508	0.860773	0.998478	0.685781	0.845581	0.702778	0.822726	0.686758	0.957491	0.761927
Rv1846c	1.67587	1.42684	1.85714	1.41615	2.00709	1.3668	1.95064	1.41847	2.02372	1.43186	1.48372	1.368	1.77742	1.33214	1.81174	1.40634	1.32718	1.38648	1.76896	1.44374	1.80351	1.39391	1.48958	1.64627	1.71959	1.83763	1.62472	1.76234	1.0698	0.959866	1.58165	0.89518	1.48649	0.976402
Rv1847	1.71237	0.772507	1.63239	0.864992	2.49864	1.01488	2.38038	0.919247	1.86042	0.846981	1.90721	0.804867	2.42307	1.02425	2.11321	0.826874	0.843324	1.0725	1.5821	1.10157	1.16121	0.669695	1.80296	0.921196	2.26344	0.906597	1.90692	0.752317	2.98376	0.974058	3.34458	1.19304	3.1232	1.08467
Rv1866	0.891613	1.11675	0.732648	0.64588	0.884814	0.822606	0.86899	0.726152	0.677269	0.707465	1.10687	0.765325	0.869161	0.56343	0.934135	0.68782	0.795521	0.783832	1.04375	0.678464	0.690515	0.886963	1.19578	0.758228	0.893603	0.726064	0.923261	0.643648	1.03366	0.847453	1.2458	0.756861	1.07145	1.03941
Rv1939	2.37791	0.956753	1.79904	0.997845	0.986882	1.34945	1.65527	1.12368	1.94256	1.36765	1.66819	1.9809	1.44094	1.21952	1.70351	1.01417	0.93858	1.29855	2.06262	1.09814	2.92806	1.046	1.9191	1.31662	1.456	1.32784	1.55714	1.27089	1.07856	1.06774	1.68989	1.27048	1.61166	1.18381
Rv1945	1.42978	1.1044	1.36201	0.710456	1.40988	1.1463	1.64811	0.965967	1.72816	0.983357	0.952285	0.869681	1.14881	0.927353	1.43234	1.32256	0.614518	0.763553	1.0739	0.748093	1.41573	0.965146	1.37524	1.17254	1.04411	0.601031	1.28688	0.694932	2.45879	1.84935	3.59418	2.45383	2.50272	1.279
Rv1996	3.44214	1.83086	3.55855	1.95846	2.53861	2.54302	2.85921	1.83806	0.762401	0.689644	2.42962	1.72236	2.4551	1.83442	2.41813	1.45165	1.41404	1.5331	2.87067	2.10508	1.94972	1.02855	3.70949	1.3455	2.09287	1.14169	2.42655	1.84815	2.77339	1.7803	3.36736	2.33744	3.20814	1.53216
Rv2003c	1.94247	1.17865	2.20752	1.17843	1.8573	1.8061	1.91789	1.33875	1.72965	1.50569	1.54297	1.08547	1.70126	1.18964	1.79208	1.18729	1.18341	1.2211	1.71203	1.25306	1.2736	1.1251	2.97482	1.14344	1.74378	0.993116	1.81449	1.06292	2.17784	1.07244	2.16487	1.31284	2.23012	1.14956
Rv2004c	1.85656	1.21667	1.89204	1.02566	2.45571	1.88632	1.91667	1.25229	1.72639	1.68896	1.79375	1.23673	1.87395	1.08239	1.98296	1.04273	1.29357	1.1721	1.7538	1.3573	1.47225	0.845822	2.05751	1.03711	1.87609	1.14951	1.94308	1.01671	2.50069	1.16307	2.15686	1.19685	2.3962	1.16789
Rv2005c	2.49759	1.60069	2.8126	1.62694	2.80588	2.86863	3.05744	1.76509	3.89488	2.71831	2.50955	1.49178	2.46897	1.92088	2.51129	1.60071	1.86889	1.81341	3.04247	2.03765	1.91249	1.28863	3.09603	1.57689	2.4675	1.41298	2.70267	1.80965	3.4376	1.51976	2.76229	2.24684	3.17388	1.60522
Rv2028c	2.45255	2.06391	3.75306	1.65794	3.83978	2.26536	3.09591	1.94664	2.78227	1.58374	2.9971	1.88763	2.93335	0.86515	3.17489	1.72436	1.64846	1.30096	3.2455	1.2474	2.13001	1.06692	4.39159	1.38613	2.99777	1.24151	4.68102	1.76852	3.66652	1.76472	4.356	2.40987	3.33658	3.28942
Rv2030c	4.37551	2.55252	5.28503	2.60899	4.5625	3.81187	4.25449	2.568	4.65055	3.32854	3.09195	1.50071	3.23785	2.10923	3.77441	2.26425	2.82357	1.53269	4.93414	2.68593	3.13572	1.40866	6.28687	1.89789	2.75246	2.98331	3.66056	2.69574	4.20841	3.0607	4.7987	3.67968	4.19734	3.56967
Rv2051c	0.872855	0.859679	0.908929	0.912085	1.02526	0.798384	1.04283	0.829994	1.00321	0.819382	0.899675	0.822445	0.969387	0.822469	1.02166	0.899988	1.02625	0.90098	0.936434	0.794682	1.03425	0.838961	1.43067	1.14626	0.947169	0.788753	1.08119	0.892825	0.954428	0.77628	0.798153	0.903275	0.896268	0.800234
Rv2053c	1.23817	1.18276	1.64241	1.48499	1.1335	1.12291	1.26862	1.11609	1.32899	1.16626	1.36438	1.19277	1.37451	1.04164	1.26493	1.20565	1.36283	1.25017	1.46686	1.17637	1.31165	1.31517	1.17642	1.11745	1.48429	1.27377	1.11965	1.06549	1.18216	0.970259	1.26598	1.02472	1.40073	1.03806
Rv2100	0.803627	0.807289	0.858399	0.805275	1.20994	0.851824	1.2971	0.738731	1.03092	0.853624	1.16371	0.967857	1.16857	0.752373	1.33924	0.784546	0.85791	0.759996	0.89489	0.87259	0.624911	0.809857	1.22013	0.921219	2.03511	0.733402	1.47212	0.957153	1.86233	0.763351	2.82221	0.799083	1.55799	0.70903
Rv2135c	1.07193	1.18936	1.1858	1.03152	0.962393	0.920015	1.12886	0.955296	1.12717	0.929679	1.10299	1.1009	1.20543	0.752874	1.02904	0.909348	0.932711	0.760841	0.905956	0.831587	0.986794	0.901377	1.54308	0.803798	1.249	1.07151	1.04684	0.950404	1.155	1.02719	1.20978	0.672366	1.32899	0.974939
Rv2174	1.27512	1.11078	0.963626	1.04615	1.06332	0.984622	1.16562	1.06862	1.11562	1.0743	1.12539	1.15134	1.1571	1.09367	1.22945	1.03869	1.13549	1.11627	1.26624	0.814455	1.1597	1.10156	1.33625	0.947636	1.10811	0.942424	1.12005	1.00131	1.19943	1.14407	1.14687	1.16496	1.26132	0.999961
Rv2197c	1.07615	1.03847	1.06095	0.908656	0.948962	0.899927	0.88359	0.878243	0.92807	0.891356	1.10074	0.928175	1.05081	1.04036	1.18335	0.948758	1.01288	0.909324	0.976147	0.803341	0.945339	0.892369	1.02158	1.05705	0.969786	0.906265	1.05197	0.978012	1.04055	0.865687	1.0027	0.970186	0.980738	0.979948
Rv2248	1.11786	0.832077	1.83829	1.28266	1.70265	1.46168	1.81109	1.49263	1.3915	1.06103	1.59997	1.35321	1.95274	0.848522	1.79746	1.43739	1.95648	0.99614	1.90951	0.670895	1.5795	1.14198	1.24554	0.853087	1.97132	1.51497	1.49643	1.47181	0.931607	0.599128	0.752007	0.770655	0.994898	0.691306
Rv2262c	0.753524	0.670078	1.14757	0.803824	0.729239	0.667934	0.964237	0.95232	0.717399	0.540301	0.941414	0.592666	1.14085	0.573942	1.05225	0.619932	0.662338	0.799327	0.632949	0.80973	1.8778	0.854843	0.758493	0.877203	1.26415	0.709479	0.715362	0.735612	1.14268	0.806937	1.51487	0.713781	1.35449	0.567888
Rv2313c	0.754682	0.847497	1.15613	0.908875	0.803915	0.733237	0.881539	0.840944	0.788424	0.708439	1.00166	0.825216	0.97975	0.857972	0.834675	0.834924	0.792589	0.713076	0.861912	0.807371	0.859116	0.756656	0.921275	0.893322	0.997576	0.748335	0.930446	0.84809	0.940886	0.882534	1.05878	0.819916	0.962119	0.764574
Rv2325c	1.0968	0.754463	1.23889	0.89878	1.16704	0.849214	1.31405	0.897721	1.16407	0.739521	1.19404	1.12675	1.35251	0.836477	1.14161	1.06865	1.04699	0.807075	1.01849	0.747882	1.46617	0.909222	1.138	1.13141	1.19714	0.921512	1.45874	1.1743	0.750761	0.591787	1.0066	0.796914	0.940149	0.723214
Rv2362c	0.857911	0.95163	2.98013	0.926019	0.702631	0.913948	1.16846	0.845973	1.20102	0.780978	0.99749	1.01718	1.25359	0.800667	0.841386	0.921907	0.835103	0.728502	0.832827	0.83034	0.903235	0.755671	1.89731	0.890556	1.42794	0.706218	1.70275	0.859303	1.35295	0.881144	1.61082	0.903233	1.20833	0.93572
Rv2365c	1.14419	0.845912	1.3826	1.01823	1.05653	0.868	1.09454	0.934025	1.14431	0.7531	1.47945	1.089	1.31157	1.02196	1.12142	1.09772	1.07662	0.874803	1.06078	0.678679	1.54636	0.918107	0.993376	0.89795	1.13248	0.772643	1.14402	0.883283	0.896609	0.605479	1.0234	0.60322	0.927358	0.631591
Rv2393	1.63574	1.14588	1.23436	0.932507	1.63586	1.28057	1.74084	1.15772	1.46435	1.39831	1.38237	1.11839	1.65467	0.959042	1.62865	1.16182	1.59019	1.18357	1.62821	1.52158	1.41239	1.23129	1.79449	0.948376	1.32909	1.06766	1.49666	1.19023	0.992859	0.665209	1.14763	0.826323	1.387	0.928427
Rv2430c	1.09159	1.07737	3.57549	1.16951	1.21724	0.876152	0.718862	0.853552	2.32766	0.774927	1.16076	0.773404	1.56689	0.900097	1.27068	0.913259	1.34291	1.19271	1.17854	1.01258	1.22939	0.966874	1.003	0.84741	2.98381	0.713533	2.15867	0.654004	1.08256	0.973029	0.724438	0.682466	0.938733	0.78155
Rv2453c	1.02541	0.873973	0.84473	0.955108	1.15193	0.901486	1.01463	1.00039	0.935506	0.921329	0.995685	0.820295	1.07038	0.922731	1.20597	0.947129	1.00091	0.876338	0.922739	0.886247	0.863043	0.884294	1.12594	0.971666	1.05449	0.782043	1.11622	0.858539	0.947628	0.808053	0.976015	0.829139	0.986902	0.83599
Rv2456c	1.1053	1.107	1.77453	1.08056	0.926436	1.04855	1.31681	1.00603	1.29542	0.983241	1.20786	1.02351	1.12673	1.20668	1.1439	0.942103	1.08835	1.00316	1.17456	0.982416	1.50911	0.938184	1.52434	1.18225	1.49533	1.15412	1.2497	0.852281	1.10792	1.10883	1.41631	0.845602	1.35441	1.19077
Rv2474c	0.979056	0.953288	0.953769	0.888503	1.12747	0.971329	0.982437	0.88235	0.964432	0.955645	1.0525	0.733668	1.12613	0.967783	1.19569	1.05983	1.16857	0.863366	1.08164	0.680891	1.17801	1.00272	1.03902	0.923895	0.94956	0.7156	1.22817	0.785991	0.875271	0.587822	0.762343	0.789137	0.879053	0.738463
Rv2516c	1.28173	1.1801	2.20817	1.86659	2.12865	1.84134	2.10813	1.61791	1.69912	1.72758	2.12522	1.34361	1.93943	1.51642	1.59495	1.18801	2.14333	2.18179	2.72152	2.05428	1.90947	1.70258	1.50153	1.193	2.29292	1.66206	1.28349	1.27507	2.02187	1.47387	1.72867	0.983967	1.94881	1.18255
Rv2551c	1.15162	1.03423	2.00244	1.1396	1.19368	1.09099	2.06483	1.24024	1.54173	1.04389	1.60155	1.29688	1.53208	1.28536	1.3584	1.11536	1.25938	0.976327	1.21793	0.981314	1.62553	1.18892	1.12639	1.12226	2.3161	1.12354	2.45676	1.08576	0.994463	0.721908	1.07391	0.781852	1.18616	0.878925
Rv2553c	1.17543	1.00242	1.25419	1.08466	1.12399	0.994652	1.24526	0.954532	1.17799	1.04304	1.20572	0.985158	1.26669	1.03474	1.2416	1.07883	1.34197	1.00342	1.39774	0.829807	1.39195	1.14129	1.12046	1.05233	1.13842	1.04911	1.24172	0.937572	0.952073	0.81455	1.04594	0.854394	0.994935	0.851743
Rv2617c	2.98792	1.72982	3.02097	2.0037	1.97562	1.86665	2.02108	1.14366	2.17166	1.36077	1.69317	1.31087	2.57135	1.98845	2.51055	1.81938	2.2621	1.7366	3.45782	2.23654	2.70258	2.46921	3.79282	1.28171	1.88172	1.41122	2.65426	1.15394	3.32844	1.96005	3.65046	2.27138	2.69895	1.89858
Rv2618	1.50964	1.09932	1.51946	1.09829	1.20946	1.16682	1.30368	1.05369	1.38892	1.16945	1.35427	1.2541	1.2165	1.19693	1.39645	1.07616	1.3692	1.11347	1.71498	1.14621	1.06434	1.17169	2.15693	1.14139	1.39489	1.04478	1.93365	0.990752	1.58947	0.869356	2.36772	1.24853	1.84365	1.05484
Rv2621c	1.96004	1.18316	2.75362	1.52514	1.28795	1.07607	1.31946	1.25736	1.36112	1.20154	1.13232	1.26992	2.49408	1.22597	2.15078	1.21816	1.67563	1.27378	2.3862	1.52684	1.403	1.20454	2.96083	1.06552	2.03898	1.01173	1.47328	0.89148	2.75824	1.37135	3.48523	1.31496	2.92729	1.29795
Rv2624c	2.88657	1.54948	5.82119	1.5169	2.75828	2.79122	2.76398	1.90848	4.585	2.38975	3.08068	1.12986	3.50346	1.20095	2.53642	1.23061	2.96268	1.32472	3.20719	2.22971	2.48216	1.69747	3.55936	1.34217	2.98669	1.15889	4.46798	1.47378	3.73355	2.33116	5.57864	2.21134	4.05713	2.21379
Rv2625c	2.55638	1.94327	2.6531	1.38955	2.78157	1.76569	2.77055	1.48552	2.4859	1.98561	2.29146	1.66356	2.11147	1.83325	2.33939	1.54853	2.49195	1.15924	3.47681	1.92601	2.28917	1.80754	3.67423	1.78329	1.89144	1.59958	2.89273	1.80364	2.33675	1.98577	3.60583	2.40547	2.25868	1.51505
Rv2627c	3.09366	1.54974	3.12196	1.47047	3.69806	2.89291	2.92488	1.69496	2.37693	2.39506	2.39415	1.68604	2.83158	1.39097	2.83018	1.72974	2.22974	1.45696	3.32883	1.61487	2.00748	1.45469	4.59368	1.30597	2.07748	1.66656	2.74973	1.84817	3.3471	2.00841	3.9163	2.61828	3.0603	2.60823
Rv2628	4.45041	2.0402	2.67575	2.36281	3.19613	3.43844	3.69227	1.9102	2.84479	2.81936	3.54006	1.47665	3.5843	2.10876	3.85426	1.59296	3.32911	2.17125	3.21528	3.43122	2.24995	1.92227	3.69326	1.47992	2.51226	2.07721	3.65222	2.12835	5.1902	2.14229	6.12329	3.74708	5.29291	2.00677
Rv2629	3.11592	1.73375	3.67587	1.85771	3.39214	2.55361	3.02901	1.79901	3.61994	2.31197	2.58854	1.68171	2.46643	2.1392	2.83041	1.86988	2.22139	1.9948	3.66277	2.20818	2.27636	1.93972	4.72019	1.73454	2.39453	2.16915	3.28547	1.602	3.36949	1.82806	3.55333	2.67882	3.28649	2.10784
Rv2630	2.89109	1.37114	3.30919	2.05791	3.64994	2.88275	3.6482	2.23977	4.49377	2.62144	2.72921	1.61103	3.08023	2.00076	3.03871	1.6475	2.72125	1.98295	3.90625	2.00752	2.50302	1.70214	4.29563	1.36182	2.79566	2.37205	2.78491	1.67679	3.74282	1.46016	3.88899	2.01045	3.62935	1.66043
Rv2631	2.79156	1.70682	2.77598	1.55236	1.91131	1.53668	2.15324	1.49532	2.21808	2.15536	1.82967	1.44647	2.20041	1.71345	2.11413	1.08674	2.34253	1.47953	2.45239	1.59095	1.50701	1.17843	2.46122	1.34253	2.09459	1.13031	1.71123	1.21695	2.47259	1.4106	3.19895	1.75242	2.59989	1.09348
Rv2663	1.19184	0.741938	1.36631	1.01418	1.35064	0.99735	1.07017	0.863828	1.09187	0.970451	1.36918	0.928394	1.1929	0.896655	1.0524	0.813638	1.23413	0.957206	1.14131	0.976116	1.09308	1.10257	1.42899	0.99795	1.29475	0.763259	0.89509	0.791183	1.22473	0.943019	1.1856	0.754535	1.28556	0.895511
Rv2665	1.05124	0.803806	0.924379	0.703425	1.05654	0.755799	0.889195	0.817379	1.05567	1.06474	1.32058	0.5342	1.68132	0.607291	0.729959	0.519842	0.784071	0.54453	0.950456	1.13262	1.84054	0.821958	0.817864	0.922963	2.96899	0.788656	1.01983	0.503544	0.939919	0.570458	1.3016	0.492035	1.19643	0.591328
Rv2717c	0.948637	0.919112	1.30416	1.00058	1.14943	0.965662	1.1926	0.957185	1.38609	0.804494	0.981008	0.804623	1.23482	0.861618	0.998541	0.997952	0.998442	0.921338	1.09355	1.02753	0.894416	0.956906	0.99686	0.837817	1.18367	0.851899	1.66824	0.87143	1.72611	1.06818	2.14798	1.20738	1.5582	1.34141
Rv2768c	1.38654	1.06382	1.09394	0.948886	1.01917	1.20695	0.970213	1.05678	1.45859	1.10878	1.26578	0.752179	1.38294	1.16917	1.216	1.03544	1.03557	0.996159	1.26627	1.00927	0.983587	0.914025	1.23883	1.20823	1.29897	1.14637	1.1095	0.820355	1.34889	0.988406	1.31247	0.856743	1.34446	1.02441
Rv2792c	1.45531	1.33344	1.84982	1.16311	1.38497	1.22199	1.53533	1.2421	1.75669	1.38827	1.27479	1.23897	1.32736	1.42527	1.35849	1.26054	1.38059	1.26549	1.4957	1.26795	1.35523	1.25004	1.46059	1.24164	1.14172	1.30541	1.3967	1.36193	1.86004	1.11916	1.81431	1.13911	1.58712	1.1579
Rv2859c	0.884803	0.814623	0.747612	0.882637	1.12012	0.856916	0.964975	0.830941	0.969755	0.850478	0.922256	0.591494	1.02692	1.02846	0.88217	0.878919	1.3437	0.847788	1.13673	0.680519	0.934304	0.883923	0.968537	0.7205	0.828954	0.728776	1.00161	0.657695	0.964271	1.00873	0.786378	0.798425	0.800939	0.839015
Rv2867c	1.07917	1.03919	1.16068	1.01523	1.10128	0.800085	1.05271	0.875665	1.04318	0.728797	1.20485	1.14331	1.17399	0.796336	1.03617	0.953088	0.96663	0.79058	0.993311	0.83535	1.03051	0.853483	1.26004	1.13039	1.20958	0.923179	1.1975	0.956782	1.03076	0.735007	1.20804	0.82718	1.03716	0.773731
Rv2870c	1.38612	1.07078	1.27812	0.982506	1.10663	1.02756	1.1692	1.05477	1.33837	1.07783	1.29866	1.09136	1.22895	0.914614	1.15082	0.922829	1.11857	1.16689	1.44659	1.20641	1.05379	1.33975	1.58301	1.15673	1.23651	1.37592	1.33967	1.21253	1.23906	0.951051	1.23877	1.07135	1.30032	0.918683
Rv2885c	1.78434	1.55332	1.62138	1.18258	1.36373	1.11425	1.44044	0.914391	1.29108	1.19387	1.28764	1.25133	1.30699	1.11146	1.23037	1.18373	1.31719	1.14376	1.62365	1.32745	1.18878	1.22901	2.15045	1.62882	1.28013	1.26129	1.71482	1.25356	1.97259	1.47249	2.08116	1.53119	1.71374	1.53959
Rv2949c	1.26158	1.07791	1.14833	1.16982	1.80262	1.2881	2.66527	1.36909	2.10073	1.31625	1.35057	0.991386	1.69005	1.52196	1.829	1.31716	2.01222	1.37163	1.87419	1.43638	1.74926	1.1747	1.6634	1.11624	1.89931	0.978047	1.49582	1.24301	1.65603	1.52795	1.70428	1.62026	1.39561	1.47623
Rv2974c	1.80029	0.847463	1.16031	1.01269	1.2852	1.03611	1.9067	0.973419	1.48606	1.37524	1.3805	0.815114	1.21062	0.68262	1.39662	0.481549	1.30639	1.04672	1.24139	0.987065	1.18249	0.976713	1.46548	0.907289	1.33165	1.06773	1.19912	1.29395	1.22453	0.815631	1.38824	1.07767	1.2478	0.948013
Rv2978c	1.82661	1.60883	2.10885	1.08756	1.56663	1.36394	1.65967	1.16035	2.19431	1.40876	1.32261	1.18075	1.40487	1.37982	1.30791	1.28506	1.39791	1.12749	1.78235	1.34863	1.28595	1.2118	2.55746	1.63336	1.49982	1.15582	2.09766	1.45992	1.9927	1.41317	2.48312	1.47308	1.81789	1.60422
Rv2979c	1.32766	1.09006	1.50609	1.06313	1.46882	1.12072	1.5335	1.09712	1.48517	1.11685	1.28554	1.12028	1.46795	1.14015	1.23354	1.15695	1.16661	1.07918	1.39739	1.26258	1.28378	1.13672	1.43882	1.23022	1.22828	1.12483	1.31539	1.2852	2.19094	1.20373	2.60391	1.14789	1.76836	1.16117
Rv2989	2.22502	1.65193	2.88239	2.22067	2.32892	1.8366	3.03078	1.48457	2.67024	1.53748	2.33	1.68791	2.29509	1.53914	2.88453	1.7492	2.39084	2.10076	2.71425	1.82098	2.48447	2.23234	2.40106	1.1344	2.05425	2.47515	3.25654	2.28303	2.0514	1.11799	1.13527	1.10199	2.01905	1.34437
Rv2991	0.945665	0.709636	1.39582	0.808531	1.14556	0.916023	1.21796	0.973822	1.06756	1.15751	1.18126	0.739943	1.20566	0.846869	1.02838	0.681547	1.127	0.832629	1.32352	1.0363	0.952625	1.00595	0.878991	1.02784	1.23836	1.29334	1.16881	1.15237	1.02734	0.732759	1.41697	0.932384	1.16583	0.995669
Rv3020c	1.23347	0.817209	1.0343	0.748001	1.28546	0.82159	1.12653	0.690478	1.12092	0.68684	1.12477	0.679044	1.18772	0.990624	1.18657	0.949286	1.26036	1.0773	1.19368	1.16006	0.998753	1.332	1.61607	0.975821	0.872481	0.72131	1.55892	1.05207	1.08298	0.845995	1.35377	0.985878	1.16895	1.18496
Rv3037c	1.71085	1.43639	1.33633	1.52672	1.77163	1.5768	2.24038	1.58919	1.98751	1.58429	1.96105	1.12296	2.01289	1.53321	1.67942	1.32158	1.67989	1.65886	1.84498	1.5887	1.81229	1.45475	1.25521	1.17945	2.05363	1.187	1.676	1.36824	1.38272	1.30471	1.69666	1.098	1.55741	1.14941
Rv3038c	1.1698	0.812722	1.05954	0.954874	1.17766	0.937712	1.17999	0.89926	1.30489	0.876597	1.12512	0.854123	1.1719	0.955516	1.12572	0.76374	1.22323	0.951456	1.20844	0.975611	1.10135	0.905222	1.13574	0.832673	0.982778	1.05695	1.05017	1.08406	1.1261	0.96386	1.06566	0.957513	1.17937	0.855162
Rv3047c	1.0148	0.781735	1.81466	0.909164	0.986747	0.905524	0.972304	0.977602	1.18389	0.930971	1.20441	0.905119	1.20238	0.813779	1.01769	0.967259	0.777785	0.907841	1.07035	0.887025	0.983158	0.82398	0.989598	0.859148	0.958179	0.992031	1.05462	0.908036	1.97339	1.10024	1.81553	1.18529	1.6698	0.983757
Rv3049c	1.12713	0.886273	1.24647	1.05481	0.989617	0.865337	1.08242	1.0285	1.22911	1.01107	1.41119	1.10638	1.28912	1.11137	1.23283	0.959296	1.224	1.03203	1.43081	1.00158	1.31147	0.996996	1.20793	0.984652	1.27772	0.937125	1.08795	0.89568	1.69196	1.14232	1.70711	1.04254	1.70089	1.0925
Rv3050c	1.18353	1.02388	1.26995	1.11882	1.19701	1.1093	1.26362	1.01929	1.32809	1.24465	1.0849	0.824649	1.06596	1.10884	1.2736	1.0156	1.24837	1.03014	1.34995	0.940365	1.18856	1.1236	1.10681	0.912004	1.16499	0.944739	1.34999	0.911807	1.253	1.24444	1.16483	0.974664	1.22914	1.04855
Rv3074	1.52632	1.31424	1.43096	1.11146	1.38252	1.02886	1.57098	0.963512	1.61032	1.02146	1.4422	1.3102	1.42896	1.11908	1.42207	1.21245	1.27545	1.08991	1.55285	0.946321	1.26013	0.892184	1.43134	1.32887	1.43929	1.03673	1.23092	1.26674	1.64059	1.00639	2.29205	1.28656	1.443	1.09046
Rv3092c	1.0753	0.949701	1.60744	1.04405	1.06491	0.918867	1.15855	0.812252	1.14694	0.97022	1.15545	1.37514	1.14722	1.0988	1.27752	1.11759	1.46971	1.08515	1.60882	0.742759	1.46806	1.07606	1.71701	1.10228	1.20693	1.0264	1.78273	1.26684	1.12184	0.834217	1.09874	1.00744	1.14181	0.757722
Rv3093c	0.686373	0.534475	0.90653	0.707625	0.666575	0.639165	0.746071	0.599132	0.729245	0.603772	1.14556	0.621074	1.77239	1.16485	1.75688	1.25353	1.13896	0.920474	1.28602	0.746744	1.32707	1.14156	0.910972	0.707785	1.26112	0.908958	0.976228	0.94033	1.0943	0.657928	1.16421	0.918945	0.811254	0.448471
Rv3094c	0.933218	0.525911	0.899677	0.585359	0.707703	0.693066	0.735157	0.58804	0.734979	0.563511	1.12524	0.636088	1.53788	0.812386	1.42726	0.868844	0.93275	0.699884	1.23391	0.632045	1.09513	0.72367	0.956491	0.654037	1.11628	0.82164	1.09626	0.721916	1.28795	0.61776	1.07285	0.663609	0.813487	0.56555
Rv3126c	1.94154	0.97629	2.45703	1.12338	2.61112	1.98612	1.95928	1.12458	2.19762	1.74275	2.6572	1.01503	2.16412	1.10365	2.64852	1.10083	1.32597	1.29034	2.67144	1.53572	1.61135	1.43662	3.2524	1.05756	2.11592	1.19393	2.2641	1.30417	3.71665	1.23888	3.57435	1.65966	4.31839	1.23672
Rv3130c	3.42971	2.27862	3.51393	1.86263	2.6748	2.85706	2.8409	1.83765	3.05886	2.44588	1.96904	1.84624	2.16337	1.70378	2.51929	1.39343	2.71868	1.49585	3.45055	2.06808	2.36964	1.51371	3.82476	1.64671	1.76322	1.41616	2.82648	1.74809	2.7748	2.45572	2.40451	2.69619	2.35019	1.9467
Rv3132c	2.40514	2.40857	2.59809	1.4945	3.40486	1.86888	1.71467	1.76624	2.45524	1.67226	2.06574	2.06805	2.30775	1.44625	2.48587	1.64581	1.49137	1.1058	1.30323	0.790424	1.61174	1.26295	4.72527	1.14922	1.91549	0.540073	9.04294	1.10219	2.4019	1.32347	2.86774	2.16999	2.44739	1.58034
Rv3133c	4.49269	2.52943	4.1001	1.83836	4.28863	3.24886	4.339	2.17458	4.94064	3.06773	4.25458	2.67005	3.43412	4.4019	5.80891	2.46213	1.74047	1.51399	1.99673	1.28324	1.95984	1.42192	6.53223	2.45027	2.96116	1.94008	4.08004	2.37912	4.53738	2.07767	3.64028	3.40752	4.28588	2.15456
Rv3134c	2.88088	1.72578	2.93723	1.58387	2.21369	2.52283	2.54804	1.64969	3.01943	2.4938	2.081	1.35508	2.05617	1.73441	2.254	1.60417	2.30891	1.40483	3.21297	1.78353	1.87582	1.4153	3.8964	1.9745	1.90951	1.61862	2.44971	1.89528	2.8115	1.86819	2.91296	2.30103	2.5529	1.77849
Rv3201c	1.50727	0.908176	1.41881	0.912007	1.69282	0.84134	1.39319	0.90022	1.53223	0.852498	1.31434	0.786323	1.25678	0.693366	1.38016	0.912539	0.69196	0.739976	1.18658	0.877004	0.95625	0.645889	1.97929	1.33136	1.04404	0.872788	1.30068	1.83273	2.51396	0.926061	3.75112	1.29782	2.08341	0.729287
Rv3202c	1.736	1.28706	2.35809	1.10589	1.39226	1.00049	1.69877	0.950043	3.15042	0.911231	1.34531	1.19301	1.43718	1.00432	1.30789	1.10801	1.01218	0.885263	1.41297	1.04264	1.09912	0.783744	3.63399	1.68032	2.00421	1.11492	2.51424	1.46017	2.66917	1.29934	2.9831	1.70309	2.17785	1.41024
Rv3212	1.41525	0.982938	1.89705	1.40249	1.67369	1.14916	2.27224	1.27613	1.62886	1.2226	1.70283	1.24713	1.83972	1.04107	1.82417	1.43174	2.18267	1.24345	2.06599	1.1828	1.94853	1.41757	1.47966	1.17553	1.91527	1.26874	1.78447	1.27762	1.19588	0.852732	1.29757	0.794531	1.3188	0.902121
Rv3226c	1.11112	1.19946	2.28901	0.962697	1.31121	0.943874	1.11792	0.93576	1.68675	1.09083	1.06145	1.07658	1.07394	1.11047	1.00099	1.11953	1.06143	1.00408	1.18295	1.02936	0.749249	0.813199	2.95195	1.0496	2.09791	0.829086	1.31776	1.00474	1.37171	0.957453	1.96534	1.15659	1.47173	1.11352
Rv3242c	1.30452	1.33285	2.20354	1.2532	1.28124	1.10822	1.3569	1.34493	3.44723	1.2675	1.42727	1.39602	1.37431	1.19002	1.20705	1.17063	1.35787	1.07438	1.32594	1.23978	1.36734	1.27306	1.21304	1.36163	1.39608	1.11525	1.34682	1.17364	1.76444	1.06449	2.21248	1.01864	1.72412	1.00594
Rv3252c	2.01459	2.15674	1.1237	1.03643	1.98443	1.4595	1.58523	1.10953	1.46198	1.2178	1.37674	1.11378	1.45515	1.12846	1.33124	1.04206	1.25293	1.26353	1.35952	1.51604	1.44766	1.52712	2.24207	0.902324	1.53535	1.88782	1.34322	0.936425	2.19174	1.25417	2.31349	1.00574	2.12996	1.45316
Rv3269	1.06634	0.849025	1.51525	0.680151	1.38696	0.572111	1.22774	0.639822	1.21201	0.726623	1.48355	1.04253	1.57315	0.642618	0.972064	0.655951	0.919109	0.88715	1.41077	0.90874	1.34913	0.838819	1.43675	1.36299	1.77538	1.9941	1.59764	0.938181	1.20303	0.995829	2.24735	0.816391	2.25316	1.08185
Rv3284	1.40164	1.32814	1.00905	0.976842	1.19023	1.0717	1.7824	1.04651	1.16618	1.22928	1.20129	1.06264	1.05765	1.20294	1.26395	1.02797	1.30361	1.00447	1.51921	0.998711	1.05039	1.17474	1.43576	1.32205	1.63643	1.14221	1.80549	1.00417	1.30923	1.13595	1.18136	1.13247	1.462	1.08892
Rv3361c	0.784972	0.637548	1.11604	0.765846	1.07003	0.801937	1.09564	0.813288	0.944734	0.835847	1.06355	0.676644	1.18789	0.927831	1.16708	0.737272	0.849744	0.605655	0.981615	0.575691	1.54132	1.0306	0.864841	0.710759	0.906371	0.606268	0.918982	0.640924	1.08965	0.757122	1.10759	0.919802	0.889118	0.803807
Rv3394c	1.2474	0.936893	1.28604	1.05099	1.09635	0.940248	1.18268	1.02158	0.998061	0.976141	1.02091	1.09601	1.09304	1.04233	1.05317	0.988506	1.0612	1.01601	1.154	1.09094	0.994968	1.02075	1.44535	1.17048	1.06865	1.05545	1.12899	0.975769	1.29693	0.977856	1.53949	1.08865	1.20823	1.05503
Rv3402c	0.690329	0.368647	1.60021	0.353039	2.54781	0.671717	1.85067	0.480541	1.31754	0.35126	1.93661	0.384473	2.05756	0.774982	1.75963	0.624715	0.66764	0.667731	1.16054	0.500347	1.35128	0.445324	1.48571	0.303559	1.32246	0.374072	1.81503	0.418024	2.70205	0.482976	4.18474	1.56084	2.16552	0.529249
Rv3403c	0.998025	0.915643	1.58416	0.964811	2.06691	1.24404	1.82817	0.995157	1.6628	1.05746	1.77315	0.760178	2.27838	1.3114	2.28508	0.968018	1.00447	1.01603	1.45748	0.932078	1.35323	1.0393	1.46669	0.815504	2.92437	0.777761	2.11139	0.922589	2.1945	0.914399	3.43084	1.06909	2.09651	1.01021
Rv3431c	0.805013	0.612183	0.68026	0.695368	0.780124	0.583011	0.828726	0.723501	0.791313	0.687023	0.807407	0.629705	0.809958	0.501718	0.808528	0.662048	0.716851	0.745854	0.741939	0.478703	0.681478	0.620606	0.846522	0.723417	0.821366	0.688396	0.688225	0.609937	0.901042	0.645609	0.945459	0.777697	0.821811	0.651175
Rv3466	1.58155	1.70713	1.60714	1.37191	1.31982	1.46734	1.43216	1.35738	1.53569	1.29042	1.4564	1.225	1.75044	1.21228	1.57429	1.23287	1.26961	1.07846	1.57126	1.52704	1.33842	1.14181	1.7223	1.30961	1.34898	1.42881	1.55326	1.45009	1.60604	1.37404	1.94116	1.15308	1.62237	1.07724
Rv3494c	0.832118	0.717809	0.645568	0.600406	0.676821	0.625954	0.795224	0.64525	0.664694	0.649226	0.873862	0.83533	0.810727	0.847016	0.840318	0.829572	0.727372	0.670386	0.810372	0.56614	0.715166	0.648144	0.888858	0.746728	0.769884	0.517276	0.681817	0.570707	0.958435	0.689569	1.02442	0.808926	0.955601	0.692487
Rv3541c	1.56987	1.57798	1.50339	1.12604	1.5731	1.43543	1.81489	1.29955	1.96041	1.74205	1.74558	1.3105	1.49538	1.94045	1.93304	1.67725	1.73205	1.30618	1.8329	1.29589	1.64754	1.29738	2.36133	1.60535	1.53451	1.42346	1.91415	1.36017	1.87544	1.47573	1.68849	1.5262	1.7105	1.24302
Rv3542c	1.72326	1.22356	1.42041	1.03929	1.78614	1.4108	1.83935	1.18292	1.57318	1.76012	1.62657	1.01391	1.6563	1.55013	1.62457	1.31021	1.59492	1.17793	1.80453	1.5142	1.92478	1.36068	2.02339	1.23917	1.82999	1.41561	1.96051	1.34081	1.96512	1.43578	2.28862	1.44393	1.7921	1.20227
Rv3555c	1.04296	0.954845	1.08767	0.939786	1.24426	1.11957	1.25567	1.13143	1.45838	1.09887	1.58254	0.774602	1.73212	1.39511	1.4494	1.38014	1.19854	1.13462	1.37037	0.8229	1.26536	1.21789	1.24096	0.778147	1.45514	0.912452	1.19535	0.762193	2.45575	1.3205	2.61226	1.05723	1.89635	1.1857
Rv3582c	1.50403	1.77909	1.55691	1.34172	2.46386	1.51364	1.99274	1.13651	1.90313	1.35503	1.50958	1.33562	1.6257	1.05294	1.93613	1.08099	1.80768	1.50547	1.87049	1.41204	1.80243	1.62682	1.88016	1.40831	1.61938	1.57239	1.95969	1.40777	1.56579	1.19525	1.50034	1.00984	1.60676	1.43351
Rv3586	0.991855	0.693961	1.23292	1.1924	1.21226	0.959838	0.79014	0.871808	1.21427	1.13794	1.22074	0.774683	1.34696	0.762513	1.09124	1.1774	0.974802	0.992848	1.13402	1.03241	1.12213	0.883301	1.45242	0.890078	1.85784	0.875978	1.12617	1.03428	2.10713	1.20466	2.38669	1.06533	1.37789	1.34878
Rv3644c	0.916196	0.852703	1.57877	1.07198	1.42675	1.15971	1.22529	0.960369	1.26036	0.963394	1.20925	1.02997	1.2243	0.797115	1.02401	0.849456	1.02485	0.970915	1.18212	1.17711	1.07803	0.942922	0.975112	1.26779	1.51827	0.661399	1.03468	1.20275	1.65916	0.983924	2.39789	1.12479	1.38078	1.03623
Rv3647c	1.17205	1.02324	1.07234	0.734561	1.15233	0.923296	1.0097	0.86702	0.94638	0.868694	0.965797	0.907413	1.0232	0.873567	1.09509	0.929087	1.01351	0.88548	1.12667	0.743505	0.933746	0.934556	1.37973	0.940304	0.977307	0.992684	1.16554	0.851044	1.12184	0.805451	1.13031	1.18796	1.3006	1.0068
Rv3691	0.930985	0.781991	0.868261	0.705321	0.715168	0.657077	0.708607	0.709443	0.726594	0.731058	1.01896	0.775141	0.961956	0.744941	0.694454	0.806565	0.756883	0.784818	0.832623	0.562928	0.769933	0.683286	0.946485	0.812222	0.871941	0.575473	0.909419	0.620146	1.21626	0.716462	1.15802	0.997463	1.20414	0.817709
Rv3739c	2.11632	1.5796	2.04531	1.1119	1.65698	1.46915	1.59383	1.74922	1.70863	1.22969	1.56026	0.945999	1.78293	1.33521	1.92663	1.11172	1.99771	1.83936	1.72776	1.55355	1.69271	1.55707	1.27035	1.2236	1.24258	1.16263	1.47904	1.26974	2.09815	1.56224	2.31362	1.65218	2.08095	1.48204
Rv3740c	1.62603	0.997172	1.02067	0.919929	1.29774	1.04786	1.0314	0.987862	1.33099	0.937518	1.46485	1.18473	1.3896	1.10195	1.07641	0.972777	1.09375	1.00593	1.40118	0.917154	1.39932	0.948259	1.22792	0.855378	1.0343	0.663456	0.866569	0.690524	1.85414	1.04288	2.08214	1.46417	2.20548	1.16199
Rv3741c	2.12576	1.76625	1.74348	1.05949	2.25439	1.46223	1.97888	1.27912	2.37143	1.3549	1.50097	1.43121	2.25369	1.45953	1.67314	1.09084	2.43177	0.845879	1.77548	0.940288	2.73161	2.08031	1.24979	0.91787	0.797027	0.659259	0.92274	0.647087	3.07802	1.54877	6.43629	1.68863	5.05023	1.50418
Rv3742c	2.06479	1.08701	0.895565	1.01103	1.55379	1.12272	1.42758	1.02322	1.4057	1.28603	1.14267	1.06513	1.26907	0.883706	1.25163	1.01358	1.40086	0.988144	1.35798	0.872105	1.63104	1.15915	1.03144	0.907727	0.763577	0.790083	0.795461	0.550514	1.99292	1.02345	3.37886	1.2831	2.91667	1.10933
Rv3777	1.3279	1.01509	1.11855	0.929469	1.02042	0.848279	1.11221	0.881752	1.0903	0.958974	1.13014	1.06234	1.12803	0.905496	1.05872	0.965671	0.986391	1.05343	1.14333	0.939803	1.20872	0.937035	1.39394	1.06636	1.20442	0.949465	1.12768	1.08365	1.13049	0.79526	1.41986	0.960773	1.19863	0.97267
Rv3781	0.861866	0.856758	1.10451	1.0124	1.15757	0.913556	1.23733	1.08634	1.11605	1.23167	1.20167	0.96966	1.18404	0.952706	1.4332	1.21124	1.26749	1.13086	1.25007	0.752453	1.35128	1.29421	1.17312	1.00372	1.32702	0.788358	1.46201	1.11415	1.22609	1.04833	1.09998	1.02469	1.18853	0.943639
Rv3805c	0.686469	0.618198	0.950545	0.771634	1.02539	0.805381	1.00488	0.982829	1.12202	0.858298	1.054	0.838955	1.08344	0.784442	1.19527	1.10975	1.09862	0.815599	0.954607	0.661476	1.21366	0.90714	0.72719	0.733703	0.738325	0.652789	1.13904	1.00358	0.938435	0.781735	1.00295	0.798246	0.933727	0.804588
Rv3827c	1.35836	1.17708	1.34232	0.822082	1.31906	0.949094	1.32621	0.934741	1.10708	0.965634	1.03929	0.885936	1.10717	0.866437	1.14503	0.848566	0.883664	0.837417	0.953252	0.779257	0.784659	0.870996	1.31765	1.01053	0.936638	0.962665	1.00054	0.895247	2.25448	1.29413	2.07168	1.29863	1.9006	1.19277
Rv3830c	1.31581	1.09939	1.41316	1.10368	1.65067	1.13541	1.69709	1.08705	2.01849	1.18138	1.46783	1.21292	1.45853	1.3717	1.46432	1.39069	0.974416	1.03733	1.15238	1.14634	1.08349	0.93518	1.41975	0.872445	1.35116	0.958707	1.42933	1.04559	1.7856	1.0849	2.19345	1.10174	1.88106	1.05015
Rv3832c	2.42865	1.12349	1.718	1.32329	2.47655	1.59685	2.29023	1.17505	2.30667	1.35684	1.49595	1.33414	1.84763	1.23357	1.43883	1.18912	1.35721	1.44285	2.18723	1.74224	1.63468	1.29178	1.72403	1.29355	1.75702	1.72604	1.6919	1.33376	1.95925	1.34822	2.59558	1.33533	2.0531	1.1865
Rv3854c	1.31105	0.992054	1.197	0.803259	1.14702	0.885378	1.2606	0.844983	1.15641	0.88078	1.22268	0.844264	1.19499	1.07992	1.20874	1.49802	0.877905	0.974533	1.21066	0.937992	0.96929	0.916982	1.48034	0.999755	1.10332	0.952175	1.14592	0.796943	1.1362	1.06167	1.43169	1.02194	1.27866	1.20968
Rv3868	1.14387	1.02646	0.826581	0.944485	0.961897	0.869167	0.985856	0.926199	0.89269	0.926906	1.04827	0.827796	1.18439	1.05791	1.0226	0.980962	1.16489	0.91816	1.14967	0.76643	1.20061	0.960239	1.23875	0.999862	0.933629	0.718737	1.13314	0.845176	1.07679	0.958443	1.08852	0.798865	1.0608	0.824442
Rv3870	0.876546	0.879068	0.867933	0.818635	1.08856	0.760816	0.830416	0.809645	0.837383	0.780051	1.03654	0.903893	0.945879	0.702134	0.924493	0.855254	0.979661	0.778972	0.830964	0.770602	1.06607	0.867729	1.02891	0.986283	0.936643	0.766278	1.06731	0.94194	0.988187	0.697152	0.996937	0.830932	0.838713	0.729046
Rv3877	1.18479	1.06565	1.11686	1.0544	1.0653	0.91739	1.05111	0.860872	1.17333	1.03578	1.11079	0.807621	1.08326	1.13419	1.35337	1.01449	0.994847	0.940925	1.07678	0.696382	1.08297	0.904727	1.47581	1.12392	0.976469	0.755493	1.21051	1.02942	1.13398	0.853065	1.1773	1.19456	1.08557	0.977115
Rv3885c	0.96912	0.819311	0.757885	0.787074	1.08232	1.03631	1.2353	1.17645	1.15612	0.929616	0.980485	0.702459	0.979741	0.964457	1.13715	1.0272	1.17546	0.819452	1.11968	0.734616	1.15803	1.01626	1.10533	0.892999	0.892516	0.778158	1.1621	0.940243	0.989749	0.764347	1.04713	0.902088	1.04961	0.691037
Rv3906c	1.39961	1.00561	1.42129	1.01809	1.85933	1.16069	1.51912	1.22909	1.44846	1.16888	1.24934	1.03935	1.33563	0.855133	1.35347	0.94402	1.30892	1.082	1.22121	1.20106	1.53151	1.26868	1.15272	0.977514	1.30752	1.06681	1.09198	0.934366	1.10861	0.876094	1.0732	0.838828	1.18247	0.899761
Rv3920c	1.14613	0.858507	1.15662	1.13194	1.50744	1.18976	1.55811	1.16785	1.57151	1.13667	1.28325	0.755488	1.45865	1.2754	1.59113	1.35313	1.81031	1.13852	1.59214	1.06513	1.82945	1.30076	1.10403	0.928535	1.14656	1.05283	1.60749	1.0988	1.01287	0.9943	1.04241	0.997444	0.96769	0.896034
Rv3921c	0.893342	0.664399	0.758702	0.89253	1.25769	1.01012	1.15231	1.15103	1.20023	0.982893	1.03425	0.578121	1.26044	1.19521	1.2439	1.26704	1.71387	0.933981	1.38544	0.620641	1.71997	1.13472	0.895811	0.703585	0.986684	0.72322	1.531	0.894858	0.91681	0.690892	0.951971	0.857315	0.861169	0.723733
