# Supplementary material for: Functional Genetic Diversity among Mycobacterium tuberculosis Complex Clinical Isolates: Delineation of Conserved Core and Lineage-Specific Transcriptomes during Intracellular Survival
Source: PLoS Pathog. 2010 Jul 8;6(7):e1000988. doi: 10.1371/journal.ppat.1000988 (PMC2900310; doi:10.1371/journal.ppat.1000988)
Supplement: Table S10 — Activation-dependent genes (resting>activated) identified by one-way ANOVA of all intracellular transcription profiles (Benjamini and Hochberg False Discovery Rate p<0.01). See legend for Suppl Table S9 for explanation of expression values. (0.29 MB XLS) [file ppat.1000988.s020.xls]

## Sheet: Table S10
Table S10
Activation-dependent genes identified by one-way ANOVA analysis of all intracellular transcription profiles (Benjamini and Hochberg False Discovery Rate p<0.01).
Resting > Activated
Strain ID	CDC1551	CDC1551	9679/00	9679/00	2336/02	2336/02	4130/02	4130/02	9532/03	9532/03	2169/99	2169/99	2191/99	2191/99	2333/99	2333/99	12594/02	12594/02	1500/03	1500/03	1934/03	1934/03	1797/03	1797/03	947/01	947/01	4850/03	4850/03	10514/01	10514/01	10517/01	10517/01	5468/02	5468/02
Genotype	CDC1551	CDC1551	H37Rv	H37Rv	Haarlem	Haarlem	Haarlem	Haarlem	Haarlem	Haarlem	Uganda	Uganda	Uganda	Uganda	Uganda	Uganda	Beijing	Beijing	Beijing	Beijing	Beijing	Beijing	EAI	EAI	EAI	EAI	EAI	EAI	Afri 2	Afri 2	Afri 2	Afri 2	Afri 2	Afri 2
Macrophages	active	resting	active	resting	active	resting	active	resting	active	resting	active	resting	active	resting	active	resting	active	resting	active	resting	active	resting	active	resting	active	resting	active	resting	active	resting	active	resting	active	resting
adhb	0.857976	1.28509	0.531076	1.162	0.848913	0.871403	0.650843	1.05795	0.7901	1.08429	0.738266	2.17685	0.6322	1.29279	1.02337	1.83263	0.848518	1.94835	0.89573	1.17241	0.731598	0.951392	0.833578	0.873259	0.58925	0.724364	0.679538	0.773048	0.869307	1.55684	0.638341	2.38603	0.735218	2.14609
adk	0.907654	1.21024	0.735649	0.926115	0.904136	1.1683	0.823601	1.03632	1.00005	1.1748	0.985635	1.13749	0.908568	1.2983	1.07794	1.34366	1.28863	1.20839	0.939494	0.972245	0.80775	1.08693	0.976613	1.08184	1.03568	0.972062	0.878356	1.11165	0.908588	1.07831	0.775133	1.35613	0.937318	1.16512
ansa	0.738596	0.932585	0.728921	0.934953	0.693641	0.808773	0.6872	0.880565	0.886004	0.937922	0.906105	1.0721	0.78057	1.16094	0.821127	1.07297	0.853543	0.840373	0.926797	0.841682	0.911511	0.910336	0.833684	0.856018	0.759338	0.769668	0.888615	0.909039	0.831479	0.993574	0.812499	1.03595	0.825967	1.09148
aspc	1.10294	1.22813	0.848059	1.27738	0.776633	1.29169	0.737158	1.13323	0.69604	1.23168	0.757763	1.34186	0.703597	1.20563	1.01358	1.31122	0.856267	1.18358	0.762861	1.07635	0.855607	1.34006	0.686217	1.26323	0.753188	1.54658	0.829209	1.34338	0.87188	1.38703	0.701617	1.18208	0.654426	1.47484
asps	0.869614	0.79087	0.570091	0.768619	0.690812	0.831636	0.592068	0.897018	0.703117	0.848419	0.743976	0.772105	0.727992	0.974052	0.647751	0.97866	0.864798	0.903889	0.730672	0.848112	0.728305	0.92526	0.680012	0.745916	0.763886	0.678621	0.678771	0.943707	0.711839	0.663924	0.639498	0.843723	0.716571	0.69134
atsg	0.959843	1.02648	0.642002	0.933097	0.795482	1.12596	0.739873	1.00089	0.78095	1.03788	0.696025	0.89754	0.690781	1.22218	0.807369	0.951185	0.721731	1.0868	0.779233	1.12565	1.09165	0.773454	0.734229	0.875226	0.799888	0.971895	0.640894	1.09809	0.876141	1.26377	0.756248	1.18876	0.786608	1.02576
bfra	0.912348	1.04523	0.567487	1.02463	0.901516	1.11416	0.816544	0.892672	0.67203	1.03961	0.73178	0.90129	0.755273	1.02773	0.782079	0.902671	0.773905	1.06052	0.785037	0.961687	0.836162	0.886112	0.929002	1.01738	0.843275	1.13841	0.789288	0.775284	0.929004	1.16086	0.903697	1.03495	0.827157	1.13083
bfrb	3.4303	3.8824	1.38981	3.30134	1.35475	3.50321	1.32042	2.56658	1.89128	3.47043	1.35381	2.74566	1.00904	2.47272	1.1602	2.34439	2.94492	2.87308	2.91143	3.65879	1.6662	3.25702	2.48821	5.69708	1.9356	6.20107	1.1783	2.96589	1.39229	3.57638	0.775784	1.28245	1.06063	2.87643
biob	0.705452	0.851532	0.798513	0.861705	0.828866	0.955459	0.908726	0.979407	0.812356	0.935563	0.679843	0.820027	0.791769	0.968782	0.888791	0.965846	0.94127	1.03987	0.765329	1.10772	0.839287	0.953134	0.722994	0.877683	0.771409	0.908632	0.763153	1.0313	0.743245	0.866305	0.669752	1.08204	0.677858	0.936064
blac	0.702364	0.793959	0.693784	0.741385	0.854624	0.758206	0.718374	0.73001	0.702306	0.751472	0.763536	0.896443	0.66148	0.84024	0.591179	0.846744	0.834828	0.892505	0.727781	0.898243	0.77667	0.826699	0.649332	0.723193	0.643555	0.817817	0.875078	0.907828	0.787773	0.996559	0.726649	1.10101	0.644126	1.11557
cobq	1.18857	1.07423	0.812208	1.19323	0.956653	1.10928	0.910653	1.26588	0.793047	1.45232	0.745801	1.06645	0.613074	9.82644	0.674467	0.913071	1.21286	1.21067	0.730219	1.17808	0.868685	0.931374	0.859354	1.07846	0.581698	1.2475	0.967209	1.09947	0.689967	1.05223	0.832108	1.05235	0.746766	1.30491
cobu	0.835832	1.15001	0.688915	1.25289	0.871439	1.15616	0.731184	1.15939	0.77421	1.08738	0.582492	1.14143	0.62648	1.35768	2.21578	1.3381	0.864867	1.14298	0.691733	1.06786	0.823961	1.33898	0.470134	0.930506	0.671644	1.21127	0.584675	1.14149	0.679144	1.09544	0.639938	1.1171	0.643518	1.17227
cora	1.08072	1.23015	0.703511	1.09017	0.745489	1.02846	0.953787	1.14408	0.869331	1.14976	0.770822	1.05256	0.784934	1.02542	0.814385	1.12994	0.871033	1.0063	0.736379	1.19471	0.635996	0.830807	1.0334	1.21789	0.956365	1.06234	0.796554	1.37852	0.979063	1.256	0.831503	1.33946	0.971833	1.11338
ctad	1.0361	1.4179	1.55858	1.53929	1.13288	1.3893	1.05595	1.49364	1.26356	1.3956	0.889685	2.08751	1.02031	1.41481	1.04838	1.69682	1.09448	1.33175	0.981036	1.90408	0.898511	1.43041	0.893967	1.26595	0.968937	1.55072	0.928204	1.75295	1.00317	1.65521	0.90006	1.35697	1.06652	1.33936
ctpb	0.885961	0.897525	0.686146	1.00866	0.829809	1.10061	0.754708	1.00651	0.813471	1.06539	0.815338	0.929445	0.715567	1.43103	0.817179	1.42656	0.933203	1.02144	0.675258	0.859111	0.998134	1.00211	0.738282	0.870072	0.716299	0.692184	0.933434	1.09614	0.73118	0.896652	0.596607	0.821846	0.641948	0.928444
ctpd	0.440033	0.556332	0.50297	0.519949	0.390141	0.391897	0.345658	0.459701	0.365366	0.405864	0.444182	0.572049	0.370247	0.445333	0.402704	0.514449	0.273179	0.446901	0.26048	0.495717	0.291824	0.677882	0.438904	0.468225	0.388603	0.446458	0.384465	0.355487	0.607761	0.679168	0.455305	0.871605	0.546154	0.914648
cysm2	1.10136	1.11108	1.01885	0.964315	0.855408	0.895537	0.8561	1.10914	0.95786	1.02394	0.91227	1.21299	0.891283	0.999141	0.899634	0.948377	0.998713	1.05377	0.97194	1.01091	0.894856	0.9317	1.02469	1.09501	0.885479	1.16825	0.850775	1.1648	0.913358	0.97525	0.852923	1.01732	0.909563	0.967505
cyss	1.08629	1.39395	1.47842	1.15367	0.993492	1.21192	1.09645	1.13528	0.955903	1.21062	1.08445	1.20462	1.0095	1.30035	0.959683	1.07415	1.2006	1.30691	1.1234	1.16337	1.1771	1.10997	0.958048	1.00646	1.02618	1.17417	0.855592	1.01791	0.904063	1.12175	0.763735	0.998935	0.897224	1.10718
dape2	0.687798	0.833629	0.863028	0.777694	0.847565	0.826249	0.774577	1.02622	0.803853	0.812413	0.715067	0.946593	0.703441	1.0253	0.78663	1.1156	0.875461	0.873487	0.750514	0.936757	0.809808	0.965348	0.686424	0.897256	0.7843	0.851364	0.737726	1.04221	0.617637	0.640738	0.552932	0.787362	0.689157	0.765703
ding	0.536739	0.57103	0.508727	0.704283	0.615055	0.700841	0.558615	0.679331	0.618854	0.636086	0.578322	0.712974	0.604133	0.829391	0.47763	0.727129	0.468543	0.628723	0.536353	0.61271	0.77266	0.706868	0.512615	0.594909	0.694705	0.638299	0.597809	0.607717	0.654175	0.748472	0.682858	0.748985	0.597823	0.781738
dnaj	1.73079	2.14037	2.17038	2.19564	1.43211	2.47128	1.53835	2.20188	1.35748	2.56752	1.34749	1.8937	1.52277	1.83021	1.76806	2.08957	2.14981	2.85025	1.83244	2.36627	2.11553	2.40091	1.32744	1.36394	1.38699	2.31149	1.10853	1.94164	1.21959	1.86393	0.916368	1.11196	1.34846	1.75832
dnak	2.16843	2.65781	1.03794	2.59062	1.89273	2.86802	1.91255	1.83901	1.9582	2.8526	1.42363	1.65024	1.37243	2.7148	1.87043	2.02288	2.3784	2.64602	2.83548	2.36605	2.01239	2.73915	1.61573	1.65788	1.23918	3.45063	1.55108	1.91132	1.37004	2.60049	0.751518	1.271	1.36594	2.16042
echa3	0.901095	0.953496	0.833591	0.911672	0.926251	1.02085	0.875153	1.07129	0.960749	1.05498	1.01086	1.11934	0.887712	1.23931	0.861978	1.34457	1.13176	1.14651	0.972255	1.12969	0.995637	1.1759	0.779619	0.946456	0.82366	1.10881	1.00656	1.29772	0.829061	1.05579	0.675935	1.09821	0.738499	1.01204
echa6	1.1932	1.51481	1.14443	1.32259	1.28018	1.43298	1.24788	1.37667	1.08034	1.39065	1.0539	1.34469	1.08807	1.28732	1.22284	1.35073	1.48223	1.40394	1.19233	1.50444	1.25119	1.37856	0.940977	1.35793	1.02081	1.57701	1.25504	1.544	1.08479	1.5237	0.829388	1.31947	0.84843	1.23176
echa8	0.86698	1.24784	0.793603	1.05369	0.956294	1.18009	0.959753	1.04119	1.07194	1.30945	0.764421	1.57856	0.855749	1.37404	0.92089	1.2385	0.98847	1.27432	0.86226	1.2193	0.838132	1.1047	0.793562	0.833346	0.727495	0.78862	0.961745	1.21371	0.907469	1.05414	0.737676	1.15673	0.898349	1.05637
fada3	0.748726	0.865554	0.717335	0.781295	0.8163	0.747461	0.752506	0.926281	0.620641	0.732221	0.712279	0.837287	0.638456	0.637614	0.775849	0.868967	0.602446	0.887392	0.56574	0.784298	0.810798	0.794134	0.474529	1.00274	0.674397	0.855231	0.707086	1.3036	0.608799	0.797196	0.546836	0.870668	0.613791	0.76748
fadd15	0.783084	0.996526	0.736163	0.80115	0.596348	0.719908	0.548577	0.79121	0.610885	0.681012	0.587221	0.905838	0.600064	0.828601	0.471467	0.733723	0.588509	0.77757	0.634365	0.975736	0.49592	0.84908	1.10774	1.46063	1.10572	1.56514	0.850741	1.23807	0.737254	1.10421	0.775228	1.16906	0.706518	0.99016
fadd19	0.922802	1.15014	0.756288	1.09202	0.829743	1.24118	1.01298	1.12634	0.965298	1.20349	1.09866	1.23753	0.979791	1.17873	0.99584	1.1102	1.2974	1.19294	1.14427	1.37366	0.925964	1.40408	1.26934	1.37054	0.93393	1.51685	1.11272	1.24933	1.10788	1.07127	0.798593	1.36156	1.03403	1.60867
fadd30	0.52824	0.618043	0.494066	0.603191	0.538887	0.615644	0.509356	0.61162	0.482343	0.596709	0.732286	0.682035	0.442296	0.694097	0.559827	0.948335	0.650504	0.552477	0.462795	0.464391	0.509808	0.519424	0.413618	0.512977	0.432261	0.467842	0.480309	0.476584	0.619048	0.905246	0.50236	1.10478	0.464702	0.87717
fade2	1.01263	1.19594	1.00118	1.2128	0.977794	1.43353	0.918083	1.21051	0.931439	1.25293	0.965834	1.1848	0.974186	1.11304	0.855487	1.09669	0.965635	1.25147	1.07368	1.36682	0.997753	1.37239	0.940233	0.884621	0.931989	1.16207	0.924646	0.951984	0.906211	1.20707	0.882004	0.829813	1.00478	0.955164
fade36	0.876788	1.00413	0.658312	1.04437	0.94558	1.12015	0.770243	0.937774	0.873251	1.01037	0.825967	0.917406	0.862054	0.942318	0.926527	1.06047	0.993	1.07568	0.871808	1.01294	0.874698	0.952922	0.760302	0.914004	0.753364	0.937701	0.69356	1.07965	0.89083	0.981162	0.829226	1.12437	0.82641	0.912025
far	0.965939	1.17642	0.919642	0.761268	0.704324	0.949545	0.915847	1.05753	0.993339	1.04061	0.865688	1.18436	0.97578	1.14219	0.733422	1.00846	0.956579	1.35661	1.12308	1.21828	0.934514	1.06255	0.808725	1.02927	0.89921	0.905048	0.806924	0.934036	1.02792	1.09294	0.970016	1.20444	0.972852	1.20994
fas	0.762965	0.792818	0.7454	0.991021	0.676022	0.853997	0.604453	0.901714	0.703085	0.844154	0.656363	1.24747	0.620104	0.842106	0.668943	0.917232	0.826853	0.843676	0.774524	0.84384	0.85819	0.92696	0.774957	0.851213	0.763087	0.914168	0.700592	1.01592	0.583942	0.835242	0.776375	0.97199	0.730296	1.05722
fba	1.17368	1.21625	0.719836	0.990536	0.929013	1.09087	0.851821	0.973632	0.84675	1.15724	0.84441	0.993223	0.779668	1.15149	0.762065	1.08861	1.05497	1.09349	0.90891	1.17394	0.814183	0.989629	0.857684	1.1114	0.764632	1.1164	0.754889	1.16062	0.863891	1.19828	0.689683	1.01765	0.730437	1.02997
fbpb	0.684433	0.732637	0.461246	0.642588	0.65655	0.830813	0.581081	0.819326	0.659448	0.87034	0.679154	0.780577	0.600976	0.859969	0.611172	0.843439	0.924084	0.970536	0.696666	0.785759	0.614991	0.804806	0.709295	0.777065	0.646768	0.621432	0.576989	0.821397	0.813221	1.12231	0.562794	1.32394	0.715987	1.05322
fbpc2	0.646821	1.04268	0.588113	0.842222	0.467419	0.585872	0.429039	0.615436	0.510448	0.681285	0.60139	0.964713	0.596119	0.760963	0.540239	0.861085	0.684649	0.638867	0.592134	0.575781	0.47494	0.605807	0.718109	0.775546	0.521786	0.616624	0.503459	0.690795	0.703507	0.723402	0.570349	0.958559	0.654424	0.799613
fpra	0.718118	0.886659	0.82078	0.869738	0.707262	0.82236	0.709964	0.905199	0.803377	0.848248	0.761903	0.94431	0.715697	0.918143	0.704532	0.92046	0.970987	0.819837	0.74833	0.888186	0.776508	0.913917	0.722582	0.918719	0.667682	0.796532	0.709882	0.921871	0.734854	0.880957	0.754025	0.968744	0.650784	0.880955
ftsx	0.840301	1.0446	0.687958	0.877553	0.833849	0.932777	0.778922	0.910423	0.76442	0.902373	0.767371	0.704844	0.793359	1.12123	0.7739	0.887425	0.953976	0.929868	0.748264	0.948035	0.925543	0.898129	0.815659	0.784025	0.838566	0.82469	0.714989	0.836616	0.901006	1.08006	0.805571	1.03795	0.889628	0.976951
fum	0.74741	1.05219	0.670774	0.866803	0.920596	1.05821	0.787873	0.899419	0.806094	0.909637	0.827436	1.03446	0.799667	0.816773	0.944409	1.04658	0.960171	1.04923	0.784326	0.886973	0.851879	0.995334	0.655241	0.854268	0.692569	0.879894	0.830206	1.0101	0.984417	1.02676	0.591792	0.973003	0.710317	1.07665
gabd1	0.889619	0.963437	0.905546	0.904311	0.559197	0.705334	0.574163	0.764767	0.75783	0.760319	0.804229	1.09059	0.762113	1.02059	0.622016	0.842029	0.767533	0.89219	0.709848	0.995464	0.646024	0.741032	0.794094	0.858478	0.625418	0.818898	0.571976	0.892757	0.781252	1.01971	1.15152	0.886333	0.845528	0.882078
gcvt	0.821747	0.889224	0.688586	0.819654	0.884409	0.903385	0.80692	0.873906	0.803815	1.00806	0.719686	0.886238	0.75478	0.938589	0.793734	0.983059	1.10726	0.969807	0.84427	0.899835	0.83522	1.05789	0.752944	0.748284	0.726474	0.835987	0.781678	0.89097	0.707964	0.815783	0.493615	1.03548	0.676713	0.926722
glms	0.63055	0.835753	1.01173	0.983324	0.901835	0.921914	0.807848	1.15003	0.899228	0.915717	0.702256	1.04251	0.682221	0.897762	0.697025	1.08875	0.989283	0.961327	0.758755	1.12134	0.968469	1.05901	0.504651	0.891932	0.776071	0.855406	0.861705	1.14833	0.63099	0.747602	0.638987	0.809789	0.619757	0.835069
glnq	0.848035	0.904424	0.506174	0.717683	0.837188	0.894109	0.854733	0.95882	0.689509	1.21976	0.607183	1.36083	0.758032	1.15683	0.845837	1.2296	0.829187	1.03968	0.70304	0.960777	0.879582	0.956528	0.576295	0.756488	0.707204	0.836775	1.09786	0.916629	0.78375	1.24877	0.734208	1.00585	0.790004	1.43778
glta1	1.77547	1.73339	1.564	1.96023	0.772627	1.24652	0.945759	1.23828	1.1428	1.45018	1.17123	1.45107	0.903408	1.33533	0.894013	1.37377	1.33272	1.43899	1.26356	1.65428	1.03796	1.72507	1.5058	2.94373	1.21748	1.97682	1.31119	1.69908	1.58778	2.61364	1.21198	2.17262	1.52689	2.22287
glys	0.511418	0.667749	0.506898	0.663492	0.622544	0.699522	0.551645	0.702579	0.465174	0.664675	0.514138	0.521669	0.457908	0.74829	0.520065	0.786871	0.718206	0.761045	0.511536	0.76279	0.620313	0.727336	0.384227	0.604464	0.460318	0.572842	0.54044	0.545472	0.593961	0.926149	0.440695	0.937624	0.460146	0.850977
gmk	1.25684	1.473	0.884443	1.07666	1.21549	1.36953	1.13782	1.41294	1.25365	1.52797	0.90827	1.15493	1.08886	1.46926	1.32875	1.55578	1.52963	1.31017	1.29433	1.14722	1.13781	1.31936	0.917959	1.14998	0.968279	1.37161	1.10919	1.17865	1.12775	1.30768	0.771737	1.3085	1.12363	1.47089
gpm	0.841896	0.992808	0.990985	0.962662	0.844138	0.954778	0.97395	1.0687	1.00656	1.04417	0.813512	1.12989	0.887761	1.19449	0.81436	1.12544	1.04751	1.02576	0.910298	1.16759	0.8843	1.07812	0.926358	1.03601	0.810712	1.15617	1.01719	1.3558	0.790682	0.936793	0.78423	0.979637	0.688329	1.05299
groel1	1.68798	2.11455	2.17997	1.85549	1.13457	2.43472	1.60268	2.04083	1.86826	2.36414	1.1037	1.40668	1.24235	2.28026	1.6068	2.19658	2.25022	1.97377	1.78593	2.23628	1.62114	2.5932	1.16576	1.46051	1.47492	3.18511	1.26421	2.16363	1.34306	1.77575	0.87136	1.59377	1.45214	1.52444
groel2	1.60022	2.00508	1.54862	1.54889	1.33097	2.63992	1.35656	2.30013	1.7295	2.9054	1.2389	1.61904	1.42339	3.28578	1.61307	2.42449	2.21199	2.96316	2.27164	2.66278	1.53775	2.96714	1.64577	1.777	1.37342	3.57523	1.55125	2.58764	1.7257	2.46347	1.03128	2.0825	1.61287	2.83591
groes	0.872067	1.24805	0.583785	1.08756	0.900977	2.25117	0.654522	1.04137	0.816257	1.73476	0.647092	0.950292	0.620534	1.14975	1.14443	1.39476	1.23035	1.04771	1.00326	1.14432	1.29097	1.69148	0.546826	1.17872	0.896217	1.72279	0.860316	1.66009	0.854107	0.879301	0.601471	1.28434	0.86174	1.16335
grpe	2.42977	2.79181	2.09347	2.18732	1.69632	2.53095	1.925	2.07498	2.1541	2.90071	1.48132	2.71304	1.56056	2.48339	2.17444	2.34742	2.43002	3.0575	2.38239	2.67232	1.93499	2.71775	1.89303	1.93904	1.74237	3.2544	1.82282	2.02498	1.45995	2.59076	1.3675	1.58209	1.70046	2.70167
hflx	1.22795	1.4246	1.16425	1.55015	1.19233	1.49431	1.05753	1.58846	1.26875	1.56882	1.19723	1.67478	1.36006	1.87006	1.55556	1.4514	1.34261	1.21642	1.00183	1.47538	1.58825	1.41615	1.0971	1.14216	1.19052	1.83008	1.20478	1.31237	0.834636	1.66554	1.03886	1.01009	0.873879	1.46824
hisc2	0.807396	0.855032	0.816184	0.867662	0.851723	0.97197	0.860179	0.992463	0.878979	0.961278	0.769569	0.821062	0.776592	0.899392	0.787834	0.920586	0.911022	0.894938	0.84221	0.895919	1.00395	0.908426	0.744052	0.888971	0.800257	0.792192	0.833867	0.89391	0.745634	0.818311	0.745202	0.896344	0.809944	0.892732
hns	0.737675	1.02323	0.810206	0.792808	1.00477	0.835952	0.747636	0.857555	0.727297	0.954124	0.642829	0.972701	0.690515	0.816065	0.736037	0.829794	0.741387	0.81143	0.736982	0.809223	0.700224	0.798011	0.75549	0.866445	0.711399	0.966137	0.817303	0.878728	0.815864	0.785018	0.654725	0.916512	0.692776	0.912782
hupb	0.591432	0.837512	0.408557	0.756522	0.395008	0.552135	0.323761	0.582044	0.351523	0.639346	0.548194	0.648666	0.393605	0.666093	0.339389	0.453417	0.59883	0.722409	0.471999	0.732792	0.387446	0.526641	0.531057	0.544386	0.439506	0.650569	0.35731	0.451987	0.63245	1.2405	0.441328	0.898936	0.480931	0.815874
ilvd	2.07357	2.74743	1.13455	1.36079	1.1141	1.63455	1.0145	1.72382	1.05722	1.43887	0.909661	2.65074	0.879049	1.70622	1.26085	2.60694	1.21115	1.87629	1.0125	1.8931	1.00547	1.68079	1.32878	1.97269	0.8715	2.09731	1.09335	1.84428	0.835812	1.34263	0.822487	1.37033	0.837722	1.60488
kgtp	0.481924	0.834477	0.409057	0.654046	0.754769	0.786938	0.676838	0.836565	0.722065	0.718738	0.629187	0.849635	0.570216	0.93931	0.659996	1.45431	0.724718	1.02627	0.596827	1.00274	0.906115	0.955267	0.513296	0.741628	0.383623	0.534713	0.767476	0.847487	0.615193	0.807561	0.490493	0.975269	0.616033	0.9097
ligc	0.729363	0.879043	0.856338	0.992056	0.900774	0.954401	0.865356	0.94132	0.919459	0.903528	0.815805	0.903091	0.875111	0.820855	0.767371	0.952899	0.891065	0.877841	0.876761	1.07422	0.804242	0.921162	0.825069	1.03308	0.874215	1.3552	0.771957	1.07493	1.01352	1.23952	0.934673	1.13216	0.906511	1.02972
lipa	1.05547	1.0951	0.876255	1.037	0.825068	0.87346	0.932441	1.04226	0.86405	0.997135	0.904572	0.979204	0.946792	0.95572	0.922237	1.03797	0.901875	0.916428	0.865719	0.984753	0.877462	1.02427	0.911742	1.06382	0.938017	1.08702	0.92305	1.05846	0.860567	1.01335	0.879925	0.958083	0.90923	0.96568
lipd	0.926345	1.20496	1.02005	1.01496	0.84047	0.940998	0.941338	1.05658	1.0417	0.994438	0.974603	1.03885	0.939876	1.22367	0.853886	1.21678	1.17966	1.06036	0.936036	1.04325	0.984898	0.946546	0.968986	0.894664	0.895958	1.0734	0.905669	1.03229	0.924807	1.41345	0.819739	1.34995	0.775537	1.16314
lipi	0.876155	1.08283	0.982175	0.905376	0.902307	0.99446	0.929885	1.05305	0.977007	0.998419	0.853531	1.20272	0.932881	1.13409	0.892089	0.979273	0.906902	1.0025	0.918925	0.957695	1.00114	1.02303	0.816786	0.915713	0.845089	1.06661	0.897906	0.99413	0.898781	1.2184	0.768752	1.1118	0.923569	1.05371
lipm	0.93942	1.05216	0.619756	0.879732	0.906857	1.134	0.852158	1.05809	0.919275	0.943156	0.85044	1.25296	0.843013	1.03608	0.827894	1.0238	0.919068	1.00787	0.821312	1.35901	0.956583	1.14428	0.802851	1.12988	0.76631	1.104	0.839925	1.30907	0.734032	1.09178	0.865146	0.919953	0.832406	1.09283
lpda	1.18223	1.49967	1.18261	1.48132	1.36597	1.54663	1.22493	1.59153	1.63063	1.31504	0.868808	1.64879	1.05006	1.83749	1.30312	1.44968	1.43088	1.53326	1.28027	1.52013	1.29636	2.02037	1.29304	1.06332	1.11812	1.43975	1.44368	1.63306	1.01957	1.37589	0.789096	1.24502	1.01901	1.49707
lppc	1.39718	1.33631	1.09723	1.22178	1.04386	1.21972	1.20986	1.23696	1.23208	1.28264	1.01071	1.40607	1.1211	1.18653	1.14067	1.12152	1.20279	1.22011	1.19522	1.34405	1.04064	1.12432	1.38114	1.45406	1.08167	1.59936	1.01936	1.27148	1.164	1.44197	1.12792	1.19981	1.2119	1.45098
lpps	1.34124	2.1284	1.48803	1.88162	1.42755	2.22152	1.36144	2.03879	1.42625	2.15548	1.25356	2.07605	1.80745	2.18038	1.56872	2.12624	1.95438	2.09094	1.45082	2.53393	1.44617	2.41679	1.36702	1.94951	1.21389	2.299	1.363	2.20223	1.07078	1.86248	1.04315	1.43242	1.07682	1.70382
lpqi	0.823387	1.05393	1.15532	0.911833	1.23852	1.40321	1.37233	1.81152	1.35144	1.34165	0.86811	1.34583	1.01174	1.17245	1.06607	1.45861	1.34991	1.44385	1.17167	1.16803	1.05555	1.4577	1.03327	1.39074	1.0421	1.44726	1.0519	1.58809	0.854715	0.97601	0.781295	1.33766	0.903973	1.21248
lpql	0.607722	0.772066	0.315519	0.76017	0.591302	0.873467	0.604527	0.841294	0.558568	0.823349	0.573369	0.855163	0.668048	1.02255	0.54673	1.05702	0.777231	0.838257	0.575038	0.860158	0.784818	0.894012	0.564803	0.711778	0.915014	0.659826	0.885058	0.895309	0.631843	0.760426	0.555173	0.863135	0.634939	0.822572
lpqn	0.75817	0.979036	0.630955	0.741845	0.566455	0.772983	0.612571	0.843491	0.683964	0.855293	0.457359	0.728519	0.626518	1.06277	0.710932	0.944011	0.736359	0.814216	0.626297	0.795501	0.612675	0.664266	0.663812	0.856913	0.641238	0.768782	0.579313	0.707502	0.747949	1.12094	0.715657	1.33501	0.647532	0.975787
lpqx	0.596456	0.895895	0.729262	0.907427	0.607958	0.812199	0.666624	0.78971	0.662861	0.900326	0.772277	0.928938	0.658282	0.833715	0.644603	0.762703	0.633009	0.8014	0.69165	0.863193	0.59247	0.760852	0.968698	0.991392	0.700282	0.822972	0.744041	0.780318	0.681097	0.852417	0.820272	0.89383	0.706294	0.888006
lpqy	0.647413	0.817455	0.582718	0.838744	0.918665	0.858261	0.722692	0.960899	0.788282	0.680812	0.737998	1.04039	0.723076	0.736503	0.76078	1.02807	0.744482	0.761548	0.659581	0.88356	0.823112	0.772779	0.675469	0.856372	0.718518	0.784226	0.737965	0.968957	0.722881	0.693901	0.756452	0.881402	0.624479	0.868389
lpra	0.630087	0.837043	0.593697	0.768247	0.610545	0.759783	0.688506	0.778991	0.63544	0.884292	0.661592	0.971776	0.603487	0.866853	0.566809	0.750405	0.75901	0.789195	0.598179	0.859157	0.538476	0.70149	0.617914	0.771731	0.600041	0.743537	0.576541	0.745713	0.814623	1.04275	0.691833	1.05536	0.72205	1.05527
lpre	0.45463	0.545297	0.369878	0.559627	0.318705	0.405472	0.358092	0.456188	0.324471	0.424238	0.394515	0.559803	0.326349	0.507534	0.265148	0.466727	0.307899	0.50338	0.290131	0.422105	0.318216	0.399736	0.370076	0.494877	0.284869	0.398279	0.395079	0.473312	0.427255	0.490166	0.352077	0.632107	0.345259	0.60548
lpri	0.497296	0.67324	0.474136	0.666514	0.33825	0.42835	0.334006	0.442237	0.360997	0.419127	0.470589	0.734905	0.391846	0.538199	0.317245	0.544151	0.381558	0.515043	0.423392	0.540159	0.370426	0.475639	0.49153	0.540439	0.44897	0.544469	0.407183	0.533502	0.706397	0.872316	0.559904	0.934147	0.519637	0.806395
lsr2	0.929246	0.849419	0.460606	0.720222	0.842029	0.902166	0.541224	0.735467	0.691082	0.933663	0.658444	0.694095	0.52024	0.759607	0.716701	0.66186	1.07538	0.706065	0.580298	0.629225	0.806255	0.883754	0.622821	0.986281	0.527542	0.922811	0.511509	0.790043	0.57008	0.791915	0.42881	1.1138	0.542297	0.765989
lyss	0.621238	0.744847	0.483533	0.800756	0.763887	0.892612	0.727447	0.912965	0.654869	0.800399	0.695094	0.645036	0.595604	0.864333	0.644312	0.897548	0.880832	0.882447	0.694813	0.799173	0.761972	0.872503	0.608804	0.592791	0.658795	0.646539	0.663846	0.759621	0.741955	0.936518	0.551319	0.98306	0.631398	0.920975
mdh	0.94973	0.846984	0.645071	0.711171	0.85453	0.945442	0.801268	1.02548	0.810766	0.991958	0.729272	0.803419	0.756689	0.942405	0.722111	0.925647	1.11694	0.944268	0.831055	0.91203	0.768627	0.896168	0.738511	0.87337	0.753693	0.910769	0.804173	1.10377	0.842503	0.953549	0.649802	1.15271	0.738137	0.948204
metb	0.757745	0.938699	0.419268	0.741801	0.753277	0.936811	0.630889	1.00347	0.69088	1.01597	0.649381	0.821427	0.648679	0.861162	0.719988	1.02231	0.986324	1.03262	0.775624	0.94923	0.767281	1.00344	0.636326	0.705368	0.675351	0.819495	0.786718	0.827205	0.798792	0.819968	0.610822	1.1189	0.730146	0.982394
mmaa2	0.793444	0.920595	0.65335	0.808518	0.876874	1.02215	1.21494	1.13873	0.747537	1.08768	0.799332	0.849963	0.826328	1.27242	0.937689	1.11587	0.970713	1.14237	0.897053	1.01255	0.788394	0.960719	0.853015	0.929632	0.938919	0.847302	0.718823	0.931638	0.916799	1.39499	0.691385	1.17436	0.856064	1.20353
moae	0.797802	0.782148	0.699374	0.778331	0.683213	0.761288	0.599589	0.843176	0.589632	0.841471	0.741874	0.771322	0.608055	0.768897	0.572925	0.697137	0.748362	0.868933	0.764967	0.788945	0.546929	0.737076	0.813314	0.718117	0.653357	0.752001	0.62919	0.601255	0.869058	0.959235	0.637583	1.05561	0.754244	0.888045
moeb	0.758747	0.780218	0.637432	0.794649	0.686389	0.716192	0.634158	0.796474	0.605081	0.895436	0.754826	0.775938	0.639568	0.896898	0.635728	0.743688	0.888608	0.877278	0.738483	0.808396	0.554333	0.694635	0.706719	0.812848	0.652476	0.693755	0.663997	0.699556	0.823233	1.03889	0.636239	0.930036	0.765891	0.809503
nadr	0.534087	0.833736	0.959159	1.04499	0.745213	0.920913	0.63332	0.83682	0.802981	0.850539	0.74796	1.00198	0.562441	1.00807	0.55282	0.626882	0.460767	0.795541	0.632023	1.16455	1.00276	0.861619	0.672934	1.08525	0.683945	0.959923	0.933287	1.12664	0.598674	0.834902	0.766436	0.749789	0.762353	0.997765
nuoa	0.626579	0.763033	0.582748	0.610583	0.568723	0.786069	0.558545	0.730613	0.627236	0.819675	0.618519	0.588519	0.630217	0.885799	0.635506	0.826299	0.743269	0.702707	0.720235	0.654246	0.734076	0.744372	0.610143	0.739462	0.601068	0.660746	0.711581	0.860204	0.644882	0.759708	0.581587	0.820257	0.577793	0.929107
obg	0.925916	1.24834	1.07615	1.24412	0.941145	1.21986	1.01408	1.18897	0.956572	1.2641	0.959458	1.11825	1.11786	1.22689	1.09826	1.11835	1.25858	1.32425	1.07521	1.27205	0.998796	1.15351	0.805577	0.93127	0.968184	1.15675	0.742781	0.926524	1.06803	1.4253	0.858163	1.21019	1.01091	1.26058
oppb	0.913508	0.841491	0.645043	0.788693	0.815046	0.858739	0.779198	0.867062	0.743271	0.857752	0.687756	0.918599	0.704801	0.755311	0.79166	0.912251	0.781754	0.87331	0.741072	0.905943	0.801195	0.891193	0.794337	0.797252	0.723573	0.763749	0.819579	0.883498	0.85253	0.813229	0.750815	0.993148	0.743064	0.974173
panb	1.05963	1.86176	1.16659	1.44918	0.953182	1.36231	0.967849	1.43426	1.02708	1.36705	0.897834	1.61408	0.848009	1.10827	0.672747	1.22513	0.947687	1.49611	0.886122	1.84432	0.978938	1.44671	0.913005	1.43421	0.991608	2.05222	1.06053	1.66999	0.944493	1.64156	0.816592	1.33042	0.906998	1.51166
pand	1.1984	1.27788	1.24224	1.34409	1.00271	1.3215	1.00129	1.3291	1.24949	1.19106	1.10994	1.1558	0.94513	1.36379	0.824642	1.44287	1.06654	1.18788	1.06759	1.29996	1.20748	1.41633	1.05557	1.39435	0.980129	1.56024	1.38525	1.53348	0.969738	1.29823	0.916671	1.08266	0.895916	1.2614
papa2	0.862853	1.10023	0.639771	0.766068	1.0297	1.34871	1.14399	1.47241	0.937672	1.28044	0.723584	1.29632	0.705094	1.12796	0.85688	1.14659	1.09554	0.99087	1.00501	1.94666	0.777391	1.27715	0.822481	1.23641	0.728951	0.855734	0.936777	1.10348	0.833651	1.12293	0.623228	1.11992	0.779632	0.942012
pepb	0.717509	0.902778	0.764601	0.75735	0.958133	0.806412	0.71852	1.00321	0.689478	0.933047	0.642876	0.805108	0.663953	0.845666	0.710148	0.982338	0.854387	0.875757	0.79122	0.896956	0.699116	0.946366	0.745904	0.799903	0.662828	0.912942	0.772244	0.940836	0.727229	0.706774	0.540516	0.976328	0.677888	0.786259
pepd	0.859504	1.02467	0.817093	1.02269	0.778341	1.26676	0.871962	1.28433	0.864644	1.13551	0.809694	0.96764	0.868908	1.0732	0.950807	1.40394	0.949303	1.12307	0.864812	1.08545	0.874014	1.26457	0.719186	0.879091	0.869906	0.92387	0.915484	1.27592	0.895909	0.848074	0.979154	0.951842	0.81689	0.930143
phor	1.08743	1.19669	0.851957	1.06677	0.98969	1.23775	1.00493	1.17635	1.14049	1.13556	1.02092	1.19917	1.17204	1.34116	1.15543	1.17313	1.02285	1.2952	1.26743	1.24533	1.13255	1.13394	1.15386	1.09485	1.06861	1.07695	1.08837	1.28922	1.05404	1.27463	1.07805	1.13091	1.13276	1.0835
pirg	0.734275	0.892389	0.456732	0.671514	0.517151	0.559957	0.418042	0.574238	0.471366	0.617156	0.5442	0.780359	0.452724	0.526763	0.544625	0.650169	0.563796	0.619308	0.463383	0.584653	0.381175	0.583794	0.658441	0.845408	0.566368	0.682878	0.513435	0.595981	0.780246	0.768601	0.482995	0.938288	0.566632	0.83925
pknm	0.62227	0.863244	0.700127	1.11107	0.962438	0.875575	0.730475	0.848573	0.674053	0.860792	0.82477	0.852243	0.713778	0.734237	0.728666	0.857579	0.708474	1.02597	0.733399	0.976384	0.747484	0.808652	0.687957	0.826243	0.766482	0.873976	0.854295	1.02046	0.915898	1.00681	0.79362	0.867804	0.764615	0.749206
pks11	0.984885	1.47914	1.46269	1.80455	0.897926	1.35798	1.08722	1.42877	1.12155	1.39697	0.903479	1.28442	1.04252	1.65082	0.944784	1.2879	1.0357	1.39276	1.02286	1.6812	1.00482	1.47503	0.780206	1.21315	0.989463	1.4152	0.802329	1.22217	0.956196	1.42171	0.942444	1.09745	0.928919	1.53759
pks18	1.00908	1.0088	1.24823	1.31118	0.494526	1.03628	0.750355	1.07084	0.618729	0.908881	0.582817	1.05823	0.60466	1.10542	0.654559	1.08628	0.0861692	0.92926	0.843268	1.16338	0.681206	1.13096	0.567955	1.04863	0.465368	1.21913	0.558855	1.09975	0.752022	0.963907	0.714385	0.896976	0.715452	0.903292
pntb	0.685002	0.811507	0.421416	0.803706	0.733342	0.948557	0.622527	0.979717	0.685075	0.88936	0.489093	0.884388	0.460426	0.95846	0.673593	1.06178	0.891491	0.907598	0.517912	0.893044	0.62565	0.94749	0.509453	0.731284	0.512307	0.785579	0.603332	1.07024	0.733541	1.16606	0.403562	1.31697	0.446896	1.10815
ppia	0.755968	1.14374	0.618589	1.00702	0.783037	1.01846	0.735336	1.17314	0.797174	0.994823	0.683337	0.762478	0.751732	1.14722	0.707036	1.11939	0.97795	0.860193	0.690788	0.846466	0.785991	0.892342	0.651332	0.797963	0.706625	0.824967	0.685694	1.08032	0.798527	1.14389	0.580628	0.869778	0.668464	0.9182
pra	0.784247	0.800389	0.570917	0.72126	0.604319	0.786002	0.60629	0.925467	0.639813	0.870004	0.654607	0.738032	0.686231	0.845982	0.652473	0.897587	0.818004	0.918229	0.620117	0.809004	0.647829	0.752201	0.675287	0.831947	0.610512	0.731541	0.552034	0.801407	0.731498	0.79203	0.622593	1.11648	0.676075	0.847823
prfb	0.840539	1.03372	0.910803	1.07878	0.917	1.11623	1.06825	1.09066	1.0846	1.05518	0.921441	1.15833	0.975969	1.40833	0.963604	1.15592	1.09885	1.13442	0.962135	1.26392	0.941501	1.09595	0.826047	1.11058	1.0334	1.14583	1.0073	1.22997	0.725577	0.813678	0.856654	0.832745	0.776876	0.888898
pura	0.844177	0.730265	0.651494	0.643814	0.677312	0.778685	0.689078	0.893504	0.661563	0.85083	0.610952	0.816991	0.569313	0.798091	0.633398	0.992394	0.749795	0.838559	0.688907	0.811869	0.776213	0.785486	0.680329	0.875923	0.609292	0.726754	0.828657	0.910425	0.568838	0.697501	0.567174	0.838792	0.597137	0.848979
purd	0.604346	0.668819	0.530034	0.800742	0.605404	0.677649	0.605246	0.686655	0.579059	0.688203	0.66675	0.716808	0.553553	0.702171	0.535556	0.788185	0.641025	0.724733	0.513566	0.68019	0.598654	0.714419	0.708165	0.612108	0.546474	0.577816	0.595954	0.651565	0.727042	0.759594	0.589652	0.791515	0.681508	0.778415
purh	0.739403	0.891865	0.651392	0.91174	0.869765	0.896206	0.968437	1.04661	0.841611	0.86318	0.801125	0.908296	0.788239	0.908799	0.761787	1.00133	1.07663	0.940299	0.844736	0.936356	0.862026	1.07414	0.691584	0.681239	0.692121	0.844021	0.77934	0.979364	0.835958	1.01005	0.741357	1.13712	0.795786	1.0351
purl	0.753609	0.898265	0.837237	0.759384	0.819381	0.865487	0.718383	0.814627	0.774771	0.840247	0.709002	0.818629	0.7376	0.877157	0.747223	0.929352	0.888105	0.868065	0.758539	0.865421	0.738195	0.809877	0.904567	0.858084	0.707149	0.789139	0.85	0.831938	0.793828	0.781844	0.69272	1.03165	0.659743	0.836401
purm	0.796711	0.846077	0.704673	0.825444	0.760345	0.736248	0.690251	0.823648	0.759224	0.739168	0.728631	0.849575	0.749931	0.768083	0.720903	0.852165	0.761699	0.776589	0.648888	0.749327	0.820655	0.86914	0.666687	0.825159	0.736049	0.701919	0.695307	0.837985	0.814759	0.85334	0.74367	0.889027	0.74722	0.841617
pyrr	0.566478	0.669473	0.636333	0.835808	0.847947	0.981274	0.677353	1.09192	0.744529	0.869263	0.661367	0.756006	0.753051	1.04106	1.00311	1.08725	0.898002	1.00606	0.644026	0.91264	0.897115	0.999393	0.448313	0.652663	0.693724	0.792043	0.688777	1.00017	0.577814	0.717494	0.489752	0.833679	0.56666	0.859444
recf	0.939275	1.07595	1.04525	1.103	0.9739	1.18077	0.976267	1.17852	1.00637	1.26472	0.865371	0.94779	1.01586	1.40626	0.976399	1.3575	1.31689	1.17048	0.937425	1.05055	0.961139	1.16737	0.776972	0.852885	0.908784	1.14557	0.841797	0.969411	1.07707	1.32405	0.935942	1.20785	0.978058	1.13616
rimj	0.732353	0.788195	0.773054	0.694634	0.53063	0.790823	0.418585	0.866339	0.50168	0.749566	0.659839	0.778729	0.678694	0.778159	0.619647	0.896299	0.578502	0.817684	0.596974	0.809183	0.662574	0.779815	0.87745	0.856932	0.771634	0.805385	0.52236	0.691993	0.809133	0.852021	0.894244	0.942207	0.763022	0.86884
rocd1	1.06835	1.7943	1.13049	1.27601	1.12558	1.34104	1.20515	1.22765	1.05828	1.47695	0.935261	1.29787	1.22199	1.1878	0.928984	1.15195	0.929952	1.23878	1.09373	1.8425	1.40346	1.46845	0.901339	1.18212	1.13735	1.83294	0.980953	1.33343	1.12385	1.84977	1.0623	1.19891	1.0106	1.55728
rocd2	1.2693	1.78865	1.21074	1.41394	0.924778	1.58381	1.08838	2.23357	0.939361	1.32829	0.953234	1.41066	1.02253	1.30815	1.0535	1.5407	1.15873	2.50137	0.881516	2.35329	1.21096	1.87844	1.24552	1.84189	1.10239	3.97481	0.992201	1.16187	1.0393	1.6979	1.09529	1.54365	1.04772	1.59131
rple	1.42286	1.29957	1.28036	1.24164	1.13825	1.59345	1.29199	1.43634	1.19588	1.71332	1.20999	1.22136	1.30759	1.76065	1.35031	1.48773	1.57186	1.70833	1.223	1.37357	1.09461	1.52939	1.08194	1.05692	1.11514	1.58392	1.09261	1.20124	1.26392	1.53694	1.06803	1.67589	1.22154	1.70828
rpli	0.924474	1.06925	0.622852	1.08854	1.13086	1.2727	0.939608	1.2808	0.876236	1.13615	0.799859	1.04668	0.938791	1.41384	1.0633	1.27748	1.18234	1.27143	0.843164	1.16478	0.972273	1.2545	0.605972	0.868506	0.775201	0.9052	0.843907	1.08063	1.37533	1.27679	1.19796	1.32206	0.996505	1.22188
rplj	0.823864	1.16405	1.20098	1.22231	1.18688	1.63428	1.10725	1.77089	1.42554	2.0935	1.00086	1.58421	1.22214	1.85084	1.43876	1.40945	1.208	1.57017	1.13767	1.60276	1.23234	1.211	0.888229	1.18432	1.08292	1.44957	0.902355	1.17271	0.888199	1.23207	0.755941	1.54891	0.900934	1.58978
rpll	0.906756	1.0377	0.962047	1.13333	0.872132	1.22027	0.819905	1.24468	0.942189	1.18484	0.821123	1.09531	0.904259	1.25515	0.948128	1.23718	1.07318	1.08219	0.807117	1.14842	0.81889	1.07647	0.827667	0.850281	0.864553	1.17765	0.789266	0.836959	0.755508	0.982435	0.666564	0.933202	0.827845	1.12551
rplm	0.792229	1.04348	0.729533	0.894987	0.937167	1.09925	0.801121	1.12355	0.900227	1.17591	0.801255	1.0017	0.856756	1.11827	0.955085	1.07041	1.22724	1.2313	0.962264	1.07619	0.896853	1.16799	0.655216	0.825249	0.771817	1.12568	0.624155	0.97568	0.847377	0.859521	0.537167	1.01895	0.746031	1.0137
rplu	1.09013	1.23223	0.911442	1.08401	0.957368	1.02444	0.718644	1.10451	0.706995	0.977042	0.880671	0.905262	0.841733	1.05489	0.918454	1.00563	0.903855	1.21094	0.767984	1.0963	0.727452	0.891532	0.681759	0.984201	0.737351	1.00814	0.761684	0.896301	0.913374	1.48986	0.689738	1.08926	0.753028	1.2432
rpma	0.897445	1.28771	0.890307	0.980957	0.941579	0.983898	0.846114	1.02789	0.654771	1.11848	0.855512	0.866139	0.895257	1.05269	0.896632	0.951648	1.15036	1.14895	0.936787	0.921739	0.779181	1.04166	0.812567	0.953043	0.761957	1.02092	0.653564	0.775065	1.08287	1.36912	0.809287	1.33839	0.938054	1.14943
rpsa	0.863371	1.15396	0.893756	0.984114	0.832102	0.954667	0.836141	1.07986	0.793931	1.18005	0.754557	0.844075	0.769858	1.10626	0.804735	0.930613	1.01005	1.08652	1.03425	0.955855	0.878136	0.982388	0.971891	0.993859	0.844236	1.06382	0.717886	0.85882	0.942123	1.37416	0.708035	1.10169	0.906417	1.02479
rpsg	0.670047	0.936397	0.573987	0.784573	0.907969	1.04297	0.808217	1.23893	0.861996	1.04156	0.679149	0.641633	0.864567	0.937909	0.929292	0.980524	1.19515	1.17034	0.754707	1.05395	0.833664	1.12535	0.522144	0.648139	0.812642	0.869072	0.649507	0.874712	0.879151	1.18217	0.565087	0.963669	0.627231	0.920773
rpsi	0.832902	1.12766	0.711968	0.989304	0.870734	1.2059	0.847243	1.0765	0.977811	1.20401	0.891087	1.08069	0.901586	1.20774	0.989805	1.25679	1.32678	1.18249	1.03122	1.07747	0.984027	1.23373	0.705752	0.780119	0.753726	1.05629	0.628466	0.911165	0.903928	0.918516	0.626455	1.06149	0.778103	1.1277
rpsj	0.788505	0.928588	0.587123	1.07875	1.07552	1.18085	0.961673	1.28	0.936032	1.17619	0.8367	0.809206	1.00585	1.12645	1.17734	1.23657	1.15611	1.23601	0.883588	1.04976	1.01291	1.27541	0.586169	0.71995	0.826233	1.11836	0.636167	0.849636	0.925566	1.22041	0.7657	0.97061	0.861236	1.1392
rpsl	0.683923	0.852037	0.671014	0.884812	0.87961	1.16591	0.845085	1.25144	0.821613	1.15152	0.687024	0.760712	0.894647	1.10312	0.974098	1.1222	1.03629	1.3475	0.82668	1.11422	0.857741	1.15109	0.620957	0.769507	0.785628	1.02382	0.709519	0.895115	0.8275	1.17276	0.681521	0.919553	0.746874	1.05529
rpsp	0.854616	0.972577	0.682596	0.82846	0.793874	0.979063	0.827705	0.977995	0.749895	0.999178	0.764138	0.837254	0.736841	1.06068	0.805063	0.984247	1.11833	1.04731	0.77746	1.01773	0.696452	0.920315	0.708246	0.788421	0.668573	0.916762	0.685993	0.914421	0.812553	0.929549	0.601975	1.02633	0.68551	0.89475
rpsr	1.13318	1.41302	0.889004	1.03592	1.18268	1.44564	0.886459	1.37687	0.873417	1.30261	0.761352	0.907781	0.908011	1.62764	1.06593	1.22115	1.07499	1.2545	0.850125	1.16315	0.866972	1.24103	0.576043	1.15643	0.665176	1.06073	0.742379	1.09741	1.54783	1.57641	1.27578	1.11952	1.02016	1.22615
rpst	0.420777	0.735723	0.611298	0.758768	0.695097	0.786081	0.566715	0.833234	0.536359	0.739721	0.468712	0.708429	0.564442	0.671244	0.663864	0.793222	0.555555	0.912145	0.440091	0.889943	0.529165	0.925126	0.250942	0.575029	0.700727	0.680402	0.433031	0.783784	0.685573	0.912439	0.530324	0.791964	0.556265	0.866694
sdhc	0.817482	0.762187	0.695846	0.856245	0.669123	0.781408	0.6541	0.771938	0.738959	0.757484	0.588365	0.859408	0.580682	0.838924	0.604953	0.960104	0.666114	0.793543	0.630024	0.871588	0.574921	0.76006	0.731453	0.921339	0.606327	0.860646	0.811033	1.01075	0.682371	0.84108	0.607062	0.877415	0.644908	0.906158
sdhd	0.772637	0.884019	0.673048	0.790913	0.745387	0.783653	0.704442	0.727043	0.686584	0.748991	0.678679	0.862293	0.627475	0.775214	0.667258	0.902566	0.745611	0.82225	0.666275	0.823095	0.551304	0.782984	0.855139	0.847101	0.666001	0.831612	0.820985	0.892191	0.786332	0.849843	0.629362	0.916254	0.744334	0.875274
sec	0.603191	0.585096	0.391835	0.688542	0.578422	0.688844	0.458238	0.820246	0.535142	0.763511	0.457598	0.574407	0.457034	0.80796	0.545157	0.78146	0.387108	0.734531	0.445362	0.761102	0.657796	0.713755	0.387945	0.739253	0.501133	0.643411	0.49736	0.853333	0.529506	1.217	0.468719	0.920465	0.463363	0.879594
sera	1.01775	1.11875	0.750578	0.935716	0.916471	1.21331	0.900247	1.21257	0.914253	1.17473	0.932183	1.08179	0.943843	1.31428	0.840297	1.15247	1.0099	1.03004	0.959502	1.07721	0.91082	1.16901	0.92051	1.14969	0.945754	1.15499	0.953728	1.01568	0.975887	1.27113	0.82462	1.07795	0.994927	1.10586
sodc	0.789388	1.14442	0.782133	0.901776	0.860079	0.921406	0.741719	0.973412	0.716715	0.846294	0.835566	1.06425	0.803927	0.816574	0.877215	0.955849	0.982597	0.990079	0.794325	0.875208	0.765756	0.889733	0.690189	0.928401	0.808813	0.926016	0.680405	0.964848	1.04911	0.988959	0.784171	1.12466	0.877164	0.996148
ssec	1.35634	1.17674	0.897202	1.15306	0.949767	1.38207	0.896724	1.41935	1.10812	1.36398	0.816296	1.02476	0.897367	1.06512	1.0762	1.33817	1.31017	1.24858	1.04622	1.18255	1.02544	1.31742	0.780081	0.987921	0.747219	1.18638	0.731329	1.00004	0.762995	0.912814	0.657405	0.934356	0.763405	0.914842
ssec2	0.899167	1.09966	0.816304	1.1469	0.78606	1.21416	0.815584	1.31511	0.940376	1.20503	0.785505	0.877024	0.860027	1.05827	0.952008	1.44876	1.14733	1.23532	0.861741	1.1616	0.929069	1.22848	0.612837	0.714465	0.737591	0.985433	0.616477	0.931005	0.757174	0.790008	0.624339	0.904686	0.721159	0.776378
tpx	0.944745	0.883273	0.523255	0.541237	0.781277	0.719346	0.648729	0.667511	0.684156	0.703129	0.612479	0.724544	0.515902	0.732197	0.648209	0.71745	0.784521	0.822795	0.535956	0.713597	0.623959	0.834509	0.727742	0.743382	0.552167	0.739098	0.801381	0.823797	0.723033	0.784991	0.372681	1.03519	0.534835	0.816845
tyra	0.757511	0.994535	0.90374	0.946962	1.17294	1.07325	1.03638	1.25052	0.99585	1.34065	0.891982	1.26246	0.967449	0.996455	1.04076	1.48507	1.05652	1.19488	0.823398	1.42727	1.1712	1.60614	0.837401	1.2308	0.899301	1.37445	1.01122	1.34384	0.771062	0.974467	0.807605	1.12452	0.805834	0.977423
umaa2	0.469233	1.05877	0.768576	1.09077	0.783563	1.09375	0.896766	1.15244	0.978818	1.05702	0.840652	1.69135	0.81067	1.47748	0.830055	1.04743	0.808939	1.08204	0.889864	1.21164	0.917826	0.846688	0.774453	1.27105	0.935519	1.36175	0.791405	0.849232	0.930744	1.22696	0.813693	1.51638	0.857495	1.26726
uvrd	1.34533	1.30659	1.37456	1.55144	0.939239	1.29285	0.840679	1.37641	0.968803	1.52845	0.896154	1.47475	0.939326	1.44043	1.03383	1.3741	1.03896	1.31864	1.24169	1.84502	1.31708	1.39179	0.911071	1.72201	0.790788	2.10257	1.0504	1.7938	0.922539	1.62369	1.12576	1.25474	1.02416	1.46953
whib2	0.626377	0.749494	0.773073	0.881558	0.557169	0.668012	0.478542	0.759082	0.552211	0.741536	0.658245	0.735453	0.587323	0.732048	0.549829	0.769338	0.667424	0.809454	0.585398	0.74395	0.562576	0.721399	0.654335	0.773778	0.677623	0.617205	0.603949	0.801993	0.851882	0.867007	0.6527	1.05522	0.73725	0.945915
MT0407.1	1.07382	0.99537	0.62852	0.863642	0.745649	0.826779	0.682194	0.77363	0.754273	0.931172	0.791225	1.13889	0.658875	0.776922	0.638189	0.779287	0.75284	1.02468	0.693193	1.13344	0.686898	0.915191	0.950929	1.17422	0.824126	0.903602	0.842707	1.1132	0.941217	0.89151	0.709125	0.954507	0.854751	0.899319
MT0521	1.16943	1.56473	1.18106	1.45879	1.06039	1.16128	0.792879	1.12298	0.953911	1.15658	0.895881	1.30958	0.923964	1.30932	0.770355	1.04261	0.872653	1.21365	0.696153	1.38319	0.790705	1.04187	0.840375	1.35026	0.901036	1.7246	0.699278	1.2046	0.942507	1.3906	0.938149	1.37921	0.977642	1.4385
MT0663	0.811277	1.07076	0.811992	0.989165	1.01999	1.27465	0.992091	1.22495	0.92621	1.31363	0.810339	0.835048	0.992663	1.37007	0.972376	1.14437	1.00213	1.304	0.897295	1.09395	0.913962	1.27149	0.832358	0.974161	0.988777	1.12231	0.798449	1.04627	0.873083	1.62858	0.66842	1.15876	0.843183	1.33086
MT0835	0.848353	1.07447	1.04304	1.19419	0.902547	1.21887	0.907425	1.32983	1.11856	1.17282	0.796006	1.0094	0.947131	1.12297	1.0371	1.42511	1.29551	1.15306	0.945429	1.1222	1.1562	1.32469	0.688782	0.942491	0.909767	1.10839	0.753924	1.26695	0.727141	0.700733	0.671459	0.913574	0.766007	0.8261
MT1547	0.538377	0.81312	0.785936	0.80929	0.608296	0.861642	0.712633	0.95306	0.71808	0.768116	0.529639	0.917526	0.574363	1.03893	0.567523	0.895495	0.507786	0.968137	0.48437	0.977042	0.618044	0.677005	0.485803	0.807976	0.617088	0.822838	0.667937	0.940076	0.541875	0.784447	0.556863	0.811906	0.528928	0.796944
MT2013	0.714741	0.864186	0.59317	0.900548	0.657033	0.729581	0.735738	0.797194	0.654061	0.857676	0.625424	0.719305	0.620985	0.871968	0.602668	0.699393	0.678917	0.797096	0.695401	0.827784	0.679363	0.837848	0.906408	0.818092	0.744928	0.725178	0.63037	0.668357	0.800411	0.911189	0.738838	0.932796	0.763013	0.804644
MT2138	0.877816	0.881654	0.57449	0.744919	0.710421	0.740997	0.653157	0.879735	0.722607	0.928376	0.777189	0.929258	0.647336	0.938359	0.503465	0.746896	0.655809	1.01013	0.826955	1.0878	0.701758	0.874373	0.888376	0.926195	0.693277	0.943744	0.605209	0.890601	0.855065	0.891074	0.558397	0.9829	0.822086	0.877813
MT2297	0.793823	0.725237	0.947747	1.21396	0.881482	1.80743	0.875885	1.48898	1.00123	1.81751	0.724864	0.931214	0.935658	0.812604	0.795783	0.998985	0.797097	0.952985	0.700811	2.64194	1.19386	1.69391	0.749224	1.24806	0.913114	1.86135	1.00151	2.02712	0.65546	0.839613	0.799478	0.773419	0.848832	0.789521
MT2326	0.525765	0.602333	0.520892	0.62174	0.516569	0.376445	0.420029	0.411032	0.427096	0.362112	0.416117	1.26396	0.372226	0.700331	0.348024	0.506264	0.219315	0.684028	0.403695	0.606163	0.504213	0.511703	0.536779	1.17336	0.579383	0.749695	0.495912	0.807591	0.610537	1.07232	0.620067	0.833472	0.609677	0.954028
MT3052.2	0.623593	0.698921	0.486238	1.0644	0.855649	0.999146	0.886252	0.973174	0.71189	1.06412	0.810892	0.856833	0.771546	1.03572	0.852208	0.853595	0.9126	0.968375	0.913093	0.923538	0.778233	1.00637	0.493832	0.891956	0.80664	0.933491	0.709815	0.810696	0.834715	1.05813	0.732442	0.761379	0.905696	0.985825
MT3080.1	1.30027	2.02298	1.69207	1.78277	1.61243	1.79156	1.33424	1.81674	1.40707	1.9119	1.30758	1.5387	1.30642	1.49477	1.60178	1.84906	1.86882	1.69026	1.78402	1.7643	1.78661	1.4784	1.18421	1.66871	1.05533	1.7644	1.21427	2.02878	1.50604	1.94497	1.48658	1.83057	1.58835	1.63443
MT3289	0.757256	0.714213	0.606204	0.895929	0.681232	0.866679	0.605372	0.905564	0.659946	0.881193	0.836438	0.75793	0.722514	1.06523	0.655425	0.880406	0.753366	0.811154	0.709211	0.82834	0.62875	0.789084	0.740489	0.791335	0.679586	0.816183	0.65085	0.743672	0.806028	1.21754	0.723502	1.02674	0.723658	1.09075
MT3290.2	0.809773	3.17499	1.93444	3.38225	1.33543	2.28685	1.19636	3.20261	1.25215	2.62324	0.889322	2.36631	1.76789	2.71388	1.95348	2.44584	1.20336	2.30707	1.05407	2.34688	1.26906	2.20658	0.461226	1.518	1.38241	5.16223	0.620032	1.96476	0.851175	3.38235	0.707869	1.13338	1.1087	3.6036
MT3800	0.815774	0.864891	0.666817	0.992092	0.795331	0.855795	0.72424	0.800093	0.696667	0.839724	0.765189	1.00251	0.635186	0.741219	0.686391	0.860842	0.566911	0.747766	0.593664	1.28807	0.696351	1.04615	0.720723	0.81437	0.741349	1.00984	0.880451	1.02683	0.810462	0.791278	0.62596	0.863618	0.690928	0.764798
Rv0008c	0.859512	0.921225	0.833793	0.810483	0.626025	0.940399	0.622938	0.810341	0.699341	0.89561	0.725816	1.09181	0.677076	1.37656	0.603488	1.30636	0.746952	1.02831	0.635873	0.992257	0.616959	0.727699	0.925347	0.845649	0.685004	0.727994	0.6107	0.917976	0.894718	1.10394	0.785787	0.962946	0.71015	1.43
Rv0019c	0.990786	0.920492	0.859599	1.08001	1.01055	1.07487	0.828806	1.01105	0.889882	0.991773	0.93448	1.04736	0.859124	1.19703	1.04235	1.20836	0.830626	0.913399	0.855067	0.925661	1.17193	1.09823	0.708333	1.04697	0.934319	0.98308	0.982787	1.0998	0.880727	1.11023	0.689009	0.898523	0.728845	1.05141
Rv0020c	0.798064	0.831797	0.710867	1.01743	0.860313	1.07272	0.80743	1.03551	0.753289	1.02473	0.766095	0.710267	0.748785	1.07907	0.844531	0.94443	0.81129	1.00801	0.805043	0.953862	0.885995	0.955752	0.754669	0.944407	0.876735	0.993414	0.941215	1.03032	0.779776	1.13299	0.589045	0.750206	0.716651	0.825682
Rv0021c	0.497241	0.675594	0.497539	0.742511	0.633841	0.729781	0.58661	0.65267	0.520862	0.643362	0.619555	0.707224	0.554168	0.723283	0.56161	0.743865	0.590467	0.744749	0.609034	0.653752	0.800686	0.797141	0.463494	0.50034	0.630179	0.624108	0.614409	0.859529	0.528055	0.8003	0.524006	0.782966	0.571018	0.719887
Rv0025	0.565476	0.644201	0.727315	0.919032	0.610575	0.591529	0.487845	0.764863	0.569249	0.621884	0.639827	0.99318	0.558862	0.703994	0.602805	1.08711	0.485283	0.656352	0.42634	0.647668	0.47079	0.567055	0.56142	0.80407	0.546581	0.813795	0.627612	0.959637	0.669001	0.833709	0.656282	0.826708	0.460585	0.827659
Rv0037c	1.00424	1.01301	0.775725	0.915804	0.862695	0.90379	0.817126	0.959646	0.868105	0.976179	0.747714	0.955514	0.788868	1.25046	0.947421	0.938087	0.810143	0.948457	0.704809	0.997432	0.76068	0.869857	0.794133	1.01916	0.731654	0.784607	0.949201	0.962869	0.804556	0.889117	0.680193	0.885477	0.652887	0.985036
Rv0039c	0.650479	0.874573	0.885544	0.849178	0.689014	0.786243	0.641137	0.861999	0.722543	0.867556	0.549242	1.23097	0.694425	0.955841	0.612354	0.781228	0.673365	0.756484	0.616433	0.73697	0.717873	0.848478	0.455866	0.850292	0.653924	0.908571	0.595136	1.03111	0.612212	0.916343	0.682877	0.814325	0.584559	0.805386
Rv0040c	0.591166	0.880766	0.570014	0.86678	0.439815	0.699425	0.452142	0.62637	0.535275	0.721197	0.567511	0.825681	0.514199	0.812145	0.524401	0.672673	0.617466	0.715666	0.56907	0.621333	0.485986	0.600967	0.664353	0.806097	0.539826	0.633024	0.509537	0.598456	0.606505	0.87984	0.476999	1.17162	0.634611	1.05496
Rv0043c	1.2089	0.960365	0.732144	0.89142	0.708832	0.858843	0.634041	0.721642	0.499841	0.930024	0.847291	1.08995	0.616608	1.37996	0.89209	1.09968	0.695968	0.865698	0.60458	0.809632	0.490462	0.71548	0.876442	0.991664	0.708904	0.938362	0.81907	0.759492	0.979235	1.21012	0.737363	1.03486	0.774758	0.947141
Rv0045c	1.60345	1.49636	0.90011	1.26125	1.05931	1.27755	1.11998	1.24506	1.08181	1.28014	1.1138	1.416	1.08874	1.28814	1.28761	1.32733	0.966009	1.13458	0.96272	1.15383	1.05019	0.93745	0.738468	1.14997	1.1184	1.16152	0.722352	1.04743	1.163	1.40079	1.13249	1.32876	1.23385	1.33605
Rv0046c	1.36345	1.74282	0.968695	1.19761	1.29824	1.28792	1.17799	1.46349	1.11145	1.38671	1.25395	3.65421	0.994235	1.44744	1.91543	2.31859	1.08754	1.11517	0.790432	0.975224	0.97747	1.1147	0.790738	1.1129	0.947447	1.43256	0.644403	1.25343	0.774525	1.25984	0.696362	1.61351	0.856146	1.26455
Rv0049	1.34795	1.11267	0.682631	0.899204	0.858847	1.05592	0.735768	0.969727	0.780796	0.89867	0.917838	1.05423	0.734393	1.19201	0.788909	1.30979	0.794684	0.928345	0.715241	1.00826	0.685873	1.07901	1.07847	1.35031	0.8547	1.22556	1.04596	1.14933	0.84056	1.20493	0.784444	0.942738	0.7742	0.908515
Rv0064	1.8693	1.37652	0.95113	1.33886	0.995263	1.55435	1.21101	1.55416	1.13686	1.55005	1.14143	1.5565	0.935757	0.890253	1.15431	1.41278	0.871053	1.6079	0.962559	1.48984	0.896085	1.4783	1.33102	1.57417	0.992361	1.76732	1.25601	1.61232	0.653447	0.992497	1.2922	1.12969	0.849707	1.19583
Rv0065	1.46297	1.58529	0.998236	1.14176	1.0782	2.03389	1.0488	1.36386	1.16043	1.57612	1.02997	1.93439	0.973205	1.4097	0.903293	1.56873	1.44199	1.75666	1.2284	2.28216	0.972972	1.92978	1.06614	1.71004	1.09832	2.23197	1.15979	1.28971	1.12221	1.53109	1.08258	1.64904	1.10701	1.63224
Rv0068	0.903165	0.990163	0.768321	0.905004	1.05166	1.02472	0.693839	0.82414	0.913832	1.00622	0.790738	0.690378	0.689008	1.0945	0.686986	1.02003	0.855862	1.09866	0.662897	1.07201	0.666401	1.15433	0.60136	0.970453	0.857345	0.963621	0.588747	1.04355	1.08372	1.09942	0.780324	0.936684	0.858433	1.07213
Rv0075	1.05468	1.31024	0.666282	1.4449	0.72792	1.3934	0.731516	1.33674	0.662622	1.59866	0.996178	0.91286	1.01132	1.11757	0.684907	1.01235	0.982016	1.18591	0.949044	1.23893	1.08642	1.06413	0.793247	0.76239	0.809047	0.875113	0.565948	1.12411	0.910346	1.22916	0.819413	0.579713	0.842158	1.3426
Rv0076c	1.37379	1.59088	0.998904	1.72485	0.801963	1.74748	0.871941	1.71543	0.836039	1.81234	0.684714	1.37949	0.651438	1.58262	0.917314	1.58391	1.09634	1.74995	0.918681	1.76223	1.072	1.42747	0.778007	1.07105	0.635359	1.66042	0.652666	1.25994	0.838854	1.50731	0.743985	1.01752	0.804773	1.35718
Rv0077c	1.04481	1.30556	1.00062	1.52021	0.978989	1.37054	1.09415	1.554	1.05376	1.06897	0.813734	1.25884	0.73277	1.23983	0.870807	1.20578	1.08577	1.63183	0.868266	1.51363	1.08998	1.61902	1.15359	0.904248	0.794133	1.14045	0.97029	1.09749	0.745436	1.57751	0.750841	0.789768	0.751962	1.33661
Rv0088	1.06882	1.47128	0.806152	1.02234	0.856251	1.07922	0.816256	1.05817	0.847747	1.11512	0.807685	1.40625	0.790597	1.03488	0.782512	1.09764	0.7927	1.31185	0.893394	1.41422	0.93993	1.15353	0.979482	1.14441	0.796481	1.12728	0.832481	0.973499	0.856908	1.31591	1.04442	1.2426	0.952505	2.00516
Rv0110	0.98277	1.02747	0.844915	0.949037	0.817301	0.909822	0.895089	0.983988	0.837806	0.992352	0.818727	0.903155	0.827591	1.12439	1.01985	1.20915	0.729176	0.90092	0.797972	0.895384	0.746382	0.983742	0.889117	0.991029	0.809021	1.21721	0.739384	0.983837	1.01525	1.13349	0.992351	1.40798	0.979302	1.11498
Rv0111	0.301052	0.768372	0.466712	0.874687	0.415502	0.584704	0.294568	0.603218	0.405197	0.657821	0.510943	0.806957	0.408827	0.571078	0.426338	1.03848	0.822327	0.576378	0.416214	0.447832	0.587552	0.571678	0.866989	0.571849	0.382435	0.412743	0.467452	0.62478	0.595884	0.876022	0.411674	1.47238	0.513623	0.75479
Rv0116c	0.994	1.31043	1.1907	1.06177	0.957595	1.00525	0.987907	1.01229	0.977795	0.990815	0.891184	1.28568	0.86956	1.11183	0.890396	1.21501	0.842285	1.08229	0.869762	1.26539	0.896096	1.01015	1.12219	1.35796	0.972915	1.24084	0.982676	1.39341	0.893602	1.08217	1.0188	0.990185	0.91736	1.0286
Rv0127	0.983523	0.971709	0.862672	1.2127	0.975091	1.19504	0.638058	1.28674	0.881267	1.14293	0.954218	1.06408	0.914278	1.33155	1.23516	1.29975	1.24917	1.06047	0.891912	1.17529	1.07666	1.00367	0.863657	1.19458	0.738612	1.2175	0.921661	1.30467	0.929467	1.1486	0.940298	1.10938	0.810636	1.2433
Rv0140	2.72454	2.68775	1.30293	1.72649	1.57032	2.36256	1.4806	2.05773	1.46436	2.15992	1.44077	1.93061	1.42352	1.90688	1.63982	1.83441	1.11942	2.07739	1.54436	2.77608	1.44573	1.9145	1.93057	1.63555	1.66959	3.44617	2.05747	1.7661	1.51751	2.25535	1.68796	1.71352	1.68921	1.57826
Rv0141c	1.36518	1.28636	0.803804	1.02173	0.73038	0.960102	0.697159	1.0268	0.670346	1.00372	0.886127	1.19739	0.835019	1.25879	0.883186	1.0384	0.908593	1.20013	0.835055	1.33708	0.890135	1.01702	1.06543	1.40799	0.937233	1.25394	0.757752	1.14866	0.932501	1.53545	1.03929	1.27164	1.04594	1.30887
Rv0151c	0.755418	0.904475	0.674276	1.37608	0.757117	0.94471	0.521117	1.08933	0.732009	0.942245	0.745749	2.14566	0.700558	1.2223	0.715463	1.31089	0.67801	1.10507	0.591435	1.08649	0.565456	0.716831	0.673023	1.13145	0.767421	1.01299	0.6059	1.19115	0.793322	1.07401	0.67565	1.08187	0.666901	1.16974
Rv0159c	0.752462	0.887806	0.74516	1.4902	0.436357	0.817664	0.341036	0.789501	0.45929	0.773912	0.43216	1.75009	0.359916	0.792463	0.450521	1.06012	0.426475	0.906702	0.500476	0.777257	0.349989	0.658288	0.588224	0.930698	0.393843	0.866094	0.507921	0.674333	0.453269	1.04495	0.341123	1.29365	0.445866	1.31793
Rv0161	0.902244	1.18817	1.10904	1.25019	1.0379	1.11325	1.08351	1.27201	1.0136	1.16294	0.91684	1.26116	0.822054	0.912221	1.07653	1.24452	1.34801	1.28778	1.21429	1.45035	1.3261	1.53255	1.02296	0.899605	0.44393	1.33647	1.16806	1.29204	0.880588	1.26704	0.597885	1.09899	0.922763	1.22048
Rv0163	1.06063	1.04689	0.614848	0.994963	0.763284	1.04771	0.686447	0.894441	0.728772	1.13985	0.745692	1.60451	0.631839	1.16912	0.727513	1.31039	0.837206	1.13667	0.672043	1.03884	0.695603	1.01828	0.772741	0.891446	0.648898	1.04045	0.763477	1.01413	0.846057	1.32965	0.627723	1.49767	0.701817	1.35881
Rv0164	0.840804	0.952008	0.485032	1.02982	0.991711	1.1296	0.962437	0.952488	0.82079	1.05758	0.81251	0.861566	0.844084	1.2075	0.889665	1.25044	1.04221	1.12174	0.821601	0.940522	1.01679	1.09339	0.691676	0.856213	0.827345	1.01464	0.858511	0.964109	0.950099	1.32969	0.749603	1.32612	0.846485	1.17684
Rv0170	0.469736	0.52987	0.293635	0.43214	0.286841	0.42983	0.331984	0.469421	0.360961	0.505591	0.449858	0.408032	0.401371	0.619133	0.341891	0.50521	0.509073	0.581695	0.392526	0.511728	0.439916	0.570841	0.449201	0.52123	0.443039	0.417627	0.389576	0.393483	0.657289	0.692069	0.56921	0.792058	0.532881	0.663647
Rv0171	0.651294	0.735647	0.423095	0.629035	0.426843	0.633401	0.466852	0.617696	0.464415	0.67495	0.51802	0.569595	0.51062	0.786976	0.439814	0.629951	0.626056	0.73848	0.500697	0.574688	0.579335	0.75108	0.659765	0.640273	0.518704	0.635257	0.458553	0.470145	0.641065	0.87786	0.680358	0.847191	0.633471	0.864806
Rv0183	0.574315	0.810855	0.669163	0.832871	0.564481	0.737895	0.538902	0.853312	0.602326	0.690932	0.651083	0.965434	0.728136	0.92543	0.587109	0.83746	0.586087	0.805617	0.569929	0.836383	0.65837	0.746415	0.601394	0.82975	0.651339	0.800659	0.787263	1.18279	0.686896	0.838505	0.780171	0.953974	0.704379	0.967858
Rv0187	2.51158	1.91761	0.957483	1.12265	0.978948	1.23377	0.920349	1.78182	1.04696	1.43466	0.98516	2.92083	0.832559	1.71696	1.09354	2.35107	1.17611	1.21501	0.980798	1.75302	0.896566	1.4715	0.921055	1.52051	0.898037	1.71516	0.84112	2.0791	1.15193	1.21466	0.882027	1.17176	0.914731	1.64882
Rv0199	0.935848	1.01752	0.74138	0.903225	0.949969	0.926424	0.70114	1.04845	0.860049	1.06688	0.762731	1.0315	0.658105	1.55847	0.927295	1.12437	0.797818	0.980481	0.746196	1.10375	0.826599	1.03048	0.674031	0.938587	0.658503	0.961543	0.813863	1.2463	0.844418	1.13682	0.611617	1.2394	0.58521	1.18318
Rv0200	0.959019	1.03081	0.729132	0.944279	0.979785	1.07187	0.835302	1.10393	0.914368	1.12333	0.901974	0.993973	0.83625	1.1656	0.917725	1.10745	1.05224	1.05387	0.845236	1.14842	0.907853	1.14262	0.772462	0.932106	0.811144	1.04407	0.79109	1.10629	0.963896	1.10966	0.751872	1.12567	0.818778	1.10929
Rv0208c	1.06009	1.30348	0.699744	0.972343	0.754398	1.04749	0.748207	0.919867	0.820666	0.830096	0.771138	0.909421	0.771161	0.870351	0.880587	1.00964	0.882729	1.13044	0.747723	0.890073	0.66369	0.791832	0.888609	0.994076	0.759097	0.915306	0.711091	0.696074	0.944795	1.25526	0.907674	1.35752	0.893558	1.25104
Rv0218	0.998106	0.806244	0.691041	0.862044	0.372658	0.995959	0.692875	0.730151	0.616201	0.767946	0.695449	1.05783	0.548427	0.762169	0.430243	1.2152	0.622653	0.789291	0.589577	0.787714	0.529179	0.593148	0.550529	1.08512	0.6407	0.918687	0.66989	0.807948	0.970413	1.06174	0.659975	1.09219	0.7226	0.863851
Rv0230c	1.04905	1.0702	0.727349	0.892917	0.921277	0.937168	0.708204	1.02892	0.76067	0.822559	0.601653	0.882814	0.571678	0.98195	0.712609	1.19872	0.747033	0.996484	0.789569	1.02363	0.697735	0.830646	0.886382	1.02152	0.758845	1.09771	0.703993	0.925707	0.774988	1.21335	0.551045	1.11918	0.740561	1.16466
Rv0247c	0.940109	1.03805	0.68959	1.19628	1.07711	1.15066	0.869799	1.02217	1.04343	1.22495	0.885628	0.93446	0.825764	1.36661	1.0788	1.18128	0.989637	1.00641	0.967011	0.960152	1.06687	1.13777	0.757156	0.872024	0.835752	0.9721	1.04999	1.08881	0.863154	1.04135	0.568846	1.03515	0.660008	0.926627
Rv0248c	0.93979	1.15061	0.641439	1.10904	1.12037	1.32903	1.02377	1.28957	0.973743	1.34336	1.06492	1.27152	0.892022	1.29509	1.20104	1.4021	1.22082	1.19811	1.05044	1.07245	1.07776	1.2609	0.80381	0.939204	0.910102	1.14303	0.970016	1.11557	0.926097	0.994015	0.64771	1.09244	0.824122	1.02208
Rv0249c	1.31933	1.40238	0.760127	1.24947	1.06102	1.46294	1.07692	1.24957	1.05958	1.5261	1.0452	1.11337	0.923906	1.61299	1.21245	1.27561	1.27943	1.25887	1.13655	1.09715	1.05329	1.15583	0.900509	0.962544	1.07022	1.18767	1.07668	0.98163	0.834417	1.35783	0.611148	1.20026	0.889441	1.22463
Rv0250c	1.75059	2.4919	1.57673	2.04284	1.47114	2.59965	1.49131	1.9603	1.6436	2.48417	1.26651	2.01076	1.12017	1.87391	1.36552	1.79165	1.79635	2.37779	2.46907	2.40722	1.57941	2.46477	0.922692	1.36496	1.44833	2.61729	0.846818	1.14166	1.55968	2.24331	1.08584	1.1034	1.86809	2.09028
Rv0256c	1.32808	1.49976	0.726832	1.44581	0.805201	1.57038	0.78133	1.45295	0.937256	1.69042	0.626749	1.70543	0.843636	1.32106	0.849001	1.27564	1.03062	1.84754	0.712534	1.57403	1.03217	1.67723	1.07935	1.25762	0.634753	2.08451	0.872485	1.19505	0.694366	1.90474	0.645452	1.19485	0.564082	2.03791
Rv0268c	1.45528	1.65181	1.23364	1.67171	1.14186	1.64693	1.1672	1.65352	1.09923	1.61306	0.780805	1.48219	0.883799	1.52276	0.961573	1.43264	1.04367	1.75184	1.04325	1.70461	1.11799	1.39326	1.05885	1.05103	0.96205	1.44419	0.882291	1.14161	0.840477	1.6202	0.947756	0.965142	1.0477	1.38062
Rv0272c	1.04586	1.07247	0.737992	1.03083	0.709697	0.890418	0.71673	0.94648	0.617924	1.00438	0.859021	0.997362	0.752557	1.11602	0.684036	1.06507	0.839811	0.844029	0.781711	1.05007	0.71186	0.889342	1.03596	1.17136	0.713069	0.965307	0.780153	0.909477	1.10387	1.59015	0.93729	1.2754	0.994269	1.37636
Rv0273c	0.814647	0.908972	0.566697	0.944337	0.681805	0.683205	0.602182	0.704642	0.555973	0.689808	0.737838	0.940044	0.67659	0.81335	0.628499	0.868963	0.612672	0.786365	0.676325	0.804224	0.682961	0.740299	0.778625	0.910522	0.602916	0.80571	0.627572	0.901247	0.766974	1.18722	0.862309	1.20005	0.721691	1.12481
Rv0279c	1.12881	0.960602	1.57395	1.36374	0.653981	0.932021	0.599196	0.996046	0.80173	0.802662	0.913013	1.49678	0.889182	1.2451	0.887541	1.01145	0.877973	0.978667	0.816909	1.39047	0.401203	0.892291	0.987455	1.29626	0.935196	1.34034	0.78529	1.29188	0.567684	0.923254	0.83851	0.748978	0.689582	0.904276
Rv0295c	0.798792	1.07909	0.774192	1.07135	0.953157	1.22437	0.877713	1.11737	0.825222	1.10557	0.89591	0.883083	0.940614	0.96418	1.16109	1.32028	1.02236	0.989828	0.784242	0.896132	0.966527	1.09524	0.590307	0.937132	0.923114	1.05622	0.815841	1.13434	0.994982	1.19863	0.860941	0.987404	0.830385	0.909415
Rv0308	1.04095	1.17273	0.429436	1.14803	0.735996	1.17647	0.661254	1.23752	0.669848	1.00871	0.733759	1.42356	0.623181	1.4798	0.79395	1.39404	0.914123	1.21133	0.561598	1.54095	0.738751	1.14686	0.611117	1.1089	0.678411	1.07771	0.927788	1.49941	0.679966	1.74238	0.691	1.27295	0.592613	1.11448
Rv0309	1.01607	1.02786	0.484613	0.846985	0.63951	0.897198	0.539071	0.845765	0.569361	0.860729	0.569733	1.07554	0.584222	0.939255	0.601834	0.908738	0.787004	0.941821	0.647805	0.868518	1.05638	1.00107	0.675595	0.835031	0.605814	0.910619	1.03894	0.74706	0.744263	1.2996	0.693527	1.38667	0.662733	1.29594
Rv0315	0.942897	0.775683	0.423014	0.69762	0.753053	0.906082	0.677556	0.817811	0.62302	0.848818	0.685235	0.815288	0.678865	0.89389	0.810724	0.896681	1.07875	0.922666	0.654237	0.836765	0.725552	0.944252	0.566106	0.656216	0.643012	0.83	0.563152	0.808522	0.821885	0.917964	0.704668	1.05461	0.68752	0.992848
Rv0332	1.33057	1.23856	0.858309	1.00901	0.87813	1.44294	0.791163	1.42264	0.902177	1.2983	0.772467	1.14875	0.711499	1.46676	1.32979	1.60223	0.70724	1.37605	0.921612	1.62851	1.14643	0.990622	0.972768	1.19591	1.32367	1.47122	1.55951	0.997127	1.03549	1.21754	1.14372	1.26533	0.925492	1.1904
Rv0338c	1.17939	1.35248	0.589819	1.00985	0.811154	1.20685	0.814527	1.0249	0.752554	1.26201	0.700073	1.56205	0.658878	1.36421	0.74136	1.04464	1.06838	1.15345	0.885178	1.14789	0.7788	1.00588	0.886393	1.28343	0.754261	1.15082	0.666029	1.029	0.891377	1.43942	0.604192	1.03342	0.786319	0.960753
Rv0340	1.26703	2.44465	1.10312	1.49947	0.96288	1.82578	1.18423	1.51776	0.99546	1.72062	1.15736	1.86784	1.27633	1.76047	1.37206	1.42736	1.13822	1.77572	1.28883	1.69732	1.32977	2.0372	0.992999	1.7613	1.31985	2.15128	0.936338	1.30386	0.9288	1.64796	1.10478	1.19723	1.18397	1.37088
Rv0356c	0.621423	0.69416	0.440819	0.658107	0.597191	0.744722	0.500108	0.790547	0.618031	0.791838	0.522614	0.682161	0.451415	0.795478	0.569177	0.781035	0.511235	0.759767	0.507406	0.58697	0.739143	0.649784	0.539719	0.598465	0.436835	0.501046	0.885825	0.748628	0.585831	0.659553	0.39852	0.890342	0.456939	0.74715
Rv0358	1.74242	1.60669	1.13404	1.57276	0.971565	1.75059	1.04349	1.51977	1.03087	1.56468	0.87076	1.42773	0.887755	1.15906	0.979521	1.2154	1.19239	1.72102	1.12816	2.02855	1.67424	1.57703	1.0677	0.898369	0.95281	1.66017	1.82446	1.13745	0.858225	1.49423	0.88402	0.953349	0.802943	1.37988
Rv0361	0.826931	1.16627	0.918808	1.07641	0.980302	1.01937	0.830449	1.07938	0.819318	1.03	0.827214	1.06436	0.947843	1.17202	1.05114	1.325	0.731488	0.93955	0.738514	0.943071	0.894231	0.981047	0.913535	1.0755	0.925691	1.05982	0.828047	1.21292	0.878727	1.27547	0.916834	1.14995	0.750503	1.11186
Rv0364	1.02839	1.25908	0.966279	1.08048	0.760062	1.42872	0.875862	1.31324	0.863686	1.42553	0.691348	1.06061	0.829911	1.1991	0.812203	1.15275	0.978401	1.25547	0.907105	1.51801	0.852134	1.28065	0.922523	0.952298	0.909582	1.30425	0.702617	1.21114	0.822444	1.31582	0.810163	0.967849	0.785632	1.09677
Rv0365c	0.867186	1.29871	0.988464	1.2065	1.03999	1.42858	1.0937	1.12179	1.06466	1.28266	0.886083	1.34344	0.894766	0.908944	1.07275	1.18369	1.1342	1.77361	1.14376	1.37699	1.23479	1.52281	1.34136	1.12181	0.991521	1.12954	0.958032	1.14737	0.822122	1.18915	0.691037	1.31543	0.844033	1.26333
Rv0367c	0.926508	1.06675	0.972739	1.06309	1.02982	1.10411	0.862577	1.02372	0.894392	1.21653	0.97334	1.18273	1.01313	1.16616	0.975767	1.42034	0.952805	1.32215	0.873586	1.44978	1.08154	1.33882	0.709571	0.981535	0.810012	1.35078	1.02679	1.0485	1.05355	1.07568	1.03734	0.955087	0.938717	1.15185
Rv0376c	1.53887	1.37667	0.856131	1.07025	1.10814	1.26036	1.16807	1.48305	1.08661	1.11423	0.753128	1.71709	0.753808	1.05898	0.856043	1.20653	1.08794	1.44547	1.14515	1.48745	0.9563	1.42757	1.19565	1.2354	0.714111	1.52012	1.18855	1.13757	0.755082	1.10091	0.616224	2.0901	0.629515	1.29075
Rv0380c	2.88855	2.40619	0.946897	1.46847	0.967742	1.80069	0.898963	1.8415	0.914676	1.77583	1.24959	2.79428	1.07855	1.45123	1.04503	1.80878	1.47602	1.34672	1.16134	2.72697	1.3357	1.36564	1.55367	2.62244	0.990766	2.64317	1.10498	2.22598	0.821657	1.08778	0.742013	1.38368	0.781083	1.56011
Rv0392c	0.688176	0.986721	0.748128	0.863645	0.563411	0.751936	0.593074	0.830645	0.595377	0.845307	0.942676	0.715842	0.730075	1.1022	0.637072	0.940657	0.892638	0.852041	0.72371	0.892815	0.638475	0.646127	0.782348	0.828729	0.680398	0.712083	0.57085	0.640365	0.836583	1.1223	0.780287	1.09689	0.743569	1.00483
Rv0430	0.45749	0.503245	0.350958	0.606267	0.320348	0.458044	0.322704	0.60235	0.339425	0.471883	0.321473	0.567095	0.383509	0.546051	0.327506	0.553544	0.43004	0.557756	0.372634	0.525348	0.307437	0.505022	0.388674	0.536916	0.40424	0.395144	0.352433	0.537987	0.448887	0.620851	0.395984	0.812252	0.444182	0.651297
Rv0431	0.793515	0.850344	0.551512	0.78497	0.700529	0.885597	0.593563	0.855706	0.541907	0.750285	0.55151	0.824272	0.62083	0.772064	0.664868	0.844116	0.658489	0.774891	0.579438	0.790294	0.592911	0.8206	0.815028	0.960793	0.651574	0.986729	0.695274	0.989842	0.764907	0.933299	0.774086	1.42475	0.677315	0.979479
Rv0455c	0.651976	0.919372	0.471965	0.865972	0.792898	0.746886	0.668797	0.846204	0.66641	0.764697	0.689181	0.870024	0.700883	0.756483	0.702755	0.871662	0.674528	0.92006	0.64334	0.92906	0.733553	0.770781	0.737197	0.932368	0.829649	0.877106	0.665635	1.0433	0.914284	1.30828	0.724822	1.20856	0.762201	0.979876
Rv0460	0.764463	0.794881	0.556584	0.702128	0.501916	0.594273	0.526672	0.657044	0.537246	0.64734	0.555651	0.84537	0.537071	0.795478	0.505428	0.76794	0.643795	0.680434	0.484581	0.682968	0.498627	0.614097	0.689092	0.729197	0.543214	0.623534	0.805079	0.809512	0.619235	0.692531	0.599502	0.948637	0.552285	0.916775
Rv0466	1.0145	1.16014	1.02914	0.980524	0.906735	1.07427	0.943556	1.04535	1.0214	1.13288	0.967329	0.945894	0.893182	1.36254	1.06629	1.13905	1.2256	1.13486	1.00195	1.10168	0.87545	1.10588	1.09197	1.05358	0.896353	1.12379	0.956528	1.09212	0.910632	1.23081	0.734949	1.2068	0.86449	1.19359
Rv0497	0.64839	0.972831	0.62348	0.858324	0.814768	0.869239	0.780428	0.947121	0.748244	0.838537	0.683659	0.892458	0.675015	0.911995	0.80063	0.903881	0.921829	1.08245	0.611176	0.776449	0.802638	0.872164	0.619358	0.797566	0.614258	0.78777	0.855335	0.829552	0.735419	0.816306	0.665437	1.25397	0.610188	1.00446
Rv0502	0.857311	0.88726	0.613976	1.0037	0.767319	0.817258	0.835987	0.855706	0.730584	0.775252	0.737357	0.839919	0.793752	0.860166	0.697596	0.919439	0.885545	0.867224	0.729679	0.848947	0.802834	0.818342	0.722957	0.825727	0.747602	0.682273	0.720878	0.795492	0.753479	0.999083	0.788236	1.0771	0.668331	0.941565
Rv0523c	1.04875	1.50832	0.970008	1.08705	0.743788	0.839435	0.850022	1.20814	0.998107	0.969259	0.785771	2.19485	0.885669	2.03102	0.85249	1.62526	0.514577	0.997955	0.908975	1.03604	0.975957	0.873201	1.04769	1.01375	0.838124	1.00795	0.892455	1.0978	0.747853	1.6998	0.929093	1.77609	0.956514	1.97588
Rv0559c	1.05375	1.27788	1.22896	1.31517	1.35337	1.46845	1.15109	1.22908	1.25112	1.32407	1.14786	1.49649	1.10487	1.30371	1.22987	1.33714	0.975779	1.22024	1.17722	1.20337	1.32353	1.38148	0.957855	1.30069	1.13777	1.65564	1.18929	1.30777	1.09194	1.33727	1.00694	1.17746	1.20951	1.44619
Rv0565c	2.09512	2.0671	1.19784	1.86151	1.60077	1.88246	1.38069	1.38669	1.66166	2.22361	0.911489	1.46816	0.976073	1.92202	1.51458	1.87452	1.83046	1.91051	1.90582	1.74157	2.32918	1.64446	1.69376	1.95609	1.29052	1.99826	1.60927	1.78526	0.826337	2.24956	0.85479	1.91299	1.09471	1.66542
Rv0580c	1.12511	1.11494	0.685905	0.74401	0.651733	0.770244	0.719726	0.762761	0.726044	0.878608	0.707483	1.17042	0.735492	0.907304	0.733735	0.798377	0.795881	0.956696	0.811297	0.96622	0.683215	0.880335	1.11743	1.13929	0.794686	1.05831	0.781354	1.00548	0.981467	1.05162	0.943821	0.99199	0.935203	1.1341
Rv0582	1.41941	1.23607	0.841817	0.961111	1.00173	1.00742	0.832929	1.13502	0.830846	0.931345	0.846974	1.27073	0.775569	0.836337	0.799192	1.00927	0.845324	1.13571	0.651768	1.08121	0.794565	1.07915	0.714642	0.787223	0.769216	0.939833	0.777623	0.96368	0.971169	0.911434	0.781781	0.803593	0.840758	0.931905
Rv0586	0.956501	1.1499	0.969261	1.33872	0.900442	1.19601	1.06318	1.2203	0.956078	1.27467	0.964031	1.3585	1.0564	1.2006	1.33841	1.15366	1.20158	1.38608	1.15256	1.77348	1.11513	1.11951	0.982723	1.01902	1.0567	1.39653	0.972272	1.27195	1.15871	1.86526	1.06607	0.915038	0.963513	1.30068
Rv0633c	0.727515	1.01346	0.72382	1.0768	0.717907	0.949972	0.63788	0.909801	0.698913	0.920944	0.961127	0.919063	0.76753	1.02369	0.745257	0.898902	1.00506	0.867267	0.883466	0.848657	0.845057	0.834346	0.896261	0.949791	0.771779	0.819733	0.643539	0.988889	0.952467	1.07644	0.774787	1.04162	0.854933	0.959454
Rv0635	0.639655	0.782194	0.574731	0.896755	0.858886	1.07241	0.66999	1.02263	0.675311	0.891087	0.699782	0.681559	0.763658	0.919374	0.827851	0.958835	0.998529	1.07522	0.657283	0.950407	0.749361	1.09283	0.571762	0.790559	0.735187	0.887348	0.718241	0.876054	0.794918	1.11254	0.579155	1.06732	0.620335	1.01163
Rv0636	0.681111	1.00326	0.55211	0.803641	0.75516	0.976641	0.64316	0.892278	0.635083	0.815353	0.733367	0.689295	0.679864	0.805919	0.775673	0.958374	0.942451	1.02685	0.634794	0.898895	0.644758	0.891872	0.663358	0.836626	0.693898	0.765211	0.747674	0.921044	0.832824	0.944628	0.583028	1.11147	0.615618	0.922145
Rv0669c	0.650931	1.19435	0.646614	1.25853	0.887326	0.980452	0.79115	1.61858	0.850478	1.2718	0.752993	0.802372	0.757111	1.39448	1.07659	1.32992	1.13839	1.13184	0.880522	1.23444	0.837956	1.29954	0.711764	0.853061	0.717777	0.839446	0.909651	1.21504	0.804297	1.31864	0.739442	1.2776	0.8256	1.4354
Rv0713	0.585688	0.748462	0.59123	0.791034	0.62824	0.791266	0.564708	0.919276	0.58427	0.799924	0.588164	0.740517	0.588144	0.712477	0.642875	0.847981	0.599257	1.00727	0.590362	0.862846	0.651245	0.740787	0.558103	0.804938	0.713755	0.755631	0.520196	0.676631	0.707955	0.977897	0.620639	0.813473	0.717104	0.901125
Rv0744c	0.959175	1.4851	1.00188	1.21051	1.10313	1.58769	1.01509	1.14949	0.839323	1.52139	0.999573	0.958052	0.876983	1.24164	0.941166	1.26457	1.02444	1.66208	0.999713	1.68682	1.05583	1.19841	0.813569	0.794637	1.01961	1.62599	0.980707	0.907476	1.25494	1.87054	0.73115	0.988962	1.0848	1.45136
Rv0748	0.903019	0.939983	0.827743	1.21908	0.817398	0.79532	0.734096	0.890635	0.697047	0.876467	0.789255	1.04572	0.75986	0.843021	0.779474	0.893744	0.715507	0.858266	0.724935	0.95855	0.827858	0.839299	0.724338	0.870074	0.859138	0.973051	0.688779	0.904426	0.733019	1.04913	0.803364	0.896463	0.771661	0.879646
Rv0760c	0.916478	1.39376	0.489402	0.937143	0.922026	1.53943	0.808533	1.48198	0.674273	1.16414	0.657118	1.29592	0.677281	1.25329	1.04177	2.02117	0.905064	2.22178	0.67363	1.1762	0.752463	1.00105	0.695013	0.910015	0.600079	1.21157	0.648386	0.718181	0.762614	1.48672	0.591499	1.40656	0.603808	2.04176
Rv0766c	1.15452	1.27841	1.08182	1.56591	0.84843	1.41258	1.06418	1.37675	1.03088	1.35403	1.17012	1.6093	1.02951	1.11692	1.07215	1.28413	1.04622	1.71978	0.994675	1.22518	1.09444	1.44286	1.19483	1.10382	1.20169	1.88274	0.897227	1.4395	0.954531	1.35224	1.05503	1.02883	1.11037	1.11903
Rv0769	1.16653	1.54645	1.246	1.55105	1.07868	1.68492	1.12029	1.351	1.19997	1.64962	1.11675	1.6415	0.931402	1.4515	0.971574	1.43126	1.02067	1.53184	1.0724	1.78191	1.12229	1.59867	0.634082	1.41157	0.923521	1.58423	1.00009	1.34487	1.05195	1.26814	0.922832	1.05973	1.03185	1.12954
Rv0785	0.836651	0.817502	0.539269	0.91723	0.820837	0.938395	0.589402	0.950064	0.671838	0.997446	0.524493	0.739437	0.461053	0.900887	0.63335	0.837751	0.889211	0.953563	0.724341	1.00623	0.922497	0.956622	0.608175	0.75269	0.505934	0.858069	0.661979	0.788816	0.538731	0.870957	0.42538	0.773591	0.5555	0.782487
Rv0801	0.911911	0.959891	0.761977	0.830485	0.747061	0.780475	0.754203	0.864772	0.783637	0.894582	0.773603	1.03164	0.749716	0.973056	0.692967	0.882352	0.694646	0.79851	0.761225	0.92345	0.689047	0.790894	0.801209	0.996038	0.792925	0.858618	0.772089	0.961049	0.807516	0.95369	0.880286	0.915542	0.79021	0.96402
Rv0827c	0.898287	1.07763	0.756574	1.27351	1.00405	0.980368	0.962847	1.01941	0.938301	1.19729	0.889199	1.26788	0.82139	0.953098	0.769403	1.05376	1.0109	1.14806	1.16258	1.80939	0.958385	1.23571	0.981923	1.03106	0.988888	1.29475	0.857437	0.984498	0.944903	1.33849	0.838218	1.02294	0.825904	1.31808
Rv0845	0.63549	0.818411	0.651073	0.783558	0.754024	0.911865	0.577338	0.808329	0.515488	0.772764	0.653257	0.801454	0.60456	0.667075	0.607175	0.809243	0.680905	0.783365	0.489626	0.72322	0.907106	0.75812	0.547058	0.643056	0.554133	0.647978	0.66987	0.776314	0.705416	0.860237	0.530185	0.892608	0.553606	0.766001
Rv0880	0.990007	0.999955	0.87987	1.06954	0.923824	1.11066	0.856973	1.25039	0.8927	1.10265	0.877445	0.926186	0.90047	0.948884	0.909857	0.883096	0.833672	1.16579	0.881942	1.12356	0.989958	0.973145	0.835253	0.998389	0.953705	1.04861	0.764573	0.988621	0.92633	1.15092	0.979121	0.918418	1.02282	1.0547
Rv0910	0.679924	0.698175	0.612782	0.761804	0.743259	0.787415	0.758622	0.836106	0.617492	0.812699	0.726084	0.734551	0.687483	0.864215	0.683763	0.877356	0.744632	0.857088	0.729253	0.821033	0.763829	0.765868	0.610757	0.645873	0.690093	0.70818	0.702306	0.796786	0.687316	0.880729	0.677521	0.725233	0.622085	0.675762
Rv0921	1.10408	1.29209	1.48057	1.45184	0.972525	1.6105	1.35627	1.64619	1.36219	1.34978	0.883243	1.21306	1.07443	1.89405	1.14431	1.63171	1.07205	1.55976	1.39203	1.83833	1.58364	1.6874	0.718788	1.06073	1.28894	2.28566	1.23775	1.47352	0.641654	1.7445	0.851095	0.930498	0.795036	1.25644
Rv0925c	0.49344	0.827436	0.536632	0.740068	0.510897	0.58117	0.526691	0.683726	0.53561	0.697672	0.628823	0.924421	0.585638	0.739064	0.524471	0.870435	0.669993	0.747728	0.654764	0.667938	0.497765	0.574033	0.618976	0.754672	0.510636	0.553819	0.549633	0.684329	0.750374	0.823794	0.587962	1.33001	0.672065	0.978288
Rv0937c	1.02082	1.33968	1.12253	1.54436	0.912046	1.16293	0.753474	1.21903	0.936504	1.34579	1.28067	1.04941	1.02501	1.40236	0.97956	1.32705	1.2242	1.14809	1.20976	1.44155	1.04187	1.32492	1.0802	1.31752	0.924456	1.27659	1.3208	1.38149	1.11387	1.56276	1.11451	1.19306	1.08518	1.47728
Rv0954	0.847384	0.930177	0.586904	0.675085	0.774109	0.814469	0.678692	0.791203	0.700803	0.701546	0.757665	0.847608	0.683232	0.699353	0.727286	0.89071	0.848855	0.839981	0.672638	0.845083	0.666496	0.836784	0.612627	0.830597	0.727446	0.841477	0.820043	0.824642	0.912158	0.833629	0.58406	1.09574	0.634508	0.858599
Rv0996	0.755712	0.936296	0.715036	0.69512	0.459355	0.494611	0.382304	0.514383	0.400796	0.514419	0.585805	0.799238	0.446688	0.607338	0.464151	0.604934	0.491886	0.646287	0.497902	0.762262	0.379253	0.545637	0.816348	0.946639	0.555768	0.664729	0.587371	0.758443	0.660507	0.609555	0.485518	0.91831	0.577896	0.647091
Rv1036c	1.72482	1.4631	0.485321	1.80385	0.462779	1.25829	0.501076	1.23735	0.661091	1.32452	0.425459	1.19621	0.431017	1.15232	0.604833	1.22869	0.540606	1.27297	0.777511	1.37386	1.13191	1.44394	0.742782	2.26658	0.638611	1.6628	0.606932	1.50726	0.477687	2.26321	0.503351	1.43125	0.656359	1.74216
Rv1037c	0.899884	0.794578	0.796361	0.757543	0.67076	0.742383	0.594846	0.762088	0.465122	0.656267	0.630115	0.84655	0.604108	0.861264	0.51932	0.613145	0.688105	0.801596	0.648282	0.846194	0.450748	0.726096	0.70475	0.850155	0.553814	0.764699	0.445873	0.657673	0.799769	1.29258	0.657012	1.0905	0.642489	1.02008
Rv1059	0.835517	1.2939	1.07012	1.13987	1.18882	1.09657	0.992081	1.1234	1.18341	1.03936	1.03672	1.64686	0.917551	0.959765	0.911504	1.27631	0.862469	1.04055	0.964222	1.05767	1.08917	0.806311	0.722617	1.32693	1.28215	1.473	0.914772	1.18226	0.75139	1.10555	0.879771	0.970392	0.956772	1.18471
Rv1060	0.783639	0.65399	0.494609	0.732477	0.678853	0.787807	0.625174	0.723085	0.650423	0.81632	0.74581	0.702449	0.647221	0.869969	0.666108	0.83065	0.737281	0.842478	0.673319	0.765047	0.714461	0.882348	0.656566	0.73144	0.745837	0.73998	0.729912	0.716391	0.708095	0.762346	0.633492	0.710214	0.747321	0.819807
Rv1061	1.1244	1.30682	0.820919	1.00872	0.959498	1.17289	1.21475	1.30787	1.17018	1.27311	0.955349	1.41329	0.946363	1.06602	1.41443	1.23057	1.32067	1.36738	1.20153	1.20024	1.2692	1.61734	0.953868	1.21125	0.864003	1.30273	1.026	1.06733	0.940914	1.05629	0.863564	1.17673	0.908863	1.20991
Rv1091	0.799458	1.08647	1.48138	1.09877	0.835363	0.827011	0.772087	0.916229	0.733677	0.887695	1.08009	1.33831	0.862143	0.834138	0.84603	0.933689	0.775853	1.00147	0.760267	1.05924	0.744963	0.936084	0.715553	1.04852	0.893882	1.22611	0.773053	0.893634	0.840107	0.926798	0.943336	1.0708	0.943912	1.02818
Rv1130	1.78946	2.26425	1.91572	2.09492	0.885308	1.47887	1.08448	1.40986	1.23455	1.77383	1.32235	1.92458	0.970174	1.82552	0.983461	1.65969	1.61898	1.96555	1.57277	2.07744	1.2007	1.88786	1.70323	2.8262	1.2592	2.39217	1.34926	1.8695	1.89382	3.35125	1.31272	2.37986	1.51252	2.86419
Rv1132	1.18931	1.56043	1.29741	1.84965	1.193	1.48913	1.19019	1.4411	1.2294	1.19816	1.13262	1.67378	1.24589	1.1023	1.33543	1.56941	1.53964	1.46864	1.41845	2.16928	1.19259	1.35346	0.953691	1.57905	1.13949	1.4192	1.00271	1.40543	1.35108	2.13095	0.971001	1.74191	1.28289	2.09009
Rv1176c	0.75243	0.949961	0.784456	1.27148	1.37775	1.41459	1.2021	1.4154	1.1494	1.0366	0.927201	1.46059	0.974893	1.04494	1.08526	1.10624	0.947542	1.33494	0.887204	1.63599	1.24347	1.32859	0.651825	0.959365	1.03616	1.36289	1.2308	1.83197	0.743271	1.14873	0.65391	0.893703	0.693743	1.08358
Rv1191	0.956766	1.12857	0.952784	1.16143	0.905525	1.06077	0.872718	1.2482	1.12682	1.10399	0.870104	1.23634	0.902177	1.04815	0.875806	1.03947	0.944883	1.03496	0.966114	1.09722	0.832579	0.998551	0.917913	1.14566	0.832525	1.07886	0.799175	1.25078	1.13565	1.2218	0.959847	1.27256	1.10185	1.13579
Rv1211	0.812077	1.02802	0.935314	1.04492	0.856351	0.942653	0.839848	1.03847	0.740474	0.968488	0.701088	0.948971	0.657104	0.861784	0.840915	1.00234	0.883891	1.03229	0.794357	1.03914	0.958247	1.0038	0.709322	1.14913	0.730434	1.02738	0.761724	1.23387	0.703851	0.918386	0.64185	0.864565	0.640101	0.857093
Rv1241	0.624067	0.84769	0.640357	0.973138	0.951212	1.16204	0.813304	1.25236	0.815117	1.04651	0.65037	1.01128	0.754488	0.986673	0.819407	1.14013	1.05889	1.10039	0.692976	1.24518	0.977159	1.16313	0.466683	0.878462	0.706294	1.07045	0.757536	1.17726	0.707757	1.07655	0.682607	1.16856	0.63834	1.01103
Rv1247c	0.725065	0.861075	0.594278	0.885506	0.852877	0.883854	0.734165	0.940518	0.728242	0.799493	0.722974	0.909793	0.773543	0.680904	0.839469	1.12599	0.779888	0.860645	0.67034	0.90835	0.706337	0.930911	0.726989	0.952204	0.825363	1.02566	0.807705	1.02831	0.77511	0.64188	0.71421	0.853234	0.651827	0.785275
Rv1258c	0.563163	1.4667	1.243	1.87563	0.756634	1.25854	0.702775	1.31964	0.947894	1.58803	1.02567	0.890499	0.976427	1.41727	0.812735	1.2227	1.01677	1.06693	0.802002	1.35356	0.858182	1.42943	0.662461	0.92269	0.791682	1.75115	1.09807	1.09716	0.777603	2.25835	0.742408	0.925145	0.685361	1.76309
Rv1284	0.772046	1.29054	0.644547	0.715551	0.791902	0.682126	0.700048	0.796241	0.532191	0.861075	0.827514	1.44544	0.607854	0.98614	0.840098	0.939845	0.67603	1.04639	0.652159	1.20093	0.643716	1.02682	0.934161	1.00101	0.88537	0.993881	0.7007	0.752265	0.946415	1.11799	0.603926	0.961107	0.80632	1.06238
Rv1287	0.987133	1.13985	1.23975	1.21957	0.965693	1.25024	1.22296	1.21059	1.03109	1.20833	0.957234	1.16482	0.974535	1.16776	1.04674	1.08942	1.19088	1.11995	1.02827	1.27432	1.00325	1.47397	0.959378	1.08439	1.1932	1.48621	1.10173	1.21416	1.09293	1.05654	0.748355	0.999224	0.846091	1.02641
Rv1288	0.822916	1.27693	1.11112	1.59089	1.09516	1.35328	1.00727	1.42412	1.07415	1.39458	1.1243	1.27653	1.11397	1.12503	1.24748	1.15642	1.2904	1.22329	0.997692	1.36587	1.40579	1.52416	0.673199	1.09722	1.13155	1.43599	0.899541	1.17367	1.12538	1.08919	0.694442	1.06086	0.785316	1.01115
Rv1351	0.742519	0.844201	0.887055	0.969	0.759768	0.914064	0.744326	1.02994	0.825661	0.936184	0.801583	1.11242	0.731634	1.14525	0.717713	0.961332	0.708545	0.907011	0.674145	1.09745	0.827497	0.868303	0.729644	0.907998	0.477466	0.927439	0.773018	1.33549	0.728712	0.99328	0.712002	0.896895	0.675664	0.840973
Rv1353c	1.97513	1.59953	0.927844	1.61096	1.05735	1.53923	0.997276	1.78242	1.2111	1.74626	0.910785	1.35196	0.986509	2.05899	1.17547	1.48212	1.13017	1.57473	1.09515	1.58649	1.19894	1.79444	1.33153	1.24007	0.961556	2.64056	1.01954	1.36881	0.806382	1.47291	0.862994	1.18477	0.667772	1.33011
Rv1359	0.961537	0.855012	0.796027	0.934661	0.606693	0.787315	0.811761	0.853615	0.773216	0.828955	0.829156	0.967661	0.758779	0.934727	0.563049	0.755795	0.532535	0.915296	0.789211	1.00559	0.814567	0.901003	0.840411	0.836792	0.740663	0.825669	0.771672	0.948502	0.70499	0.98181	0.71588	1.05547	0.834745	0.88535
Rv1362c	0.835029	0.93023	0.583958	0.811534	0.564479	0.691497	0.630076	0.759123	0.546832	0.764298	0.613846	0.821493	0.523545	0.718905	0.58712	0.63549	0.604819	0.747207	0.460357	0.722554	0.432161	0.633012	0.74144	0.892643	0.561266	0.689692	0.556662	0.606855	0.908813	1.08102	0.652526	0.952192	0.647996	0.924007
Rv1468c	0.865364	0.746798	1.49345	1.60722	0.618809	0.910816	0.540912	0.905333	0.657132	0.731028	0.945698	1.47175	0.824001	1.08759	0.794613	1.00222	0.449654	0.846344	0.429779	1.01211	0.60949	0.702101	0.625548	0.966337	0.831019	1.40903	0.750959	1.33178	0.512782	0.860979	0.612655	0.607302	0.741683	0.827979
Rv1474c	1.03333	1.05844	1.31067	1.38274	1.12223	1.07794	1.02472	1.16626	1.04919	1.40312	0.885417	1.05628	0.977475	0.993381	1.02769	1.24215	1.22398	1.07959	1.18506	1.3363	1.28635	1.43054	0.622194	1.34403	0.719302	1.38697	0.744383	1.39058	0.767069	1.00323	0.636429	1.07503	0.637996	0.914866
Rv1498c	0.953713	1.02895	0.63978	0.894262	0.766002	1.04147	0.816441	1.06368	0.755889	1.03591	0.73604	0.86323	0.75077	1.00855	0.776505	0.935505	0.853764	1.01584	0.764756	1.00318	0.680817	0.954833	0.731201	0.774243	0.764797	0.8239	0.679762	0.826917	0.886011	0.926108	0.799484	0.979117	0.866082	0.878716
Rv1500	0.495206	0.727108	0.532588	0.991284	0.47821	0.597979	0.340998	0.602187	0.369915	0.588823	0.536491	0.830176	0.323446	0.605997	0.608096	0.647895	0.478408	0.681338	0.437324	0.754092	0.303842	0.489114	0.588689	0.816352	0.397062	0.844922	0.477027	0.616628	0.52069	1.07611	0.351036	0.794165	0.351723	0.889818
Rv1516c	0.7479	0.974748	0.630956	1.00689	0.916277	0.952929	0.769131	1.04396	0.689289	0.879359	0.596438	1.10531	0.699165	0.874781	0.675713	1.00089	0.81299	1.17371	0.757385	1.25884	0.713238	0.967182	0.630075	0.891002	0.596996	1.09834	0.602446	0.848916	0.808794	0.706192	0.610557	0.757932	0.728423	0.869732
Rv1523	0.760427	0.979254	0.632774	0.733997	0.597082	0.60817	0.568493	0.668326	0.500474	0.726573	0.700771	0.929223	0.571515	0.621777	0.554901	0.795656	0.58074	0.774081	0.495712	0.642572	0.448057	0.64532	0.506663	0.766028	0.57874	0.707709	0.649133	0.727564	0.749331	0.869603	0.581145	0.960717	0.656884	1.04859
Rv1524	0.455693	0.674864	0.667971	0.705599	0.585398	0.692138	0.346822	0.857599	0.438829	0.566667	0.639135	0.682661	0.501596	0.597325	0.607874	0.78943	0.551269	0.751152	0.555975	0.716107	0.440384	0.80043	0.38176	0.690484		0.793986	1.54029	0.768508	0.872527	0.81388	0.789497	0.849075	0.565337	0.859304
Rv1544	0.887283	1.15879	1.12929	1.01163	1.00069	1.06518	0.93745	1.11695	1.16874	1.15922	1.00923	1.26215	1.02687	1.13315	0.963637	1.27764	1.23109	1.02894	1.12188	1.11895	1.0892	1.1628	0.920114	1.15862	0.825399	1.06146	0.99218	1.18773	0.99168	1.20943	0.908547	1.10435	0.996514	1.13079
Rv1626	0.715709	0.819365	0.585205	0.721012	0.805313	0.722298	0.651416	0.731142	0.584178	0.737044	0.743712	0.724496	0.645995	0.750598	0.666027	0.693438	0.707036	0.789572	0.60827	0.748639	0.58886	0.709582	0.642796	0.827973	0.710634	0.710387	0.614707	0.792849	0.72978	0.817232	0.579239	0.876772	0.600438	0.784593
Rv1636	0.78363	0.941401	0.922835	0.969359	0.743223	0.790608	0.680164	0.891826	0.673191	0.857865	0.731459	0.715731	0.641969	1.0152	0.576499	0.807503	0.530385	0.746479	0.532903	0.809261	0.467601	0.562249	0.813032	0.804341	0.835253	0.846774	0.608454	0.637359	0.87605	1.77731	0.877802	1.01866	0.680854	1.13796
Rv1646	0.872163	1.14501	1.05021	1.23317	0.637103	0.73791	0.673959	0.775732	0.696217	0.791691	0.861218	1.55108	0.66342	0.951513	0.515762	0.792993	0.579475	0.819514	0.65941	0.987771	0.483523	0.608766	1.07242	1.24699	0.842218	1.01634	0.633778	0.825616	1.10202	1.78118	1.11096	1.26021	1.00886	1.49313
Rv1667c	0.70768	0.740105	0.698571	0.733653	0.757231	0.676844	0.570141	0.796035	0.623286	0.661055	0.661728	1.26119	0.598546	0.87199	0.583284	0.834167	0.603234	0.82498	0.572228	0.779469	0.628184	0.76073	0.677918	0.844792	0.589188	0.753035	0.726562	0.809814	0.699353	0.633686	0.501889	0.907841	0.554337	0.842925
Rv1672c	0.850915	0.942849	0.640458	0.741343	0.525125	0.649567	0.4406	0.656268	0.425393	0.799223	0.396718	1.01895	0.447796	0.713264	0.268756	0.641143	0.399266	0.719332	0.265923	0.699178	0.476291	0.617431	0.742449	0.93279	0.399875	1.13926	0.452406	0.648167	0.595487	0.881879	0.447001	1.09577	0.519908	0.913687
Rv1724c	0.920084	1.05801	0.873907	0.850446	0.617548	1.10585	0.813957	0.916991	0.819896	0.854477	0.746682	0.971531	0.703754	0.959577	0.731707	1.28704	0.730899	0.985118	0.751386	1.00377	0.891317	1.09244	0.817805	1.02371	0.71784	0.918277	0.925826	0.877554	0.6615	1.04553	0.638012	1.30408	0.728691	1.38119
Rv1728c	0.86901	1.152	0.565422	0.945826	0.90818	1.06704	0.847382	1.10233	0.750004	1.03125	0.85517	1.18519	0.667368	0.647534	0.787373	1.45151	0.852099	1.25584	0.703477	0.939901	0.764198	1.04496	0.754394	0.602374	0.777519	1.03617	0.902006	0.990244	0.947481	0.725545	0.658129	1.56272	0.725417	1.08266
Rv1744c	0.748548	0.56932	0.757429	0.826416	0.543238	0.619661	0.521403	0.703772	0.586945	0.754713	0.596181	0.731175	0.568645	0.678464	0.507308	0.664864	0.515006	0.65457	0.425677	0.532629	0.416046	0.537823	0.526153	0.648347	0.493544	0.600755	0.536748	0.641548	0.585327	0.716173	0.584091	0.86777	0.573982	0.676631
Rv1761c	0.908617	1.11196	1.0223	0.932954	0.899326	0.898423	0.878105	0.853886	0.808442	1.03001	0.784222	0.97457	0.843534	1.11461	0.771026	0.854545	0.880822	1.00086	0.787037	1.0581	0.652778	1.00048	0.971993	1.02685	0.755287	0.994152	0.802015	0.920017	0.922254	1.01644	0.845931	1.31072	0.829482	1.13793
Rv1768	0.845968	0.724476	0.831233	1.03614	0.581261	0.683228	0.610383	0.778398	0.597454	0.716813	0.833442	1.05713	0.719863	0.670583	0.577175	0.657219	0.737652	0.760654	0.615303	0.653997	0.711502	0.696077	0.464935	0.824647	0.55414	0.713789	0.422126	0.721298	0.617594	0.880358	0.701037	0.725982	0.664827	0.790746
Rv1770	0.899966	0.989917	0.644936	0.741829	0.654391	0.741427	0.580735	0.803539	0.613432	0.781298	0.738703	0.816437	0.625322	0.74283	0.700533	0.767634	0.727705	0.701325	0.58493	0.653824	0.554941	0.610447	0.763308	0.913386	0.592167	0.761753	0.622112	0.7618	0.792087	0.946456	0.592939	0.888897	0.642516	0.739407
Rv1772	1.06651	1.17147	0.790987	1.11042	0.722572	0.830685	0.632504	0.80403	0.829822	0.976695	0.920776	1.05398	0.806832	0.970883	0.776836	0.839979	0.766289	0.956635	0.76619	0.879429	0.603848	0.82304	0.912821	1.05062	0.678301	0.755671	0.563098	0.67387	0.955026	1.29529	0.897126	1.2702	0.904636	1.11864
Rv1780	0.744808	0.787776	0.705043	0.985162	0.804848	0.6956	0.694139	0.715872	0.71882	0.69027	0.757469	0.816725	0.729457	0.793823	0.680291	0.865467	0.667557	0.657569	0.606643	0.673285	0.717316	0.788233	0.673933	0.825578	0.664526	0.756459	0.722191	0.733965	0.716518	0.804268	0.681206	1.00462	0.672508	0.863889
Rv1804c	0.90531	1.05654	0.956705	0.965528	0.744846	0.934824	0.762426	0.888548	0.797803	0.966691	0.93883	0.96774	0.79454	0.939242	0.714506	0.683274	0.606074	0.759198	0.788576	1.09321	0.731196	0.888929	1.11858	1.06724	0.721092	1.07289	0.80307	0.869739	0.831919	1.00447	0.679839	0.773736	0.890783	0.918655
Rv1828	0.67772	0.814147	0.878037	0.706179	0.745303	0.673979	0.815817	0.743946	0.745759	0.792338	0.728256	0.962726	0.714041	0.751955	0.727551	0.906247	0.879998	0.753383	0.636617	0.74689	0.695926	0.751148	0.626289	1.00615	0.612577	0.762405	0.773107	0.953347	0.707406	0.755916	0.670289	0.955325	0.578123	0.821703
Rv1877	0.69853	1.27461	1.07785	1.17631	0.789486	0.825476	0.656555	1.09214	0.723107	0.767934	0.922398	1.58822	0.708732	0.812949	0.706116	1.02506	0.596418	1.00616	0.631416	1.03068	0.602107	0.756505	0.801511	1.45948	0.897345	1.14438	0.675314	1.02393	0.731	0.858439	0.628422	0.933353	0.797995	0.846123
Rv1893	0.738521	0.949584	0.627169	0.89652	0.563044	0.618532	0.555584	0.767391	0.580268	0.66456	0.685553	0.878801	0.689031	0.823353	0.578857	0.666446	0.603565	0.772671	0.684466	0.771925	0.616625	0.676489	0.758248	0.865412	0.647073	0.787412	0.489529	0.744815	0.799741	1.14627	0.702242	0.913993	0.862359	0.935977
Rv1910c	1.33814	1.3332	1.04851	1.25804	1.16158	1.3291	0.994469	1.49208	1.3121	1.39235	1.14771	1.51973	1.31637	1.37461	1.1312	1.05613	1.26807	1.32061	1.22782	1.61713	1.16356	1.83883	1.14029	1.29183	1.33057	1.64219	0.980638	1.30129	1.10534	1.465	1.0784	1.27081	1.18086	1.32468
Rv1926c	0.746139	1.07493	0.704386	0.758981	0.709064	0.651635	0.538851	0.615334	0.573746	0.583599	0.671261	1.09143	0.558713	0.71952	0.503061	0.682984	0.502512	0.735876	0.47456	1.00502	0.430579	0.662516	0.725655	0.804659	0.560474	0.721299	0.495993	0.661962	0.72577	1.07012	0.594497	1.01156	0.58671	0.949128
Rv1950c	0.633309	0.795884	0.723595	0.783211	0.647041	0.704462	0.617161	0.888622	0.557019	0.705204	0.592577	0.784202	0.59928	0.72291	0.62948	0.666376	0.645323	0.840767	0.573619	0.992496	0.526929	0.794309	0.504112	0.680947	0.717743	0.84989	0.5527	0.900051	0.778093	0.776577	0.687155	0.858048	0.651676	0.880634
Rv1951c	0.731153	0.786498	0.836827	1.0209	0.817401	0.944059	0.959543	1.09338	0.892152	0.896559	0.796276	1.01219	0.536151	1.35346	0.559867	1.17326	0.743954	1.01234	0.611342	1.39485	0.918863	1.11379	0.546658	0.938049	0.548757	1.2109	0.632099	1.11705	0.556359	0.987649	0.729256	0.774812	0.0846376	1.10519
Rv1962c	0.745473	1.01446	0.764658	1.03664	0.899746	0.859482	0.907581	0.857657	0.597986	0.827837	0.776536	1.04873	0.71565	0.751018	0.704175	0.61332	0.818182	0.892135	0.885052	0.934485	0.585357	1.31449	0.76407	1.30024	0.730181	0.991317	0.852363	0.715307	1.03396	1.4539	0.851667	1.49795	0.845147	1.26125
Rv1984c	0.850679	1.02396	0.6611	1.05131	0.829533	1.06152	0.919831	1.06151	0.869325	1.06918	0.766184	0.975716	0.855001	1.03909	0.905888	1.00885	1.08077	1.05009	0.800564	1.07632	0.926781	1.00382	0.685618	1.00222	0.738041	1.05481	0.686457	1.07428	0.801587	1.20564	0.752201	1.12579	0.719912	1.04809
Rv2016	1.24178	2.06889	1.15728	1.87396	1.38958	1.51382	1.15206	1.55061	1.0526	1.71368	1.27928	3.17387	1.08339	1.58109	1.24143	1.5272	0.655362	0.813736	0.605553	0.882535	0.606065	0.727862	1.42889	1.38009	1.28983	2.56131	1.20754	1.12426	1.72057	1.95887	1.13582	1.65878	1.34106	1.87919
Rv2073c	0.940269	0.979632	0.839127	0.870566	0.76699	0.786918	0.669743	0.897038	0.853312	0.91714	0.533324	0.887339	0.82052	1.1338	0.65827	0.897281	0.772736	0.989011	0.753106	1.03245	0.854736	0.871781	0.826719	0.876105	0.568507	0.848954	0.559587	0.978171	0.465071	1.25747	0.648282	0.888763	0.682408	1.04301
Rv2079	1.22063	1.10418	1.02039	0.982013	0.913926	1.1933	1.07124	1.1511	1.28393	1.32023	1.00569	1.53019	0.985084	1.35522	1.17603	1.60998	1.32331	1.23806	1.11942	1.45947	1.14453	1.47545	0.99557	0.848945	0.861552	1.25629	0.962467	1.07581	1.02568	1.26523	0.952403	1.24863	0.911695	1.26869
Rv2132	0.97236	0.883251	0.655147	1.05562	0.888311	0.927165	0.806348	0.921032	0.76895	1.00042	0.892451	0.967387	0.834595	1.04366	0.757938	0.826359	0.916613	1.15893	0.878476	1.04691	0.932607	1.07984	0.738592	0.864186	0.772844	0.860997	0.682973	0.81196	0.98906	1.31188	0.86839	1.19464	0.910339	1.18494
Rv2140c	0.727732	0.861135	0.61602	0.748835	0.864458	0.8243	0.68869	0.931089	0.801001	0.925848	0.705574	0.912014	0.653315	0.805096	0.738206	0.924125	0.814823	0.902774	0.794458	1.03075	0.746761	0.806178	0.807141	1.05017	0.680354	0.846816	0.71736	0.909249	0.760865	0.807202	0.636614	1.12109	0.728931	0.902483
Rv2169c	0.878419	1.29594	1.06253	1.11486	0.659094	0.893262	0.860437	1.0092	0.823113	1.00502	0.803086	1.03055	0.817946	1.10258	0.713694	0.951802	0.833874	1.04264	0.907646	1.21786	0.719561	0.859733	0.979805	1.38291	1.02756	1.16782	0.80786	1.17044	0.922591	1.24179	0.866399	0.939811	0.914317	1.06534
Rv2188c	1.10083	0.973651	0.897918	1.13753	0.933817	1.02863	0.960159	1.04775	0.985442	1.00148	0.833703	1.30222	0.966239	1.13284	0.983428	0.917185	0.826428	1.13131	0.917945	1.24344	1.10821	1.0558	0.865672	1.13437	1.02252	1.14946	0.902664	1.06989	0.763417	1.01965	0.747957	0.978626	0.997077	0.958657
Rv2206	0.872634	1.01945	0.898306	0.885555	1.0707	0.98482	1.21821	1.20505	1.09274	1.14602	0.804773	1.48098	0.905697	1.0543	0.88673	1.11396	0.963721	1.06863	0.958752	1.06191	1.02873	1.01002	0.848966	1.00033	0.956163	0.983857	1.07917	1.23832	0.793752	1.03086	0.865417	1.07786	0.817509	0.955332
Rv2226	0.889672	1.3578	0.80532	1.25544	1.11306	1.34533	0.958866	1.18534	1.04083	1.18777	0.958444	1.10127	0.824157	0.90875	0.950956	1.24218	1.09311	1.14176	1.03845	1.29385	1.08823	1.24769	0.708178	1.1388	0.91015	1.44496	1.1833	1.15106	0.910988	1.29745	0.591031	0.971141	0.834763	1.34227
Rv2252	0.733904	0.857219	1.14649	1.22027	0.753886	1.1286	0.719492	1.09326	0.74474	1.06594	0.857999	1.15987	0.773795	0.959135	0.879801	0.956652	0.953642	1.4051	1.14248	1.42238	0.990522	1.50638	0.864472	1.04769	1.18203	2.41664	0.66596	1.01383	0.798441	1.03467	0.671905	0.913726	0.782281	1.19184
Rv2267c	0.518255	0.778954	0.478748	0.620329	0.445746	0.613674	0.506863	0.736614	0.288879	0.701119	0.535069	0.672266	0.358624	0.52323	0.377058	0.582733	0.402766	0.571475	0.360933	0.42839	0.330088	0.405779	0.536839	0.541694	0.528577	0.39843	0.389245	0.383268	0.711246	0.656956	0.406061	0.894082	0.644557	0.740636
Rv2285	0.980866	1.17036	0.78009	0.916323	0.784574	0.891667	0.743277	0.918763	0.792279	0.951964	0.737825	1.05504	0.74985	0.846927	0.750046	0.880219	0.922501	0.949205	0.680662	1.06467	0.693394	1.03164	1.03158	1.08932	0.798613	0.946026	0.742722	0.883526	0.919031	0.95406	0.758856	0.994023	0.888898	0.947784
Rv2301	0.790988	1.04799	0.693674	0.84778	0.708629	0.879443	0.734452	0.960913	0.712359	0.985736	0.721618	0.989545	0.737873	0.985752	0.679854	0.968354	0.882408	0.90297	0.842685	0.959333	0.625625	0.847669	0.838992	0.846302	0.84445	0.984286	0.663408	0.813018	0.952777	1.50966	0.880345	1.11352	0.918718	1.15485
Rv2302	1.1258	1.17457	0.57393	0.925872	0.727524	0.81265	0.683347	0.975574	0.606962	0.871723	0.673583	1.04555	0.61804	0.759447	0.547246	0.829414	0.549538	0.91111	0.613433	1.18316	0.52646	0.754908	0.937567	1.22469	0.801257	1.25995	0.61039	0.933648	0.936615	1.48605	0.982988	1.1806	0.923305	1.18641
Rv2307c	0.686974	0.994613	1.05549	0.943301	0.52358	0.907119	0.578507	0.891927	0.819525	0.877183	0.632742	1.23054	0.685558	1.21032	0.564836	1.04281	0.791756	0.839963	0.762902	0.910038	0.716036	0.590038	1.15915	0.82793	0.739365	0.84064	0.864824	0.819434	0.711969	0.930818	0.727397	0.796938	0.684933	1.10833
Rv2309c	0.606235	0.8975	0.472515	0.861541	0.884556	0.846816	0.94827	0.728515	0.810141	0.79023	0.686086	0.797986	0.757041	0.995372	0.705626	0.896265	0.590947	0.85382	0.607404	0.871579	1.06991	0.974029	0.514222	0.818517	0.993714	1.16337	0.899896	0.900582	0.658392	0.823465	0.592142	0.71505	0.739414	0.849788
Rv2324	0.57583	1.02626	0.936663	1.41363	0.953596	0.984884	0.729523	0.954746	1.08191	0.980256	0.818937	1.31077	0.907448	1.04828	0.917167	1.01101	0.849157	1.04158	0.852076	1.18467	1.02071	1.20417	0.864056	0.866792	0.976986	1.25074	0.912957	1.16255	1.14099	1.45967	0.836885	1.04113	0.83982	1.2232
Rv2345	0.96679	1.08754	0.911229	1.04149	0.824414	0.965749	0.900711	0.946057	0.85643	0.963359	0.892449	1.5254	0.88811	0.966629	0.934723	1.18754	0.86212	0.954809	0.975701	1.12772	0.938526	0.931742	1.30111	1.33971	0.939793	1.11921	1.02219	1.36334	0.821876	0.897775	1.01167	1.13309	0.897562	1.03381
Rv2356c	0.774702	0.991486	0.720307	0.902147	0.507459	0.652533	0.536077	0.641285	0.596154	0.755065	0.601559	0.743491	0.623911	0.984307	0.504389	0.682634	0.733587	0.779544	0.661234	0.712333	0.626158	0.745494	0.884451	0.963377		1.50421	0.958112	0.641523	0.787527	0.935781	0.661877	0.879192	0.716267	0.931704
Rv2402	1.0569	1.01845	1.14986	1.04808	0.866925	1.00553	1.00263	1.00692	0.988155	0.987604	0.981969	1.08065	0.92395	1.16267	0.953193	1.21691	0.967733	0.917672	0.95187	1.07354	0.958556	1.06726	0.967662	1.18249	0.938156	1.0367	1.00424	1.08069	0.973995	1.19972	1.14241	1.27347	0.946548	1.28924
Rv2416c	1.11366	1.14231	0.705678	1.3005	0.662817	1.32431	0.848466	1.44701	0.753798	1.58077	0.869443	1.42009	0.713407	0.854524	0.893262	0.877814	1.14798	0.993222	0.978016	0.926931	0.646024	0.910233	1.0684	1.14456	0.610616	1.88389	0.838973	0.802207	1.15456	1.85546	0.782109	1.66241	0.944873	1.46253
Rv2420c	1.14316	1.2527	0.962075	1.19194	1.06761	1.51119	1.23474	1.279	1.13788	1.42805	1.01146	0.993444	1.06515	1.31576	1.05988	1.25978	1.29753	1.33334	1.13843	1.34857	1.10802	1.37772	0.92569	1.21635	1.1419	1.46285	1.25611	1.37563	0.982588	1.24139	1.0523	1.16284	1.20281	1.24706
Rv2423	0.552227	0.67291	0.900493	0.849929	0.50327	0.60031	0.523661	0.692282	0.540079	0.667905	0.679854	0.88697	0.479634	0.662382	0.4811	0.734331	0.480951	0.687196	0.376598	0.714108	0.377414	0.511299	0.530515	0.686772	0.582675	0.662021	0.485985	0.735723	0.673757	0.809365	0.549956	0.875387	0.571153	0.771604
Rv2455c	1.02771	1.24724	0.921413	1.12568	0.910815	1.1521	0.914206	1.32425	1.07988	1.13237	0.958461	1.16125	1.0488	1.55117	1.02096	1.45168	1.03483	1.07314	0.946191	1.09752	0.905979	1.10066	0.945666	1.33282	1.01184	1.21163	0.977071	1.51565	0.84608	1.04782	0.957715	1.10273	0.852989	1.20848
Rv2468c	0.854225	0.873767	0.6933	0.740134	0.728925	0.764482	0.688573	0.865	0.730617	0.849046	0.721399	0.843973	0.695761	0.949624	0.690679	0.876741	0.883574	0.806018	0.739165	0.837207	0.68266	0.78412	0.707119	0.883848	0.655708	0.813084	0.63689	0.891741	0.835505	1.01729	0.687448	1.1285	0.732078	0.928803
Rv2511	0.869672	1.0091	0.883149	0.921146	1.18765	1.53934	0.971483	1.23691	1.25756	1.57994	1.02164	1.50385	0.911805	1.4578	0.920425	1.25811	1.18813	1.22225	0.944708	1.49332	1.0301	1.68511	0.972826	1.33338	1.0086	1.1845	1.2829	1.33323	0.83206	1.03256	0.890609	1.15506	0.881419	1.08059
Rv2525c	0.480083	0.608092	0.386983	0.600278	0.400301	0.454476	0.327432	0.468407	0.326024	0.509407	0.497199	0.729238	0.412586	0.515123	0.402583	0.573613	0.713934	0.69122	0.568809	0.714609	0.559335	0.723311	0.426289	0.530675	0.428512	0.429715	0.400746	0.58092	0.568046	0.660901	0.487154	0.968924	0.486137	0.751577
Rv2561	0.695185	0.643388	0.435111	0.730923	0.604721	0.831572	0.56333	0.772747	0.558184	0.730283	0.563225	0.774196	0.583292	0.731663	0.585843	0.67469	0.483904	0.825459	0.580472	0.685478	0.59495	0.691569	0.466041	0.709998	0.559642	0.770637	0.590906	0.66626	0.711533	1.02265	0.626573	1.03542	0.61253	0.876886
Rv2597	0.636146	0.688766	0.64811	0.756526	0.549964	0.600078	0.488563	0.680434	0.477196	0.6336	0.739668	0.775332	0.574121	0.598539	0.56171	0.671997	0.589388	0.702342	0.496897	0.64859	0.437052	0.587205	0.562665	0.699898	0.561559	0.598073	0.471777	0.501646	0.707051	0.813471	0.6093	0.79759	0.618563	0.796525
Rv2603c	0.865967	0.918737	0.643577	0.771674	0.931726	1.01519	0.71747	0.980489	0.746281	0.953936	0.759861	0.713008	0.728614	0.914668	0.739133	0.948615	1.01513	1.01341	0.77246	1.01957	0.809656	0.965543	0.683148	0.782707	0.715905	0.842866	0.770661	0.963738	0.797373	0.958711	0.615435	0.873886	0.705211	0.810475
Rv2606c	0.972163	0.865502	0.689693	0.931837	0.881003	1.07189	0.808133	1.06204	0.95594	1.10424	0.884848	0.87373	0.798727	1.08529	0.727878	0.993963	0.972291	1.1631	0.827685	1.23236	0.874393	1.0828	0.720621	0.870143	0.746966	1.10216	0.863353	1.16261	0.710858	1.01582	0.574227	0.851256	0.731956	0.92559
Rv2632c	1.28295	1.24757	0.637694	0.742381	0.852772	1.11336	0.886469	1.17439	0.747353	1.06212	0.66779	0.872104	0.849614	1.08576	0.72283	0.893764	0.753653	1.16244	0.861597	1.72814	0.862964	0.982736	1.2824	1.60713	0.958543	1.22395	0.722158	1.15499	0.816051	1.25402	0.879096	1.02565	1.00182	0.96519
Rv2636	0.763546	0.65565	0.580997	0.665269	0.65924	0.675872	0.624507	0.820921	0.739379	0.84371	0.598723	0.830905	0.629185	0.930247	0.685182	0.741829	0.503648	0.873891	0.616034	0.906792	0.572403	0.594261	0.673285	0.824628	0.780385	0.943127	0.575039	0.763465	0.705852	0.933844	0.63564	0.963609	0.814918	0.901656
Rv2745c	1.60397	1.89279	2.52817	1.958	1.26027	1.81783	1.33627	1.73465	1.52407	1.9513	1.12434	1.64525	1.17684	1.83646	1.23466	1.72395	1.65764	1.80477	1.55421	2.15044	1.67327	2.09699	1.23466	1.47078	1.37324	2.1672	1.21021	1.59501	0.960688	1.21057	1.07558	0.999635	1.13165	1.15308
Rv2778c	0.911638	1.14457	0.64589	0.814544	1.04536	0.900338	0.925974	0.967556	0.664335	0.93532	0.804311	0.878236	0.833306	0.906432	0.869793	0.872145	0.780437	0.965222	0.845545	1.07443	0.893436	1.02017	0.796057	1.27039	0.891745	1.05646	0.856174	1.03141	1.15772	1.17205	0.966249	1.13335	0.995671	0.973463
Rv2802c	1.53674	1.86253	1.00024	1.33955	1.13924	1.48715	1.04545	1.15979	1.10132	1.36443	0.842932	1.10976	0.71868	1.3206	0.973531	1.17362	0.902593	1.36009	0.84006	1.39992	1.08497	1.48236	0.837556	1.14247	0.851264	1.55324	1.0509	1.15601	0.718677	1.29379	0.708232	1.06808	0.625836	1.18566
Rv2808	0.792171	1.12304	0.744364	0.961062	0.996509	1.00467	0.866347	1.05951	0.794301	1.00188	0.786797	0.886823	0.719085	0.832962	1.01533	1.04197	0.953376	1.17458	0.832488	1.11426	0.886771	1.16276	0.686618	0.922004	0.831953	1.1188	0.923578	0.93982	0.90529	1.00487	0.653641	0.91409	0.712261	0.892102
Rv2830c	1.20899	1.08066	0.971893	1.1309	1.16109	1.21151	1.02209	1.17073	1.10302	1.11434	0.967519	1.2942	0.779831	1.06139	0.800567	1.01377	0.878933	1.27045	0.849585	1.52496	0.87122	1.12018	0.753575	0.952134	0.857256	1.10581	0.697529	0.981294	0.948523	1.18221	1.18689	1.18394	1.06067	1.17676
Rv2865	0.950438	1.07175	0.853147	1.31539	0.942585	1.35376	1.00887	1.22061	1.00137	1.18263	1.05317	1.56293	0.860886	1.31079	0.889469	1.32706	0.869074	1.36059	0.958562	1.85327	1.0712	1.43015	0.988194	1.01609	1.31951	1.68938	1.28245	1.34904	0.833577	1.14851	0.95425	0.725111	1.09433	1.25204
Rv2876	1.14141	1.68709	1.26853	1.27234	0.917709	1.40912	1.05785	1.20532	0.980113	1.35357	1.06387	1.62067	0.958997	1.45567	0.972041	1.27362	1.02618	1.49343	1.14668	1.53164	0.959343	1.27332	1.27301	1.72246	1.23291	1.90958	0.934785	1.34099	1.07286	1.63031	1.26353	1.35878	1.36378	1.6074
Rv2908c	0.76497	0.908931	0.731095	0.9038	0.835798	1.00174	0.847185	1.0572	0.886409	0.993121	0.799141	0.895011	0.85573	1.05104	0.85179	1.06039	1.06729	1.07647	0.85761	1.12593	0.864577	1.05374	0.662713	0.768631	0.75676	1.00801	0.696579	1.04196	0.789291	1.01817	0.601083	1.08859	0.675245	1.04959
Rv2910c	0.738477	0.788617	0.66892	0.937967	0.94949	0.86001	0.762178	0.774102	0.739688	0.772448	0.755675	1.07696	0.675718	0.712327	0.795414	0.946846	0.865827	0.812568	0.673729	0.967304	0.875999	0.899335	0.67077	0.854291	0.680611	0.862544	0.786983	0.878866	0.765622	0.811564	0.696813	0.888006	0.665383	0.901573
Rv2913c	1.94568	2.47061	1.58694	2.00462	1.03953	2.01069	1.06245	1.52319	1.23588	2.21588	1.45405	1.91278	1.24587	2.22828	1.09587	1.65366	1.51596	2.1869	1.78578	2.27708	1.11947	2.36018	1.21171	1.15705	1.24549	2.53518	0.99523	1.05088	1.25757	1.88303	1.14025	1.03871	1.54815	1.81187
Rv2926c	0.681698	0.959684	0.685244	0.952672	0.464279	0.55703	0.362346	0.671656	0.475702	0.662584	0.601788	0.955319	0.494773	0.5741	0.478993	0.74789	0.548232	0.636278	0.530766	0.676832	0.520598	0.598378	0.565837	0.875666	0.495668	0.633277	0.479832	0.789849	0.690847	0.721604	0.569764	0.944428	0.56949	0.887516
Rv2927c	0.61742	0.86545	0.468822	0.745169	0.405338	0.514031	0.35762	0.488869	0.368595	0.623091	0.619937	0.779853	0.4741	0.507366	0.421223	0.598754	0.566972	0.599573	0.439451	0.549427	0.406068	0.492372	0.500709	0.780271	0.482519	0.527408	0.460651	0.627188	0.698418	0.754859	0.531939	0.955245	0.569156	0.79445
Rv2962c	0.625061	0.658635	0.442157	0.633852	0.58693	0.76444	0.448227	0.758916	0.592293	0.644291	0.51753	0.646361	0.505657	0.914512	0.41818	0.83015	0.648969	0.698253	0.525338	0.905246	0.621346	0.697866	0.527226	0.577711	0.471539	0.498718	0.534362	0.744047	0.58746	0.724285	0.41135	0.76832	0.545855	0.778514
Rv2969c	0.728782	0.832599	0.914141	0.951595	0.781239	0.809639	0.734796	1.13677	0.821498	0.880466	0.758117	0.964865	0.789491	0.775008	0.734392	0.994688	0.904021	0.945358	0.636343	0.974337	0.821362	0.882385	0.627391	0.900994	0.708478	0.79343	0.765912	1.18219	0.761855	0.737613	0.713496	0.94728	0.723374	0.675995
Rv2993c	0.938154	1.14229	0.832195	0.966392	0.927188	1.03425	0.859887	1.12234	0.949855	1.30948	0.896443	0.924643	0.939882	1.02475	0.900597	1.09077	1.09063	1.21501	1.0151	0.939623	0.95356	0.937958	1.06344	0.95264	0.952503	0.889938	0.980035	1.02305	1.00429	1.11749	0.74681	1.21797	0.919809	1.11079
Rv3058c	0.718453	0.764429	0.634396	0.814269	0.672545	0.686191	0.595437	0.695743	0.526095	0.719249	0.621649	0.862527	0.628161	0.718757	0.554373	0.718866	0.609866	0.761502	0.662411	0.855499	0.650168	0.738113	0.655305	0.799353	0.657714	0.724412	0.575695	0.643972	0.959876	0.905887	0.970193	0.847673	0.889556	0.913915
Rv3059	0.607313	0.987613	0.598832	0.756195	0.626976	0.607964	0.547474	0.632454	0.548951	0.649702	0.686007	1.25579	0.602418	0.732636	0.644453	0.791977	0.60573	0.709557	0.549796	0.807987	0.539675	0.652811	0.669727	1.01059	0.606797	0.754455	0.61673	0.805426	0.768426	1.02939	0.782512	1.10625	0.731625	0.95151
Rv3067	1.70481	2.19686	1.34005	1.8149	1.24819	2.11719	1.22798	1.78557	1.77694	2.10052	1.57839	1.97687	1.59836	1.93089	1.54968	1.61883	1.47979	1.88486	1.98729	2.59579	1.90179	1.75349	1.48148	2.74949	2.00733	3.14056	1.45415	1.68988	1.08819	2.00163	1.4886	1.25611	1.43785	1.84959
Rv3143	0.787979	0.870393	0.558327	0.881764	0.709731	0.894984	0.752861	0.909178	0.642283	0.874431	0.741768	1.14528	0.548989	0.863686	0.641762	1.11571	0.616101	0.827225	0.793614	1.07641	1.19521	0.812028	0.520211	0.569475	0.568318	0.594825	0.543762	0.73714	0.720118	0.878114	0.494751	1.14945	0.611105	0.919271
Rv3168	0.649836	1.22035	0.768614	0.961647	0.79405	1.13215	0.891136	1.06976	0.708977	1.1142	0.780212	2.49139	0.689533	0.901263	0.623113	1.14268	0.83907	1.22674	0.53338	1.54871	0.713955	1.44748	1.04828	1.0387	0.794287	0.861833	0.692061	0.868408	1.40434	1.82122	1.26644	2.13238	1.10996	3.404
Rv3169	0.949296	1.1981	0.822014	0.881919	0.605999	0.90188	0.683945	0.949053	0.712923	1.20353	0.86135	1.46768	0.762636	1.3761	0.756566	1.26301	0.799278	1.01207	0.809186	1.14045	0.706874	1.15002	0.972068	1.02864	0.804924	0.780329	0.849414	0.86687	1.50665	1.77103	1.64513	1.76494	1.22601	1.59488
Rv3172c	0.675121	0.973412	0.687853	1.08055	0.713857	0.986396	0.728745	0.92886	0.732179	0.749556	0.735507	1.02325	0.628294	0.81777	0.600985	0.935779	0.681529	0.907911	0.665053	1.03436	0.949246	1.07487	0.402831	0.63991	0.71816	0.851943	0.618767	0.790678	0.749755	1.41915	0.682147	0.955743	0.727809	1.10582
Rv3189	1.69277	2.13146	1.71905	1.76112	1.49987	1.84365	1.3141	1.40172	1.35036	2.18448	1.35729	1.56991	1.48073	1.95834	1.32373	1.48259	1.66242	2.00166	1.81887	2.01055	1.24346	1.98904	1.60632	1.73004	1.57128	2.32793	1.2949	1.51996	1.4861	2.31899	1.53054	1.28271	1.69656	2.01556
Rv3208	0.598246	0.612821	0.634972	0.833299	0.711417	0.74154	0.760279	0.863427	0.700324	0.761196	0.630351	0.759942	0.697102	0.6779	0.638489	0.738378	0.646863	0.78668	0.637528	0.839125	0.804111	0.756485	0.511435	0.740417	0.646394	0.711261	0.649693	1.02757	0.659023	0.792085	0.620589	0.716728	0.5816	0.729502
Rv3213c	1.05813	1.11132	0.738709	0.893891	0.844015	0.958679	1.01563	0.898734	0.715955	1.09167	0.692836	0.913608	0.800577	1.16847	0.728165	0.907243	0.809235	0.995629	1.16533	1.10093	0.68754	0.982899	1.02012	1.10174	1.00023	1.16639	0.604252	0.976286	0.791535	0.931574	0.616788	0.831987	0.876169	0.943079
Rv3224	0.823856	1.046	0.751903	0.720915	0.900997	0.919039	0.890922	0.948587	0.915032	0.98629	0.844273	1.06701	0.817645	1.31825	0.834326	1.35125	1.03589	0.962373	0.842142	0.920603	0.895583	0.849799	0.673171	0.77202	0.733916	0.843107	1.01011	1.04028	0.905841	1.09947	0.787047	1.09629	0.687497	1.09323
Rv3258c	0.565161	0.616125	0.768354	0.707002	0.457351	0.562575	0.386945	0.575246	0.394724	0.447394	0.561416	0.85514	0.462728	0.472852	0.448892	0.558506	0.405177	0.612189	0.424252	0.603309	0.616284	0.59946	0.441541	0.6747	0.506556	0.567185	0.54035	0.634948	0.647278	0.652	0.518762	0.753465	0.538244	0.715533
Rv3292	0.937122	1.41525	1.09742	1.14952	0.931209	1.13216	0.963757	0.96254	0.967205	1.01494	0.990641	1.54136	0.989145	1.34765	1.01918	1.47608	1.04825	1.05161	1.24655	1.0738	0.80268	0.992087	1.09541	1.22275	0.810386	1.09735	0.77725	0.910625	1.2545	1.81036	1.22756	1.49875	1.13461	1.64775
Rv3304	1.09046	0.923686	0.913513	1.18541	1.02177	1.24884	0.94641	1.26272	1.03182	1.38597	0.937941	1.07044	0.962033	1.14986	0.969662	1.14454	1.03389	1.27384	1.07811	1.13779	1.23824	1.15918	0.962658	1.02553	0.864664	1.26141	1.0399	1.18295	0.865595	1.16047	0.793988	1.16846	0.931335	1.06203
Rv3310	0.837953	0.91399	0.554573	0.929282	0.590004	0.760618	0.57659	0.710095	0.575405	0.791996	0.575053	0.800764	0.53246	0.679334	0.545021	0.7136	0.588424	0.891464	0.719287	0.68372	0.632645	0.664138	0.800162	0.92697	0.571119	0.604445	0.709334	0.731664	0.720874	0.960045	0.528288	0.994397	0.62031	1.02956
Rv3311	0.706559	0.829241	0.62023	0.805459	0.832776	0.738394	0.647271	0.85087	0.640966	0.851867	0.704819	0.750376	0.58834	0.670467	0.622565	0.737176	0.812712	0.917542	0.694393	0.815248	0.665526	0.897202	0.807349	0.809054	0.661517	0.790311	0.731935	0.921393	0.870899	1.06031	0.63547	1.24876	0.59932	0.920138
Rv3321c	1.16721	1.20295	0.926623	1.6091	0.770883	0.942647	0.807056	1.25552	0.659645	1.30856	1.01504	1.21313	0.847912	1.86637	0.97199	1.39517	0.88156	1.4978	0.997293	1.06904	0.933205	1.16895	0.726035	0.892779	0.860184	1.37185	0.762859	1.07605	0.842533	2.21586	0.82138	1.21159	0.793877	1.65161
Rv3357	1.30542	1.16844	0.769455	1.22826	1.33224	1.61041	1.28466	1.16873	1.20898	1.28969	0.975028	1.49722	0.974976	1.30233	1.07083	1.36622	1.25571	1.31341	1.04329	1.8089	0.984779	2.20255	0.953645	0.932735	0.806655	1.41142	1.51444	1.16548	0.893628	1.62536	0.742618	1.04864	0.948168	1.44538
Rv3389c	0.850018	1.13628	0.876719	0.849581	1.09201	1.21735	0.992138	1.12943	0.915393	1.15824	0.86385	0.979381	0.968504	0.957446	0.947487	0.974842	0.995444	1.06952	0.984967	1.15055	1.07674	1.12336	0.924339	1.08999	0.993193	1.05944	0.985938	1.0606	0.962463	1.05499	0.850903	1.2999	0.949312	0.999654
Rv3399	1.2589	1.08342	1.39873	1.37963	1.10361	1.40364	1.09537	1.66443	1.04623	1.5299	1.05679	1.28542	0.886096	1.32579	1.0443	1.19817	1.27987	1.44382	1.18482	1.47372	1.19439	1.41534	1.06068	1.23114	0.748009	1.47606	0.959526	1.31553	1.03099	1.22665	0.615058	1.05633	1.04633	1.11434
Rv3400	0.978178	1.06918	0.671272	1.02255	1.00594	1.18172	1.00666	1.25971	0.98029	1.20829	0.889934	1.02734	0.859498	0.939664	0.888652	1.12989	1.18225	1.21273	0.90672	0.998002	1.06893	1.15678	0.781828	0.794642	0.798624	0.963052	0.997962	1.18196	0.749823	0.996082	0.652266	0.970897	0.751894	0.958164
Rv3472	0.755659	0.647976	1.00885	1.29164	0.776589	1.11876	0.869277	1.13234	0.914488	0.996554	0.668292	1.05703	0.818314	1.07849	0.707707	1.06242	0.651413	1.08307	0.699734	1.47903	1.55141	1.17247	0.58871	0.901647	0.668019	0.790718	0.865468	1.21507	0.423277	0.942743	0.586262	0.813002	0.744363	1.08365
Rv3480c	0.552621	0.68945	0.511543	0.739375	0.758043	0.747056	0.580336	0.880741	0.651303	0.796752	0.576227	0.831803	0.537269	0.627199	0.602326	0.892564	0.603345	0.870173	0.502401	0.750815	0.667841	0.769121	0.74302	0.708752	0.578037	0.741385	0.842882	0.883922	0.620923	0.620366	0.477036	0.688653	0.510909	0.710725
Rv3486	0.783481	0.975313	0.833471	0.918145	0.68294	0.676523	0.677998	0.738264	0.649006	0.71918	0.712337	0.835603	0.65612	0.767128	0.623656	0.753101	0.683121	0.913173	0.60945	0.884654	0.695419	0.70366	0.674145	0.678488	0.635624	0.650669	0.645071	0.700709	0.777855	1.08634	0.659226	0.813479	0.611688	0.944851
Rv3510c	0.712207	0.691615	0.429633	0.574604	0.585033	0.677807	0.418804	0.558056	0.456681	0.710971	0.577958	0.658117	0.493252	0.683584	0.476163	0.609967	0.538165	0.659791	0.410209	0.689309	0.395077	0.544894	0.639614	0.62886	0.536644	0.595656	0.582103	0.570789	0.735939	0.728507	0.541501	0.917139	0.594931	0.764749
Rv3521	0.918073	1.10049	0.751829	0.727777	0.925233	0.860812	0.877727	0.909845	0.730053	1.05271	0.934454	1.20588	1.00631	0.915345	0.748282	0.89698	0.862668	0.964739	0.814053	1.17335	0.916245	1.42113	1.01597	1.17282	0.908911	0.909103	0.730289	0.986281	0.944655	1.23979	0.915728	1.24325	0.947096	1.23898
Rv3524	1.1419	1.2325	0.994965	1.32739	1.20242	1.51481	1.20433	1.49848	1.32754	1.82768	0.935284	1.12523	1.20728	1.69602	1.41377	1.41441	1.68171	1.59867	1.32745	2.03833	1.38347	1.89894	0.932433	1.48881	1.06219	1.48491	1.18506	1.58899	0.771344	1.0238	0.649818	1.03284	0.907541	1.11348
Rv3526	1.13786	1.25014	0.962657	1.33055	0.740229	1.00547	0.910907	1.32002	0.926242	1.30549	0.89038	1.09444	1.00409	1.08513	0.847813	1.13834	0.942447	1.02917	0.9395	1.26147	0.835616	1.23465	0.977451	1.34789	1.10185	1.66937	0.947533	1.34666	1.22518	1.79771	0.955165	1.36749	1.30332	2.15303
Rv3527	0.997295	1.26116	0.93142	1.31947	0.887295	1.04787	0.936894	1.1545	0.961874	1.26932	0.877037	1.03572	1.08844	0.937786	0.937556	1.14874	0.998814	1.00044	0.862012	1.265	0.863836	1.27176	0.999564	1.35995	1.10854	1.6343	0.92268	1.27155	1.18573	1.46903	1.00228	1.43386	1.44178	1.79523
Rv3528c	0.559201	0.903712	0.553172	0.801997	0.874368	0.745945	0.54827	0.849844	0.556726	0.701959	0.635579	0.610148	0.477805	0.780058	0.506988	0.662771	0.717017	1.06355	0.600581	0.944217	0.654182	0.981238	0.448136	0.704453	0.544428	0.622378	0.705919	0.741875	0.821289	1.4821	0.542538	1.07298	0.618666	1.00802
Rv3575c	0.45046	0.581943	0.580598	0.659272	0.819059	0.921398	0.686567	0.949906	0.684222	0.816762	0.680238	0.78272	0.598335	0.910468	0.661071	0.807947	0.722187	0.914021	0.512492	0.798083	0.792039	0.879847	0.515969	0.634781	0.561779	0.776529	0.647858	0.758592	0.738445	0.657436	0.667995	0.846309	0.661711	0.817021
Rv3587c	0.458906	0.555802	0.469095	0.724129	0.386839	0.422134	0.31506	0.459932	0.380142	0.393043	0.458459	0.645296	0.393061	0.431184	0.328566	0.479894	0.439274	0.470162	0.354247	0.458161	0.379779	0.439584	0.415806	0.600152	0.371282	0.417283	0.421023	0.645402	0.543007	0.523238	0.444284	0.719623	0.422235	0.670554
Rv3590c	0.82943	0.88856	1.0515	2.68304	0.662837	0.820282	0.619604	0.845554	0.70935	0.67874	0.904606	1.59856	0.76849	1.05794	0.640654	0.931727	0.572962	0.970383	0.629205	1.97607	0.663112	1.86125	0.711982	0.927297	0.829354	2.06072	0.798665	2.01107	0.772478	1.22232	0.796188	0.975662	0.868332	1.11138
Rv3603c	1.02187	1.30333	1.30712	1.43031	1.09937	1.234	1.09624	1.52719	1.27171	1.25673	1.19449	1.4712	1.22399	1.52088	1.13083	1.36381	1.38446	1.34004	1.03563	1.46646	1.2069	1.51805	0.956356	1.06165	1.33561	1.68518	1.13358	1.41071	1.05773	1.40816	1.03906	0.965205	1.09363	1.27252
Rv3615c	1.25762	1.42577	0.516157	0.790775	0.720707	0.896333	0.679303	0.870896	0.578577	0.973777	0.646316	1.06461	0.729732	0.951467	0.611365	0.955506	0.61408	0.791692	0.673508	1.17862	0.505014	0.835797	1.09304	1.25158	0.512319	0.605799	0.474994	0.578219	0.921154	1.40495	0.697812	1.402	0.863411	1.13605
Rv3669	1.11513	1.05958	0.813128	0.738225	0.925065	0.966286	0.906451	0.928241	0.917667	1.01198	0.677676	0.89587	0.773854	1.21639	0.757894	0.939214	0.965777	1.05527	0.676876	1.01415	0.808246	0.809792	0.883373	0.963974	0.650596	0.942815	0.814308	0.934363	0.61007	1.04045	0.66048	1.1111	0.706351	1.06287
Rv3697c	0.934934	1.13219	1.07209	1.1824	0.935005	1.14319	1.00381	1.0413	1.10114	1.35995	0.897364	1.32849	0.833153	1.3488	1.08776	1.21642	0.762153	0.955991	0.971205	1.26566	0.822329	1.26779	0.910275	1.13111	0.895121	1.39719	0.934516	1.23813	1.03553	1.38992	0.892884	1.05747	0.936961	1.2615
Rv3698	1.07233	1.06915	1.29196	1.06423	0.698645	1.01638	1.08802	1.01737	0.8345	0.999465	0.981701	1.30149	0.840673	1.10264	0.787605	1.11001	0.77956	0.963066	0.710794	1.10127	0.881707	0.974877	0.811757	1.09716	0.976344	1.05267	0.998406	1.12336	0.924582	1.12183	1.14407	1.1689	1.00129	1.10757
Rv3718c	0.786281	0.907211	0.762973	0.819379	0.892411	0.919773	0.923763	1.00808	0.885499	1.00634	0.754447	0.86585	0.765127	0.921256	0.779438	0.956358	1.02893	1.16942	0.834221	1.10321	0.827718	0.990421	0.795757	0.79869	0.737897	0.888101	0.830502	1.03054	0.80351	0.988706	0.685739	1.11683	0.711498	1.10636
Rv3725	0.667713	0.784627	0.467146	0.693556	0.699331	0.774544	0.645894	0.820698	0.642464	0.758775	0.690252	0.866396	0.75833	0.76687	0.639887	0.823979	0.89602	0.924808	0.765315	0.974268	0.75551	0.900325	0.658142	0.844161	0.764755	0.853023	0.780902	0.978665	0.831578	0.881751	0.782648	0.986157	0.774924	0.925601
Rv3730c	0.749314	0.862722	0.728786	0.781342	0.589464	0.730934	0.59364	0.953727	0.635737	0.712663	0.576181	0.842225	0.556853	0.891813	0.372017	0.85682	0.647016	0.863743	0.566676	0.788188	0.713011	0.869528	0.715316	0.745106	0.418242	0.756063	0.730026	0.753224	0.647175	0.849983	0.5027	0.976785	0.601868	0.969702
Rv3747	0.60501	0.98991	0.78026	0.89664	0.89421	1.03574	0.884012	1.12965	0.872737	1.20977	0.751439	0.853479	0.836414	1.03618	0.795314	0.940956	0.844007	1.06393	0.930961	1.02899	0.863718	1.03539	0.832583	0.877218	0.878137	1.03331	0.815363	0.962983	0.9526	1.13676	0.725187	1.20368	0.908696	1.09699
Rv3748	0.927255	1.06375	0.899079	0.890386	0.885404	1.02591	0.858232	1.02009	0.869212	1.0671	0.785785	0.846447	0.837716	1.0315	0.869589	0.998143	0.992283	0.935302	0.915141	0.96622	0.829278	1.04494	0.657179	0.862328	0.814825	1.09297	0.859425	1.02541	0.850944	1.11383	0.678675	1.0272	0.844017	1.07871
Rv3760	1.06625	1.17485	0.66198	1.03465	0.642014	0.888037	0.6329	0.878967	0.67723	0.84466	0.735543	1.14931	0.682505	0.918881	0.608006	0.845079	0.767405	1.08636	0.753473	1.12326	0.619859	0.764871	0.885272	0.946585	0.634323	0.96132	0.712226	1.00075	0.903474	1.48327	0.96068	1.12023	0.849601	1.36714
Rv3766	1.02973	1.19957	0.736083	0.848642	0.815946	0.941694	0.767378	1.04994	0.830216	1.17084	0.741777	1.05221	0.757998	1.09941	0.664011	1.02039	0.891986	1.11596	0.971942	1.23864	0.728696	0.831224	0.86401	1.02707	0.75996	0.945606	0.864775	1.24447	0.771752	0.990562	0.737313	0.857121	0.859641	0.916011
Rv3768	0.597014	0.976775	0.664269	0.877856	0.728395	0.735642	0.571179	0.79173	0.633623	0.742146	0.704063	0.80731	0.641132	0.623679	0.636344	0.787491	0.535703	0.816804	0.668709	0.908678	0.619324	0.793775	0.65321	0.815103	0.648905	0.87858	0.708411	0.777752	0.85219	0.900038	0.651465	0.664627	0.676166	0.802731
Rv3788	1.2942	1.34381	0.888073	1.13911	0.965601	1.10001	0.917995	1.24634	1.12481	1.36272	0.842875	1.30387	0.856538	1.24162	0.993408	1.10738	0.99751	1.21264	1.13608	1.25828	0.865936	1.07186	1.23947	1.2718	0.855325	1.16384	0.868138	1.2086	0.96985	1.22958	0.860984	1.20102	1.01863	1.16193
Rv3790	0.630355	0.894115	0.670586	0.860669	0.788541	0.970397	0.942936	1.0682	0.949179	1.03227	0.613393	0.936769	0.7402	0.765244	0.682508	0.980095	0.865075	1.05111	0.885043	1.08552	0.924187	0.986754	0.610565	0.749242	0.731496	0.797279	0.95455	1.00278	0.794604	0.977513	0.614981	1.09746	0.726529	0.943916
Rv3819	0.91203	1.09276	0.757772	1.03648	0.895489	1.0514	0.959044	1.04324	1.02895	1.10559	0.767685	0.964108	0.889817	1.52344	0.954342	1.3135	0.960195	0.959404	0.922012	0.995111	1.11224	1.0547	0.822207	0.98915	0.899705	0.80315	1.04724	1.06263	0.793525	0.887863	0.82224	0.893248	0.860043	0.945195
Rv3847	1.08181	1.40232	1.0019	1.08847	0.741139	1.01212	0.750847	0.919312	0.70824	1.02173	0.834486	1.06704	0.80876	1.41929	0.780641	0.977071	0.739556	0.895826	0.856055	0.989595	0.914075	0.914632	0.930855	1.54961	0.945495	1.1894	0.937095	1.11494	0.847594	1.35395	0.885289	1.02286	0.904085	1.25191
Rv3850	0.742535	0.916324	0.707292	0.818331	0.76517	0.923545	0.583609	1.09697	0.776914	0.897228	0.731511	0.986828	0.781319	1.06284	0.718754	1.09171	1.00537	1.00004	0.74701	1.01044	0.865841	0.86943	0.523405	0.674483	0.566552	0.758098	0.681893	1.03628	0.798885	1.02463	0.803629	1.05046	0.678566	0.971916
Rv3865	1.77945	1.90836	1.34311	1.32984	1.18012	1.55298	1.22222	1.41446	1.35216	1.73497	1.47739	1.70617	1.28422	2.03585	1.23808	1.36345	1.40403	1.51415	1.62928	1.72659	1.34674	1.58469	1.90926	2.05557	1.10219	1.87521	1.3123	1.71495	1.10273	1.3039	1.12823	1.26561	1.29311	1.50159
Rv3872	1.40569	1.64503	1.23453	1.27713	1.08858	1.39908	1.20029	1.32214	1.34735	1.5486	1.19929	1.18422	1.35703	1.89465	1.163	1.33698	1.61782	1.52567	1.62952	1.69223	1.41916	1.96939	1.15658	1.83578	0.996479	1.13665	1.16517	1.62805	1.04942	1.27629	0.916659	1.16603	0.968348	1.19843
Rv3880c	1.67438	1.75267	1.32141	1.31178	1.1776	1.18826	1.31129	1.51055	1.30391	1.37148	1.06087	1.7739	1.12987	1.29862	1.1455	1.59498	1.27955	1.33547	1.2371	1.70027	1.13987	1.43396	1.57311	1.80053	1.25726	1.51143	1.22356	2.01274	1.0509	1.36117	1.10627	1.4031	1.14768	1.22479
Rv3893c	0.816377	0.793458	1.07997	0.957008	0.842106	0.80973	0.672823	0.979525	0.735483	0.74199	0.694017	0.872376	0.683597	0.836368	0.649998	0.844945	0.741485	0.932287	0.70642	0.969231	0.716343	0.925937	0.792184	0.801177	0.718409	0.882928	0.726877	0.83387	0.825071	0.970542	0.77965	0.788474	0.786463	0.868377
